# Supplementary material for: Cross-regulation of viral kinases with cyclin A secures shutoff of host DNA synthesis
Source: Nat Commun. 2020 Sep 24;11:4845. doi: 10.1038/s41467-020-18542-1 (PMC7518283; doi:10.1038/s41467-020-18542-1)
Supplement: Supplementary file 5 — Supplementary Dataset 2 [file 41467_2020_18542_MOESM5_ESM.xlsx]

## Sheet: Supplemental Table 4
Supplementary Data 2. SILAC ratios of proteins identified in precipitates of herpesviral kinases pUL97 and BGLF4. Replicate ratios and average ratios are given.
Gene Names	Protein IDs	log2 (AP HA-UL97 / AP HA-BGLF4) H/L, rep 1	log2 (AP HA-UL97 / AP HA-BGLF4) L/H, rep 2	average log2(AP HA-UL97 / AP HA-BGLF4)
A2ML1	H0YGG5;A8K2U0-2;A8K2U0	NA	NA	NA
AAMDC	E9PIQ4;E9PJP1;E9PLK9;K4DI89;E9PR47;Q9H7C9-3;Q9H7C9-2;Q9H7C9	NA	NA	NA
ABCA1	O95477	NA	NA	NA
ABCC3	O15438-5;O15438-2;O15438;O15438-4	NA	NA	NA
ABCD3	P28288-2;P28288;P28288-3	0.816313	0.798191	0.807252
ABT1	Q9ULW3	NA	1.89057	NA
ACAD11	D6RDI8;Q709F0-3;Q709F0-2;Q709F0;F8WEV0	-0.406465	0.0363631	-0.185051
ACIN1	Q9UKV3-5;A0A087WYN3	NA	NA	NA
ACIN1	S4R3H4;E7EQT4;Q9UKV3;Q9UKV3-3;Q9UKV3-2;G3V3B0	0.212881	-0.0594937	0.0766934
ACTA1;ACTC1;ACTG2;ACTA2	P68133;P68032;P63267;P62736;A6NL76;F8WB63;B8ZZJ2;C9JFL5;F6UVQ4;F6QUT6	NA	NA	NA
ACTB	P60709;G5E9R0;E7EVS6;Q6S8J3;C9JZR7;P63267-2;A5A3E0;C9JTX5;C9JUM1;P0CG38;Q9BYX7;Q562R1;P0CG39	NA	NA	NA
ACTG1	P63261;I3L3I0;I3L1U9;I3L4N8	0.0905825	-0.327112	-0.118265
ACTL6A	O96019;O96019-2;H7C5S0;C9JQT2;O94805	0.13014	0.00614452	0.0681423
ACTR5	Q9H9F9	-0.496997	-1.06543	-0.781216
ACTR8	Q9H981;Q9H981-2;H0Y849;Q9H981-3;C9J7L6	-0.392213	-1.15374	-0.772977
ADAR	H0YCK3;P55265-3;P55265-2	NA	NA	NA
ADAR	P55265-5;P55265;P55265-4	-0.41133	-0.346078	-0.378704
ADGB	Q8N7X0	-1.31126	NA	NA
AFF4	Q9UHB7;Q9UHB7-2;Q9UHB7-3	2.14084	NA	NA
AGO3;AGO2;AGO1	Q9H9G7-2;Q9UKV8-2;Q9UKV8;Q9H9G7;Q5TA58;Q9UL18	-0.431793	NA	NA
AHR	A0A1B0GVI7;P35869	NA	NA	NA
AHSA1	H0YJ63;G3V438;H0YJG7;O95433-2;O95433	NA	NA	NA
AIFM1	O95831-3;O95831;O95831-6;O95831-4;O95831-2;E9PMA0;O95831-5	0.461214	1.01045	0.735834
AKAP17A	Q02040;X6RAJ1;Q02040-2;Q02040-3	0.380951	0.682441	0.531696
AKAP8	O43823	NA	NA	NA
AKAP8L	Q9ULX6;Q9ULX6-2;V9GZ50;M0R1Y5;M0QYT7;M0R010	1.21798	0.952741	1.08536
ALG13	Q9NP73-4;Q9NP73-3;Q9NP73;A0A096LPI3;A0A1B0GVW6	1.26442	1.3603	1.31236
ALKBH5	Q6P6C2;Q6P6C2-1	NA	NA	NA
ALYREF	E9PB61;Q86V81	0.305795	-0.083792	0.111002
AMOT	E7ERM3;Q4VCS5-2;Q4VCS5;A6NP16	NA	-0.191689	NA
ANXA2;ANXA2P2	H0YKL9;H0YKZ7;H0YLV6;H0YMT9;H0YKX9;H0YMW4;H0YMM1;H0YNP5;H0YKS4;H0YMD0;H0YMU9;H0YM50;H0YN42;P07355;A6NMY6;P07355-2	NA	NA	NA
AP3D1	O14617-5;O14617;O14617-4;A0A087WYN6	0.381505	0.671853	0.526679
AP3S2;C15orf38-AP3S2	H0YLI7;Q7Z6K5-2;A0A0A6YYH1;P59780	NA	NA	NA
API5	G3V1C3;Q9BZZ5-2;Q9BZZ5;Q9BZZ5-3;Q9BZZ5-5;Q9BZZ5-6;Q9BZZ5-1;H0YER7;E9PQK6	0.300182	0.042858	0.17152
APOBEC3C	Q9NRW3	-0.484086	NA	NA
APOE	P02649	NA	NA	NA
APRT	H3BSW3;H3BQF1;H3BQZ9;P07741-2;P07741	NA	NA	NA
APTX	Q7Z2E3-7;Q7Z2E3;A0A0A0MRW7;Q7Z2E3-8;Q7Z2E3-5;Q7Z2E3-9;Q7Z2E3-10;Q7Z2E3-11;Q7Z2E3-4;Q7Z2E3-3;C9JZ40;Q7Z2E3-2;F8W6G5;Q7Z2E3-13;C9J8U3;Q7Z2E3-6;F8WBD6;E7EUY4;F8WBM3;Q6JV79;E7EVB7;Q7Z2E3-12	-0.404687	-0.807025	-0.605856
AQR	O60306;H0YH15;H0YLN9	0.166972	-0.187008	-0.0100175
ARGLU1	Q9NWB6;Q9NWB6-3;Q9NWB6-2;X6R9F1	0.106884	-0.355016	-0.124066
ARHGAP29	F8VWZ8;Q52LW3	NA	NA	NA
ARHGEF2	V9GYM8;Q92974-3;Q92974-2;Q92974;V9GZ14;V9GYG5;V9GYF5;Q5VY93;V9GZ58;V9GYF0	1.70982	2.79066	2.25024
ARL6IP4	A0A0C4DG62;F8WCT1;Q66PJ3-7;Q66PJ3-3;Q66PJ3-2;Q66PJ3;F5GYV5;H7BZV4;Q66PJ3-4;F8WEP2;A0A0C4DH18;F5H7X4;Q66PJ3-5	-0.673969	0.0848845	-0.294542
ARNT	P27540-2;P27540-3;P27540;A6NGV6;P27540-4	-0.538304	NA	NA
ASF1A	Q9Y294	NA	-1.77589	NA
ASH2L	Q9UBL3-3;Q9UBL3;F5H8F7;Q9UBL3-2;H0YBF6;E5RFH5;H0YAQ0	-0.374468	-0.874522	-0.624495
ASPH	Q12797-10;Q12797	NA	NA	NA
ATAD2B	H7BYF1;Q9ULI0-2;Q9ULI0	NA	NA	NA
ATF1	P18846-2;P18846	NA	NA	NA
ATF2	B8ZZU6;P15336-5;P15336;H7C2N6;E9PBF9;E9PEK8;P15336-3;P15336-7;P15336-4;C9JCI8;F5H629;P15336-2;H0YFV2;P15336-6;P15336-8;Q02930-4	-2.49005	-2.02556	-2.25781
ATF3	A0A0A0MRJ2;Q5VTZ4;P18847-5;P18847;P18847-4;P18847-2;P18847-3	-1.3752	-2.44885	-1.91202
ATF6	P18850	-1.63357	-0.991898	-1.31273
ATF6B	Q99941-2;Q99941	NA	NA	NA
ATF7	P17544-4;P17544-2;P17544-6;P17544-3;P17544;K7ELQ4;K7ESA4;P17544-5	-1.78946	-1.52482	-1.65714
ATP2A2;ATP2A3	P16615-5;P16615-2;P16615-3;P16615;H7C5W9;Q93084-4;Q93084-2;P16615-4;Q93084-3;Q93084-7;Q93084;Q93084-6;Q93084-5;O14983-3;O14983-2;O14983	1.09808	0.3311	0.714591
ATXN2L	Q8WWM7-6;Q8WWM7-8;Q8WWM7-5;Q8WWM7-4;Q8WWM7-9;Q8WWM7-2;Q8WWM7;Q8WWM7-3;H3BUF6;H3BSK9;Q8WWM7-7;H3BSQ5;H3BUE3	-0.928841	-0.163756	-0.546299
BAG2	O95816;O95816-2	0.148218	0.412789	0.280503
BANF1	O75531;E9PJJ8	-0.710048	-0.788602	-0.749325
BANP	Q8N9N5-3;Q8N9N5-6;Q8N9N5-2;Q8N9N5-4;Q8N9N5-5;Q8N9N5-7;Q8N9N5;C9JYB6;C9JGM9;C9JF73;C9JTM8;E9PJI6;C9J811	-1.19687	-2.00475	-1.60081
BAZ1A	Q9NRL2;Q9NRL2-2;A0A087WWN7;H0YJ74	-0.126218	-0.361207	-0.243713
BAZ1B	Q9UIG0-2;Q9UIG0	NA	NA	NA
BBX	C9J8D0;C9JA69;Q8WY36-2;Q8WY36	NA	NA	NA
BCAS2	O75934	0.244522	-0.0529723	0.0957747
BCKDK	O14874-2;O14874-3;O14874;H3BTL2;H3BS02	-0.154281	-0.28404	-0.219161
BCL11A	Q9H165-6;Q9H165;Q9H165-2;Q9H165-4	-2.16288	-1.91923	-2.04105
BCL7C	I3L1Q2;Q8WUZ0;Q8WUZ0-2;I3L4D5	0.186754	0.563582	0.375168
BCLAF1	E9PK91;Q9NYF8-3;E9PQN2;E9PKI6;E9PK09;E9PJA7;H0YF00;H0YF63	-0.426529	NA	NA
BCLAF1	Q9NYF8-2;Q9NYF8;Q9NYF8-4;H0YF14	-0.550254	-0.608525	-0.57939
BCOR	Q6W2J9-2;Q6W2J9;Q6W2J9-4;H7BYY2;Q6W2J9-3;H7C2V9;A6NE70;H7BZ37;H7C231;A1A564;A0A075B6Q3;Q5H9F3-3	-0.70557	-0.161694	-0.433632
BEND3	Q5T5X7	-2.57381	-2.84617	-2.70999
BLM	P54132;H0YNU5;H0YLV8	-0.258046	0.46027	0.101112
BOP1	Q14137-2;Q14137;A0A075B729	0.1141	NA	NA
BPI	H0Y738;P17213	NA	NA	NA
BPTF	F5GXF5;E7ETD6;Q12830-4;Q12830-2;Q12830;A0A0A0MR81	NA	NA	NA
BRD9	Q9H8M2;Q9H8M2-3;Q9H8M2-6;Q9H8M2-1;Q9H8M2-2;Q9H8M2-4;C9JBY0;H0YAW8;H0YBF1;H0YBR9	0.429857	0.242465	0.336161
BRIX1	Q8TDN6	0.419107	0.438092	0.4286
BTBD10	E9PKU9;B7Z503;Q9BSF8;Q9BSF8-2	NA	NA	NA
BTF3	P20290-2;P20290;H0Y9Y1;D6RDG3	-0.256769	-0.461319	-0.359044
BTF3L4	E9PL10;Q96K17-2;Q96K17	NA	NA	NA
BUB3	J3QT28;O43684-2;O43684;J3QSX4	-0.0914484	0.282597	0.0955741
BUD13	Q9BRD0;Q9BRD0-2;H7C462	0.168642	0.0629419	0.115792
BUD31	P41223;P41223-2;C9JNV2;C9JCD9;F8WCN7	0.478713	-0.026021	0.226346
C11orf57	E9PSC8;E9PKA8;Q6ZUT1-3;Q6ZUT1;Q6ZUT1-2	NA	NA	NA
C14orf166	H0YJB9;G3V4C6;Q9Y224	NA	NA	NA
C17orf49;BAP18;RNASEK-C17orf49	F8W038;Q8IXM2;Q8IXM2-3;H0YIS7;F8W1H0;Q8IXM2-2	NA	0.0522516	NA
C17orf85	Q53F19;Q53F19-2;K7ELP6	0.25084	0.214642	0.232741
C1QBP	Q07021;I3L3Q7;I3L3B0	-0.118367	-0.144307	-0.131337
C3orf38	Q5JPI3-2;Q5JPI3;E9PFZ1	NA	-2.34292	NA
C7orf50	C9JQV0;Q9BRJ6;H7C0T1;H7C2R9	NA	1.2409	NA
C8orf33	Q9H7E9	NA	NA	NA
C9orf114	Q5T280;R4GNG4	0.121546	0.235773	0.178659
C9orf78	Q9NZ63	0.442121	0.100422	0.271271
CAAP1	Q9H8G2;Q9H8G2-2	0.480162	1.09628	0.788222
CABIN1	Q9Y6J0;A0A087WWW8;Q9Y6J0-2;C9JT60;C9J068;B5MEB3	-1.63451	-1.89274	-1.76362
CACTIN	Q8WUQ7;Q8WUQ7-2;K7ENY9;K7EIU6;K7EMQ0	0.502942	-0.253384	0.124779
CAD	P27708;F8VPD4;H7C2E4;H7C3Z5;H7BZB3	0.597698	0.326136	0.461917
CAPRIN1	G3V153;Q14444-2;Q14444;E9PLA9	-0.768248	0.18751	-0.290369
CASC3	O15234;J3KSY7;J3QSC4	NA	-0.254836	NA
CASP14	P31944	NA	2.3626	NA
CASZ1	Q86V15-2;Q86V15	NA	-1.49544	NA
CBLL1	C9J2P9;Q75N03;Q75N03-2;C9K074	-0.3723	-0.464564	-0.418432
CBX3	Q13185;S4R2Y4;C9JMM0;B8ZZ43;K7ELA4;B5MD17;J3KS05;P83916	-0.211966	NA	NA
CBX4	O00257;O00257-3;F8WCW6;I3L4F1	1.61042	2.07024	1.84033
CBX5	P45973;F8VNY3	0.331705	NA	NA
CBX6	B0QXZ6;O95503	2.23395	3.33888	2.78641
CBX8	Q9HC52	0.235972	NA	NA
CCAR1	H0YFJ7;A0A0C4DGG8;Q8IX12-2;Q8IX12	NA	NA	NA
CCAR2	Q8N163-2;Q8N163;H0YB24;G3V119;E5RHJ4;E5RFJ3;H0YC69;E5RGU7;H0YC58;A0A087X2B6;E5RHH8	3.09287	3.22068	3.15677
CCDC113	Q9H0I3-2;Q9H0I3	NA	NA	NA
CCDC12	J3KR35;Q8WUD4;S4R331;C9JUN5	0.174023	-0.155231	0.00939586
CCDC130	K7EJZ6;K7ELI4;P13994	NA	NA	NA
CCDC77	Q9BR77-2;Q9BR77;F5H0W5	2.8818	NA	NA
CCDC9	Q9Y3X0;M0QZR0;M0QYB4	-0.0618121	0.215094	0.076641
CCDC94	Q9BW85;M0R2S3	0.724563	0.202555	0.463559
CCDC97	Q96F63	-0.378963	0.406159	0.0135977
CCNA2	P20248;P78396-3;P78396-2;P78396	1.56101	1.68747	1.62424
CCNB1	P14635;E9PC90;P14635-2;H0YA62;D6RHI0	0.516822	0.591136	0.553979
CCNB2;CCNB2V	O95067;H1UBN3;H0YMP3	0.60483	0.450696	0.527763
CCNK	O75909;O75909-4;G3V5E1;O75909-2;O75909-1;G3V2Q3;G3V235	0.0736832	0.812688	0.443186
CCNT1	O60563;O60563-2;C9JUL2;H7BZ27	1.05429	2.15483	1.60456
CCT2	F5GWF6;P78371;F8VQ14;P78371-2	NA	-0.445091	NA
CCT3	B4DUR8;P49368;P49368-2;Q5SZX6;E9PRC8;E9PQ35;Q5SZX9;E9PM09;Q5SZW8	-0.824622	-0.326192	-0.575407
CCT4	P50991;P50991-2	-0.942307	-0.40294	-0.672624
CCT5	P48643;B7ZAR1;E9PCA1;E7ENZ3;P48643-2;D6RIZ7	-0.675812	-0.527971	-0.601891
CCT6A	P40227;P40227-2	-0.663808	-0.455123	-0.559466
CCT6B	Q92526-3;Q92526;Q92526-2	NA	NA	NA
CCT7	Q99832-3;Q99832;Q99832-4;Q99832-2;F8WAM2	-0.942002	-0.453755	-0.697878
CCT8	P50990;P50990-2;P50990-3;H7C4C8;H7C2U0	-0.919479	-0.176961	-0.54822
CD2BP2	O95400	-0.0593747	0.107508	0.0240666
CD3EAP	O15446;O15446-2	0.126048	0.689264	0.407656
CDC2;CDK1	A0A024QZP7;P06493;A0A087WZZ9;P06493-2;E5RIU6;F8VXD2;K7ELV5;F8VYH9;F8VZZ0;F8VTV8;F8VWX7;F8VZ51;K7EJ83;H0YAZ9;E7EUK8;E5RGN0;A0A087WZU2;F5H6Z0;P11802-2;Q00535-2;Q00535;P11802;Q00526;Q00534;Q96Q40-2;Q96Q40-4;Q96Q40-3;O94921-3;Q96Q40-5;Q96Q40;O94921-2;O94921;Q07002;Q07002-2;Q00536;Q00536-3;Q07002-3;Q00537-2;Q00537;Q00536-2	0.488104	0.445912	0.467008
CDC20	Q12834	0.479231	0.80561	0.64242
CDC37	K7EQA9;Q16543;K7EIU0;K7EL68;K7EKQ2	NA	2.47377	NA
CDC40	O60508;Q5SRN1	0.138028	-0.170566	-0.016269
CDC5L	Q99459	0.190678	0.00585478	0.0982664
CDC73	Q6P1J9;A0A1B0GUB2	2.27202	2.27565	2.27383
CDK11B;CDC2L1;CDK11A	A0A0D9SEI3;B7ZVY7;A0A0D9SER5;A0A0D9SEN2;J3QR44;P21127-8;P21127-3;P21127-2;P21127;J3QR29;P21127-6;P21127-9;Q5QPR3;P21127-5;P21127-10;Q9UQ88-4;Q9UQ88-3;Q9UQ88-2;Q9UQ88;Q5QPR4;P21127-12;P21127-4;Q9UQ88-10;Q9UQ88-5;Q9UQ88-9;Q9UQ88-8;J3KS35;E7ESP2;A0A087WYI9;A0A087X1I0;Q5QPQ9;E9PFJ2;Q13882	0.0809305	0.285354	0.183142
CDK12	Q9NYV4-2;Q9NYV4;J3QSD7;Q9NYV4-3;A0A087X209;Q9BVE2;H0YLT2	0.00934717	0.805686	0.407517
CDK13	Q14004-2;Q14004	-0.163139	0.503712	0.170286
CDK2	G3V5T9;P24941;P24941-2;E7ESI2	1.72827	1.88475	1.80651
CDK9	P50750;P50750-2;X6RE90	0.979367	2.0818	1.53058
CDKN2A	Q8N726	NA	NA	NA
CDKN2AIP	Q9NXV6	NA	NA	NA
CDX2	Q99626	NA	-0.416516	NA
CEBPB	P17676-3;P17676-2;P17676	NA	-0.69332	NA
CENPV	A0A0M3HER2;Q7Z7K6-3;Q7Z7K6	NA	NA	NA
CEP170	Q5SW79-2;Q5SW79-3;Q5SW79;H0Y2V6;E7EWM2;E7EMW0;E5RJT5;E5RFU8;Q96L14;E5RIH6;E5RGW7;E5RG47;H0Y4T4;H0YB92	1.59908	2.41027	2.00468
CEP350	Q5VT06;E9PIK0;H0Y7F7	NA	-0.187008	NA
CEP57	H0YFT8;F5GYW0;Q86XR8-3;Q86XR8-2;Q86XR8-4;Q86XR8-5;Q86XR8;H0YGT4;F5H0C6;F5H1B0	NA	NA	NA
CEP78	A8MST6;Q5JTW2;Q5JTW2-5;Q5JTW2-3;Q5JTW2-2	3.69544	5.26723	4.48133
CEP95	Q96GE4;A0A0A0MTQ1;J3KRW3;B7ZAE2;H0YJW6;Q96GE4-2;K7ENV0;J3KST6	1.73327	NA	NA
CETN2	P41208	-0.248416	-0.983532	-0.615974
CFAP20	Q9Y6A4;H3BPA3	0.370053	1.1392	0.754628
CGNL1	Q0VF96	NA	NA	NA
CHAF1A	K7EPA1;Q13111-2;Q13111-3;Q13111	NA	NA	NA
CHAF1B	Q13112	-0.480559	-1.04026	-0.76041
CHD1;CHD2	O14646-2;O14646;A0A1B0GTU9;O14647-2;O14647	-0.175403	NA	NA
CHD1L	Q86WJ1;Q86WJ1-2;A0A0A0MSH9;Q86WJ1-4;Q86WJ1-3;A0A0A0MRH8;Q86WJ1-5;A0A087WTM4;A0A087WWW4	-1.33512	-1.77871	-1.55691
CHD3	Q12873-2;Q12873;Q12873-3;Q8TDI0;K7EMY3;F2Z2R5;I3L229;H7C0J3;H7C2H0	-1.13809	-1.22268	-1.18039
CHD4	F5GWX5;A0A0C4DGG9;Q14839;Q14839-2;F5H6N4;H7C3H7;F6T542	-0.281947	-0.437015	-0.359481
CHD7	Q9P2D1;Q9P2D1-2;Q9P2D1-3;Q3L8U1-2;Q3L8U1-3;Q3L8U1;Q9P2D1-4;H0YJG4;H3BTW3;Q9HCK8-2;Q9HCK8;Q8TD26;A0A087WU44;C9JFU2;H7C294;Q8TD26-3	-0.58329	-0.716245	-0.649767
CHERP	Q8IWX8;J3QK89	0.299127	1.03139	0.665257
CHMP2A	M0R1L7;O43633;M0QXX8;M0R1T5	NA	NA	NA
CHMP2B	C9J0A7;Q9UQN3-2;Q9UQN3;A0A087WW88	NA	-1.20063	NA
CHMP3	Q9Y3E7-2;Q9Y3E7-4;Q9Y3E7;Q9Y3E7-3	NA	NA	NA
CHMP4B	Q9H444	-2.63962	-1.8901	-2.26486
CHMP5	Q9NZZ3;Q9NZZ3-2	NA	NA	NA
CHTOP	X6R700;Q9Y3Y2-4;Q9Y3Y2;Q9Y3Y2-3;A0A087X1B7;Q5T7Y7	0.165558	0.362102	0.26383
CIR1	Q86X95;Q86X95-2	1.31417	NA	NA
CIRBP	K7ENX8;K7ELV6;K7EJV5;K7ELT6;K7EJV1;K7EMY9;K7EPM4;K7ER40;K7EQR7;D6W5Y5;Q14011;Q14011-2;K7EQX4;K7ENN6;K7EIF7;K7EQL0	-0.0864155	0.109748	0.0116662
CIRH1A	H3BSH7;Q969X6;A0A0J9YWM9;Q969X6-2;Q969X6-3;J3KTR0;J3KSI1;H3BRM8;A0A0J9YXV4;A0A0J9YWK2	0.0479571	NA	NA
CKAP2	Q8WWK9-6;Q8WWK9-5;Q8WWK9;Q8WWK9-4;C9J649;C9J7Y4	2.45165	3.41355	2.9326
CKAP2L	Q8IYA6;Q8IYA6-2;Q8IYA6-3;F8WBE0	1.59173	1.82403	1.70788
CKB	P12277	NA	NA	NA
CKMT1B;CKMT1A	C9JSQ1;F8WCN3;P12532;C9J995;C9J8F6;P12532-2;C9JJX8;C9J6W7;C9JT96	1.30428	2.00162	1.65295
CLASRP	F5H0Q6;A0A0A0MQS2;Q8N2M8-3;Q8N2M8;K7EM61;Q8N2M8-4;K7EKC9	-0.224486	0.314481	0.0449978
CLK1	P49759;P49759-3;B8ZZR0;A0A087WVK0;F8WBF5	-0.426955	-0.199625	-0.31329
CLK2	B1AVT0;P49760-3;P49760;P49760-2	0.498557	0.115691	0.307124
CLK3	P49761-1;P49761;P49761-3;H3BQG1;H3BRE4;H3BUL5;H3BVF8;H3BNC8;H3BRT8;H3BQR7;H3BV35;H3BRK0;H3BNQ5;P49761-2	-0.594639	-0.055751	-0.325195
CLK4	Q9HAZ1;B7ZL31;A0A087WX74;E7ES88	-0.099479	-0.364124	-0.231802
CLPB	Q9H078-2;Q9H078-3;Q9H078;H0YGM0;Q9H078-5;Q9H078-4;F5GX99;F5H7A5;F5H392	0.305562	0.326407	0.315985
COIL	P38432;I3L369	-0.905223	-1.25665	-1.08094
COMMD3-BMI1;BMI1	R4GMX3;P35226;Q5T8Z2;Q5T8Z4;Q5T8Z6	1.78149	2.30344	2.04246
COPA	P53621;P53621-2	NA	NA	NA
CPSF1	Q10570;A0A087X101;A0A087WTV4;E9PIM1	-0.608738	-0.228234	-0.418486
CPSF2	Q9P2I0;H0YJF4;G3V3T7;G3V5T3	-0.60542	-0.237686	-0.421553
CPSF3	G5E9W3;Q9UKF6;C9JZH6	-0.602416	-0.288063	-0.44524
CPSF4	O95639-3;O95639-2;O95639;C9JEV9;B7Z7B0;H7C419;C9K0K2;H7C016;F8WEL7;H9KVA5;A6NMK7	-0.670819	-0.0870554	-0.378937
CPSF6	F8WJN3;Q16630-3;Q16630;Q16630-2;F8W084	0.258459	0.37962	0.319039
CPSF7	F5H669;Q8N684-2;Q8N684;Q8N684-3;F5H6M0;F5H047;J3QT54;C9J286;C9J323;F5H5B7;F5H1W4;F5H2K8;F5H6P5;F5H6A8;F5GXA3;C9JM38	0.111432	0.616437	0.363934
CPVL	Q9H3G5;H7C0X5;H7C218;C9JLV0;C9J6L4;C9JI22	-0.360583	-0.119157	-0.23987
CREB1	P16220;P16220-3;P16220-2;C9J4L5;C9JBT4;H7C3I0;E7EWP8;C9J896;C9J276;H7C1R5	-1.43	-1.70239	-1.5662
CREB5	Q02930-2;Q02930;Q02930-3;H9KVC5	-2.5999	-1.72727	-2.16358
CREM	G5E998;Q03060-32;Q03060-26;Q03060-21;Q03060-31;Q03060-6;E9PAR2;Q03060-23;Q03060-9;Q03060-24;Q03060-8;C9IYM9;C9K092;J3KR46;J3KQC0;Q03060-14;Q03060-13;Q03060-30;Q03060-2;Q03060-7;Q03060-12;Q03060-22;Q03060-20;Q03060-16;Q03060-15;Q03060-1;Q03060;E9PB41;A0A0A0MSU8;Q03060-11;Q03060-27;Q03060-10;Q03060-29;Q03060-25;Q03060-28;Q03060-19;Q03060-17	-1.2947	NA	NA
CRNKL1	Q5JY65;Q9BZJ0-2;Q9BZJ0-3;Q9BZJ0	0.250234	-0.184852	0.0326912
CRTAP	O75718;C9JP16;Q92791	0.0803848	0.154201	0.117293
CSNK1A1	P48729-3;P48729;P48729-2;D6REM4;E7ETM0;H0Y9X2;U3KQK7;Q8N752;E5RG27;D6RGE5;U3KQ83;U3KPX3	0.374511	0.22006	0.297285
CSNK1D	H7BYT1;P48730-2;P48730;J3QQI9;H0Y2N6;B4DLF1;J3KRM8	0.861797	1.04115	0.951473
CSNK1E	P49674;B0QY35;B0QY34;H0Y645;B0QY36;H0Y682;H0Y5S9	0.88885	1.20723	1.04804
CSNK2A1;CSNK2A3	E7EU96;P68400;Q8NEV1;P68400-2;A0A087WY74;V9GYA2;V9GY80;V9GYW6	0.230203	-0.427499	-0.0986479
CSNK2A2	P19784;H3BSA1;H3BV19;H3BNI9	0.222186	-0.376735	-0.0772743
CSNK2B;CSNK2B-LY6G5B-1181;CSNK2B-LY6G5B--991	Q5SRQ6;P67870;Q5SRQ3;N0E472;A0A0G2JM12;N0E644;A0A0G2JM58	0.236217	-0.382169	-0.0729761
CSTF1	Q05048;A0A0A0MSZ9;A3KFI9	-0.180054	-0.229342	-0.204698
CSTF2	E7EWR4;P33240-2;P33240;A0A0A0MT56;E9PID8	-0.129734	-0.0289934	-0.0793637
CSTF2T	Q9H0L4	NA	NA	NA
CSTF3	Q12996;E9PJ06;H0YE74;E9PLP8;Q12996-3;Q12996-2	-0.459318	-0.0784732	-0.268896
CTCF	P49711;P49711-2;V9GY73;Q8NI51-11;Q8NI51-6;Q8NI51-5;Q8NI51-10;Q8NI51-2;Q8NI51-8;Q8NI51;Q8NI51-3;Q8NI51-7	-1.49285	-1.94546	-1.71915
CTNNBL1	A0A087WUB9;Q8WYA6-4;Q8WYA6;Q8WYA6-3;Q8WYA6-2;A2A2P1	0.189919	0.0423379	0.116129
CUL1	A0A0C4DGX4;Q13616	-0.539058	-0.0196308	-0.279345
CUL2	A0A0A0MTN0;Q13617;Q13617-2	NA	NA	NA
CUL3	Q13618-2;Q13618;Q13618-3;A0A087WTG3;A0A087X1R9;H7C1L6;H7C399	1.30305	1.67835	1.4907
CWC15	Q9P013	0.300768	-0.12075	0.090009
CWC22	Q9HCG8;B7WP74	0.548437	-0.0363275	0.256055
CWC25	Q9NXE8;Q9NXE8-2	0.439251	0.24284	0.341045
CWC27	Q6UX04;D6REK3;Q6UX04-2	0.231924	0.0282339	0.130079
CWF19L2	Q2TBE0;Q2TBE0-2;H7C3G7;Q2TBE0-3;H0YE03	-0.717074	0.333843	-0.191615
CXorf23	A2AJT9;A2AJT9-3;A2AJT9-2;H7BXX2;F2Z385	1.84193	2.2425	2.04222
CXorf56	Q9H5V9-2;Q9H5V9-3;Q9H5V9	0.380286	0.052461	0.216374
CXorf57	Q6NSI4;Q6NSI4-4;Q6NSI4-2;B1AQ74;Q6NSI4-3	-0.552876	0.307787	-0.122544
DACH1	A0A087WY66;A0A087WZA7;A0A087WZP2;Q9UI36-4;Q9UI36-3;Q9UI36-2;Q9UI36	NA	NA	NA
DAP3	P51398-2;P51398-3;P51398;V9GZ61;V9GYA7;V9GZ03;V9GYC9;V9GYW1;V9GYJ9;V9GYL9;V9GYF7	1.2416	-0.0231844	0.609206
DBT	Q5VVL7;P11182	-0.164868	NA	NA
DCD	P81605;P81605-2	NA	NA	NA
DDB1	Q16531;F5GY55;Q16531-2;F5GWI0;F5GZY8;F5H2L3;F5GYG8;F5H198	-0.260549	-0.399335	-0.329942
DDOST	A0A0C4DGS1;P39656-2;P39656-3;P39656;U3KQ84	-0.226307	-0.559541	-0.392924
DDX1	Q92499;F1T0B3;A0A087X2G1;Q92499-3;Q92499-2	-0.80917	-0.618333	-0.713751
DDX17	H3BLZ8;Q92841;Q92841-1;Q92841-3;Q92841-2;A0A0U1RQJ0	-0.160363	-0.222805	-0.191584
DDX18	Q9NVP1;H7C452	0.389126	0.24696	0.318043
DDX20	Q9UHI6;E9PJ60;Q9UHI6-2	-0.604652	0.373383	-0.115634
DDX21	Q9NR30;Q9NR30-2	-0.472289	-0.371392	-0.42184
DDX23	Q9BUQ8;H0YI52;H0YIL9;F8VVA2	-0.0301183	-0.104068	-0.0670933
DDX27	B7Z6D5;Q96GQ7	0.315566	NA	NA
DDX31	F8WAJ0;Q9H8H2;Q9H8H2-4;Q9H8H2-2	0.384492	1.00191	0.693199
DDX39A	O00148;O00148-2;O00148-3;K7EQN7;K7EPJ3;K7EN69;K7EIL8;A0A0D9SEM9	0.325386	0.0772084	0.201297
DDX39B	F6R6M7;F6S2B7;A0A140T9N3	NA	NA	NA
DDX39B	Q13838;Q13838-2;Q5STU3;A0A0G2JJZ9;F6WLT2;A0A140T9X3;A0A0A0MT12;F6TRA5;F6S4E6;A0A140T9X9;A0A140T996;F6UJC5;A0A140TA18;A0A140T973;A0A140T9K1;A0A140T9L4;F6QYI9;A0A0G2JJL7;F6U6E2;K7ENP6;A0A0G2JHN7;K7EL56;F6SXL5;H0YCC6;A0A140T9K2	0.492007	0.02922	0.260613
DDX3X;DDX3Y	A0A0D9SFB3;A0A0D9SG12;A0A0D9SF53;O00571;O00571-2;O15523-2;O15523;O15523-3;A0A0J9YVQ7;C9J081;A0A087WVZ1;C9J8G5;A0A087WX09;B4DLA0;A0A0J9YYH6;D6RCM4;Q9NQI0-3;Q9NQI0-2;Q9NQI0-4;Q9NQI0;H0Y960	-0.0501738	-0.0684645	-0.0593191
DDX41	Q9UJV9;J3KNN5;D6RGI7;H0Y8L8;H0YA06;D6RD33	-0.148865	-0.0336521	-0.0912583
DDX42	A0A0A0MSJ0;Q86XP3-2;Q86XP3;J3KRE3	0.366812	0.227101	0.296956
DDX46	A0A0C4DG89;Q7L014;D6RJA6	0.190425	0.87345	0.531938
DDX5	J3KTA4;P17844;P17844-2;J3KRZ1;J3QSF1;J3QRQ7;J3KRX8;J3QR02;X6RLV5;J3QRN5;J3QLG9;J3QR62	-0.21927	-0.230572	-0.224921
DDX50	Q9BQ39;A0A087WVC1;S4R3V4;S4R3G6	-0.162347	-0.14483	-0.153588
DDX52	Q9Y2R4	0.557091	1.07716	0.817127
DDX54	Q8TDD1;Q8TDD1-2;H0YHH7;F8VRX4	NA	0.471189	NA
DDX56	H7C3E9;Q9NY93-2;Q9NY93;G3V0G3	0.630219	NA	NA
DDX6	P26196;Q8IV96	-0.973696	-0.358509	-0.666102
DEK	B4DFG0;P35659-2;P35659;D6RDA2;D6R9L5;H0Y993;H0Y8X0	0.157691	NA	NA
DGCR14	Q96DF8;F8WEF8	0.662388	0.360231	0.511309
DGCR8	Q8WYQ5-3;Q8WYQ5;C9JSD5;Q8WYQ5-2	0.0705267	0.0109773	0.040752
DHX15	O43143	0.0114956	0.0124608	0.0119782
DHX16	O60231;Q5SQH5;A0A140T947;A0A140T8Y5;A0A140T9T4;A2AB15	0.405992	0.0979959	0.251994
DHX29	A0A087WYN9;Q7Z478	0.309293	0.204898	0.257095
DHX30	Q7L2E3;H7BXY3;Q7L2E3-3;F6R0H4	NA	NA	NA
DHX30	Q7L2E3-2	-0.759698	-0.642101	-0.700899
DHX34	Q14147	NA	1.15171	NA
DHX35	Q9H5Z1;Q5THR1;Q9H5Z1-2;F2Z2Z2;Q5THQ7	-0.18636	0.0493674	-0.0684965
DHX36	Q9H2U1-3;Q9H2U1-2;Q9H2U1;E7EWK3;H7C5F5;A0A0G2JQU7;A0A0G2JRP3;H7C514	-0.223189	-0.147437	-0.185313
DHX37	F5H3Y4;Q8IY37	NA	NA	NA
DHX38	Q92620;Q92620-2;J3KTG2;H3BQT9;H3BV01;J3KRT1;J3KSA8;H3BMS7	0.499782	0.0941716	0.296977
DHX57	Q6P158;A0A087WZ11;H7C109;Q6P158-3;Q6P158-2	-0.397847	-0.0221902	-0.210019
DHX8	Q14562;F5H658;K7END7;K7EQH7;K7EJH9	0.242816	0.0893748	0.166095
DHX9	Q08211;Q08211-2	-0.262227	-0.398898	-0.330562
DKC1	O60832;O60832-2;C9IYT0;H7C0M1;H7C2Q2;H7C2Q9;H7BZF2	-0.451919	-0.578794	-0.515356
DNAJA1	P31689-2;P31689	1.04621	0.8657	0.955956
DNAJA2	O60884	0.582074	0.922292	0.752183
DNAJA3	Q96EY1-2;Q96EY1-3	NA	NA	NA
DNAJA3	Q96EY1;I3L1T6	1.26093	1.34077	1.30085
DNAJB6	O75190;A0A0J9YX62;O75190-3;E9PH18;C9J2C4;O75190-2;O75190-4;C9JDR7;C9JDX6;F8WCZ4;C9J2P2;C9JB42;C9JN01;C9JRD2;C9JXB9;Q8WWF6;Q8NHS0;P25686-2;P25686	2.04194	1.99597	2.01895
DNTTIP1	H7C1M5;Q9H147;H0Y501;F2Z2A4;H7C1J2	0.285816	-0.245252	0.0202821
DR1	Q01658	-0.883715	-1.37812	-1.13092
DRAP1	C9JCC6;Q14919;Q14919-2;E9PQX9;E9PNC7;E9PMW2	-0.801104	-1.37735	-1.08922
DROSHA	Q9NRR4-3;Q9NRR4-2;Q9NRR4-4;Q9NRR4	0.179638	0.296687	0.238163
DSC1	Q08554-2;Q08554	NA	0.361694	NA
DSG1	Q02413	NA	2.21297	NA
DSP	P15924-2;P15924-3;P15924	-0.577745	0.688427	0.0553408
DTWD2	J3KND6;Q8NBA8;D6REE2;D6RBD8	-0.036955	NA	NA
DUSP11	O75319;H7C0E6;C9JYA6;O75319-2	0.351854	0.116629	0.234242
E4F1	H3BUJ7;Q66K89;H3BSL4;H3BQZ4	-1.16919	-1.96395	-1.56657
EAPP	Q56P03	NA	NA	NA
EBNA1BP2	H7C2Q8;Q99848	0.283092	NA	NA
ECT2L	Q008S8	NA	NA	NA
EEF1A1;EEF1A1P5	P68104;Q5VTE0;A0A087WVQ9;P68104-2;A0A087WV01;Q05639;Q5JR01;A6PW80	0.196229	-0.418136	-0.110953
EEF1G	P26641;P26641-2	NA	NA	NA
EEF2	P13639	-0.233244	-0.148739	-0.190991
EFTUD2	Q15029-2;Q15029;Q15029-3;K7EP67;K7EIT3;K7EJ74;K7EIV5	0.0839282	-0.127237	-0.0216545
EGFL7	Q9UHF1;R4GMT3	1.23964	NA	NA
EHMT1	A0A1B0GV09;Q9H9B1;Q9H9B1-3;A0A1B0GU48;A0A0C4DGF8;A0A1B0GWF6;Q9H9B1-4;A0A0D9SEQ1;A0A1B0GVZ8;A0A1B0GUD1;A0A0D9SFD7;A0A0D9SEY2;A0A0D9SFM6;A0A1B0GW12;A0A0D9SFS4;A0A0D9SER3;A0A0D9SFG7;A0A1B0GTP4;A0A0D9SER9;A0A0D9SFX4;A0A1B0GW79	-0.522654	-0.355918	-0.439286
EHMT2	A0A0G2JIS2;Q96KQ7-2;Q96KQ7;A2ABF8;A0A0G2JIR1;A2ABF9;A0A0G2JK64;A0A0G2JRR0;A0A0G2JRN8;H0Y4K5;Q96KQ7-3	-0.3052	-0.428893	-0.367046
EIF1AX;EIF1AY	P47813;O14602;X6RAC9;A6NJH9	0.387804	NA	NA
EIF2AK2	P19525-2;P19525	NA	0.556881	NA
EIF2S1	P05198;H0YJS4;G3V4T5	0.0318186	0.255081	0.14345
EIF2S2	P20042	0.0094905	0.404515	0.207003
EIF2S3;EIF2S3L	P41091;Q2VIR3;F8W810;Q2VIR3-2;H7BZU1	0.0150693	0.446757	0.230913
EIF3A	Q14152;Q14152-2	0.311736	0.459715	0.385725
EIF3B	P55884;P55884-2;C9JZG1;C9JQN7	0.317188	0.610499	0.463844
EIF3C;EIF3CL	Q99613-2;Q99613;B5ME19;H3BPE4	0.197488	0.390623	0.294056
EIF3D	O15371-3;O15371;O15371-2;B0QYA5;B0QYA6;B0QYA4;B0QYA8	0.928503	1.12532	1.02691
EIF3F	O00303;H0YDT6;E9PQV8;A0A0D9SEZ9	0.300182	0.410352	0.355267
EIF3G	O75821;K7ENA8;K7EL20;K7EP16;K7ER90;K7EL60;K7ENH0	0.286645	0.536964	0.411804
EIF3H	B3KS98;O15372;A0A087WZK9;E5RJT0;E5RGU4;E5RFW7;E5RFH0	0.312084	0.211481	0.261783
EIF3I	Q13347;Q5TFK1	0.32262	0.45413	0.388375
EIF3L	B0QY89;Q9Y262-2;Q9Y262;B0QY90;H0Y7E6;C9JHP4;C9K0Q7	0.279412	0.525746	0.402579
EIF3M	J3KNJ2;Q7L2H7;E9PN86;H0YCQ8;Q7L2H7-2	NA	0.478587	NA
EIF4A1;EIF4A2	P60842;J3QS69;J3KT12;P60842-2;J3QL43;J3KTB5;E7EQG2;Q14240;Q14240-2;J3QLN6;J3QR64;J3QKZ9;J3KS25;J3KSZ0;J3KTN0;J3KT04;J3KS93;E7EMV8;J3KSN7	0.685895	0.305378	0.495637
EIF4A3	P38919;I3L3H2;J3QL52;J3QQP0;E9PBH4;F8WE11;C9JUF0	0.442652	0.101521	0.272086
EIF4G1	E7EX73;E9PGM1;E7EUU4;Q04637-5;Q04637-4;Q04637-3;Q04637;Q04637-8;Q04637-9;Q04637-6;Q04637-7;C9J6B6;C9J2Z7;C9K073;C9JF13;H7C044;F8WCF2;C9JHW9;H7C0V6	2.11023	2.39806	2.25414
EIF4G2	H0Y3P2;D3DQV9;P78344-2;P78344;H0YCH5	NA	NA	NA
EIF5B	A0A087WUT6;O60841	0.4959	0.699466	0.597683
EIF6	P56537;B7ZBH1;P56537-2;F8WD20;A0A0B4J1Y7;A0A0U1RQV5;F8WDS6	0.226878	1.03934	0.633109
ELAVL1	Q15717;Q15717-2;M0QZR9;M0R055	-0.477442	-0.545277	-0.511359
ELAVL2;ELAVL4	A0A0A0MRX1;Q12926-2;Q12926;B1AM48;B1APY9;B1APY8;A0A0R4J2E6;P26378-4;P26378-2;P26378-5;P26378;P26378-3;C9JB16;Q14576-2;Q14576	-1.03088	-0.338795	-0.68484
ELMSAN1	A0A0A0MSU2;Q6PJG2;H7C1L3	0.200002	-0.266157	-0.0330774
EMD	P50402;Q5HY57;F8WEQ1	-0.422888	-1.28582	-0.854352
ENAH	A0A0U1RQP7;Q8N8S7-3;Q8N8S7-2;Q8N8S7	NA	NA	NA
EPHX4	Q8IUS5	NA	NA	NA
ERCC3	P19447;H7C309	0.323543	-0.0133551	0.155094
ERH	P84090;G3V279	-0.220698	-0.415651	-0.318174
ESCO2	Q56NI9;E5RFE4;Q56NI9-2;E5RFP7;H0YB88;E5RIE3	1.56993	2.10923	1.83958
ESRRA	P11474;H0YGT3;P11474-2;F5H0E9;E7EWD9;O95718-3;O95718-2;O95718	-0.295199	-0.250598	-0.272898
EWSR1	B0QYK0;Q01844-6;Q01844-3;Q01844;Q01844-5;H7BY36;A0A0D9SFL3;C9JGE3;Q01844-4;Q01844-2	-0.526681	NA	NA
EXOC1	Q9NV70-2;Q9NV70	0.905274	0.688009	0.796641
EXOSC10	Q01780-2;Q01780	NA	0.872155	NA
EXOSC2	Q13868;A3KFL1;A3KFL5;A3KFL2;Q13868-3;Q13868-2	NA	1.1842	NA
EXOSC4	E9PPI9;Q9NPD3	NA	NA	NA
EXOSC6	Q5RKV6	NA	NA	NA
FA2H	J3QS89;Q7L5A8	NA	-0.978489	NA
FABP5	Q01469;I6L8B7	-2.74159	3.51583	0.387119
FAF2	Q96CS3	-0.773393	-1.6591	-1.21625
FAM120A	Q9NZB2;Q9NZB2-6;Q9NZB2-4;Q9NZB2-5;A0A0C4DG79;Q9NZB2-2;A0A0C4DH52;Q5T035	-0.76869	-0.581014	-0.674852
FAM120C	F8W881;Q9NX05	NA	NA	NA
FAM188B	Q4G0A6	NA	NA	NA
FAM208A	Q9UK61-3;Q9UK61-4;Q9UK61;Q9UK61-2;A0A087X0F1	1.51324	1.37741	1.44532
FAM208B	Q5VWN6-2;Q5VWN6	0.798175	-0.00187429	0.39815
FAM32A	K7EIY1;Q9Y421;K7ENN5;Q9Y421-3;Q9Y421-2	NA	-0.187514	NA
FAM50A;FAM50B	B0S8I6;Q14320;Q9Y247	NA	0.148993	NA
FAM83H	Q6ZRV2;J3KPS2	0.256648	0.104589	0.180619
FAM98A	E9PH82;Q8NCA5-2;Q8NCA5;C9J3G8	-0.825006	-0.80554	-0.815273
FAM98B	Q52LJ0;Q52LJ0-2	NA	NA	NA
FANCM	Q8IYD8-3;Q8IYD8;H0YJS3;Q8IYD8-2	-1.57081	-0.963548	-1.26718
FARP1	C9JME2;Q9Y4F1;Q9Y4F1-2;H0Y783;M0QXT1;A0A1B0GV68;M0QYB0;Q9Y4F1-3	-0.685106	-1.02977	-0.857439
FARP2	O94887-3;O94887-2;O94887;C9JWM9;C9JVQ5;H7C3M7	NA	-0.656084	NA
FAU	E9PR30;P62861	NA	0.142385	NA
FBL	P22087;M0R299;M0QXL5;M0R0P1;M0R2Q4;M0R2U2;M0R1H0;M0R2B0	-0.578952	-0.844466	-0.711709
FBLL1	A6NHQ2	NA	NA	NA
FBXL6	Q8N531-2;Q8N531	NA	NA	NA
FBXW11	Q9UKB1-2;Q9UKB1-3;Q9UKB1;B7Z3H4;Q9Y297-2;Q9Y297;E5RGC1	-0.70993	-0.489029	-0.599479
FIP1L1	Q6UN15;Q6UN15-5;Q6UN15-3;A0A0B4J203;Q6UN15-4;H0Y8P7	-0.714349	-0.0243197	-0.369334
FMR1	A8MQB8;G3V0J0;Q06787-8;Q06787-2;Q06787-9;A0A087WXI3;Q06787-11;R9WNI0;Q8IXW7;A0A087WY29;A0A087WWR6;A0A087X1M7;A0A087WWU4	NA	NA	NA
FMR1	Q06787-6;Q06787-4;Q06787-5;Q06787-7;Q06787-3;Q06787;Q06787-10	-1.01824	-0.283211	-0.650723
FOSB	K7ERZ8;K7EKC1;P53539-7;P53539-10;P53539-4;P53539-3;P53539	NA	NA	NA
FOXK1	P85037	NA	NA	NA
FRA10AC1	Q70Z53;Q70Z53-2;Q70Z53-4;Q70Z53-5;Q70Z53-3	NA	0.984674	NA
FRG1	Q14331;E9PRR7;E9PLY7	0.227987	0.169112	0.19855
FUBP3	Q96I24-2;Q96I24	NA	NA	NA
FXR1	P51114;B4DXZ6;P51114-2;E9PFF5;P51114-3;E7EU85;C9JAJ4;C9JZE0;C9JY20;C9JYQ6;C9IZ22;H7C4S4	-0.70941	-0.379621	-0.544516
FXR2	P51116;I3L1Z2	-0.757184	-0.154324	-0.455754
FYTTD1	Q96QD9;Q96QD9-2;Q96QD9-3;H9KVC6;Q96QD9-4;H9KVC1;H9KVD1;H9KVD5	0.550211	0.422095	0.486153
FZR1	Q9UM11-2;Q9UM11-3;Q9UM11;K7EQT1	2.12334	2.23888	2.18111
G3BP1	Q13283;E5RIZ6;E5RH42;E5RJU8;Q13283-2;E5RI46;E5RIF8;E5RH00;D6R9X5;D6R9A4	-0.368197	0.0774368	-0.14538
G3BP2	Q9UN86-2;Q9UN86;D6RAC7;D6RB17;D6RGJ4;D6RE13;D6RBW8;D6RBM9;D6REX8;D6RBR0	-0.530322	0.1849	-0.172711
GAPDH	P04406-2;P04406;E7EUT5	-1.31603	1.76876	0.22637
GAR1	Q9NY12-2;Q9NY12	-0.894429	-0.618427	-0.756428
GATA2	P23769-2;P23769;B7WNQ9;P15976-3;P15976-2;P15976	NA	-0.688046	NA
GATA3	P23771;P23771-2	-0.326498	-0.603976	-0.465237
GATA4	A0A087WZ09;P43694;P43694-2;E9PKS4;B3KUF4	NA	NA	NA
GATA6	Q92908-2;Q92908	0.21661	-0.118094	0.0492581
GATAD2A	Q86YP4-2;Q86YP4;Q86YP4-3	-0.343037	NA	NA
GATAD2B	A0A0U1RRM1;Q8WXI9;A0A0U1RR30	-0.47287	-0.110096	-0.291483
GIN1	Q9NXP7	NA	NA	NA
GIPC1	K7EM11;O14908-2;O14908	NA	NA	NA
GLI3	P10071;E9PIB9;C9J9N4;P10070-4;P10070-3;P08151-3;P08151-2;P08151;P10070-2;P10070-1;P10070	-0.574068	-0.656725	-0.615397
GLTSCR1	Q9NZM4;A0A087WWH3;Q9NZM4-2;M0QYC3	0.328147	0.632942	0.480545
GLTSCR1L	Q6AI39	0.18954	0.410678	0.300109
GLTSCR2	M0QX73;Q9NZM5;M0QZ34	NA	2.26133	NA
GLUD1;GLUD2	P00367;P00367-3;P49448;P00367-2	NA	-0.260507	NA
GNB1	P62873;B3KVK2;P62873-2	NA	NA	NA
GNB2	E7EP32;P62879;P62879-2;C9JD14;B1AKQ8;C9JZN1;F6X3N5;F6UT28;F5H8J8;F5H100;C9JIS1;C9JXA5;F5H0S8;E9PCP0;P16520-2;Q9HAV0;P16520	NA	-1.06495	NA
GNB2L1	P63244;J3KPE3;D6RAC2;D6REE5;H0YAF8;D6RHH4;H0Y8W2;D6R9Z1;H0YAM7;D6R9L0;D6RFX4;D6RFZ9;D6RAU2;E9PD14;D6RBD0;D6RF23;H0Y8R5;D6RHJ5;D6R909;D6RGK8;H0Y9P0;D6RDI0	-0.272158	-0.00259452	-0.137376
GNL2	Q13823;H0YG10	1.19554	1.76704	1.48129
GNL3	Q9BVP2-2;Q9BVP2;C9JYH9;C9JZT7;B4DMU5	0.401849	0.735476	0.568662
GPALPP1	A0A0A0MRI1;Q8IXQ4;Q8IXQ4-2;Q8IXQ4-3;A0A087WW86;Q8IXQ4-4	-0.10262	0.201145	0.0492624
GPATCH1	Q9BRR8;K7EQ19	-0.0263079	-0.0831112	-0.0547096
GPATCH11	A0A0A0MSF9;Q8N954	NA	NA	NA
GPATCH4	Q5T3I0;Q5T3I0-3;A0A0A0MRK1;E9PAV9;F8W895;E9PPY4;F2Z3C6;Q5T3I0-2	0.797262	1.14401	0.970636
GPATCH8	Q9UKJ3-2;Q9UKJ3;K7EKU0;Q7Z570	0.0720372	0.465859	0.268948
GPD1	P21695-2;P21695	NA	NA	NA
GPKOW	Q92917	0.325041	0.054677	0.189859
GRN	K7EKL3;P28799-2;P28799;P28799-3;K7EMR1	0.00805655	-0.118626	-0.0552845
GRSF1	H0Y8R1;F5H5I6;H0YAK1;Q12849-5;Q12849	NA	NA	NA
GRWD1	Q9BQ67;M0QX71	-0.137029	0.313531	0.0882509
GSG2	Q8TF76;Q8TF76-2	2.3665	1.77364	2.07007
GTF2A1	J3KNC0;P52655	NA	-1.33171	NA
GTF2H2C;GTF2H2	Q6P1K8;Q13888;D6RGC9;R4GMS9;D6RJD3	NA	NA	NA
GTF3C4	Q9UKN8	NA	NA	NA
GTPBP4	Q9BZE4-2;Q9BZE4;Q9BZE4-3;Q5T3R7	0.574247	1.08691	0.830576
GTSE1	Q9NYZ3	0.167358	1.5098	0.838579
H1F0	P07305-2;P07305	NA	NA	NA
H1FX	Q92522	0.335826	-0.0600474	0.137889
H2AFV;H2AFZ	Q71UI9;P0C0S5;C9J0D1;Q71UI9-4;Q71UI9-2;Q71UI9-3;C9J386	-0.700029	-1.80649	-1.25326
H2AFY	O75367-2;O75367-3;O75367;B4DJC3;D6RCF2	-0.261172	-1.87208	-1.06663
H2AFY2	Q9P0M6;Q5SQT3	-0.0789293	NA	NA
H3F3B;H3F3A;HIST3H3;H3F3C	K7EK07;P84243;K7EMV3;B4DEB1;K7ES00;Q16695;K7EP01;Q6NXT2	NA	NA	NA
HA-BGLF4	HHV4-HA-BGLF4_(B95-8)	-2.82347	-3.44427	-3.13387
HACD3	Q9P035;H3BPZ1;H3BS72;Q9P035-2	NA	-0.116498	NA
HADHA	P40939;H0YFD6;P40939-2	1.70492	1.73629	1.7206
HADHB	P55084-2;P55084;F5GZQ3;B5MD38;C9JEY0;C9JE81;C9K0M0	1.77303	1.64156	1.70729
HA-pUL97	HHV5-HA-UL97_(AD169)	3.92343	4.49265	4.20804
HAX1	O00165-5;O00165;O00165-2;E9PIQ7;O00165-3;Q5VYD6;O00165-4;O00165-6	0.263515	0.670061	0.466788
HCFC1	A6NEM2;P51610-2;P51610;P51610-4;P51610-3;H7C1C4	-0.606716	-0.226015	-0.416365
HCFC2	Q9Y5Z7;Q9Y5Z7-2	-0.380465	-0.861876	-0.62117
HDAC1	Q13547;Q5TEE2;E7ESJ6;O15379;O15379-2	-0.250217	-0.485942	-0.368079
HDAC2	Q92769;Q92769-3;H3BM24;E5RH52;E5RG37;E5RFI6;E5RJ04;E5RGV4;E5RHE7;E5RFP9;E5RK19	-0.253567	-0.479024	-0.366295
HEATR1	Q5T3Q7;Q9H583	NA	NA	NA
HERC2	O95714;A0A0J9YVP0;Q9BVR0;A0A0G2JPS8	-1.23633	-1.84804	-1.54219
HEXIM1	O94992;Q96MH2	0.959102	1.66616	1.31263
HIC2	Q96JB3-2	-0.93915	-1.49329	-1.21622
HIRA	P54198;P54198-2	-2.39426	-2.29275	-2.34351
HIST1H1C	P16403	0.381837	-0.485942	-0.0520524
HIST1H1D;HIST1H1E	P16402;P10412;Q02539;P22492;P16401	NA	NA	NA
HIST1H2BN;HIST1H2BL;HIST1H2BM;HIST1H2BH;HIST2H2BF;HIST1H2BC;HIST1H2BD;H2BFS;HIST1H2BK;HIST1H2BA	U3KQK0;Q99880;Q99879;Q99877;Q93079;Q5QNW6;P62807;P58876;P57053;O60814;Q5QNW6-2;Q96A08	-0.530468	-1.66984	-1.10016
HIST1H3A	P68431	-0.31045	-1.19188	-0.751164
HIST1H4A	P62805	-1.22412	-1.99241	-1.60826
HIST2H2AC;HIST2H2AA3;HIST1H2AJ;HIST1H2AH;H2AFJ;HIST1H2AC;HIST3H2A;HIST1H2AD;HIST1H2AG;HIST1H2AB;HIST1H2AA;H2AFX	Q16777;Q6FI13;A0A0U1RR32;A0A0U1RRH7;Q99878;Q96KK5;Q9BTM1;Q93077;Q7L7L0;P20671;P0C0S8;P04908;H0YFX9;Q96QV6;P16104;Q9BTM1-2	-0.712599	NA	NA
HIST2H2BE;HIST1H2BB;HIST1H2BO;HIST1H2BJ;HIST3H2BB	Q16778;P33778;P23527;P06899;Q8N257;Q6DRA6;Q6DN03	NA	NA	NA
HIST2H3A	Q71DI3	-0.51056	-1.35287	-0.931716
HLTF	A0A0C4DGA6;Q14527-2;Q14527;H7C5K0	-0.33179	-0.0840643	-0.207927
HMBOX1	H0YLF2;E5RGZ2;H0YKJ1;Q6NT76-4;Q6NT76-2;Q6NT76-3;Q6NT76;Q6NT76-5;E5RHH9	NA	-1.93406	NA
HMG20A	Q9NP66;H0YKL0	NA	-1.50411	NA
HMGA1	P17096;P17096-3	NA	NA	NA
HMGA2	F5H2U8;F5H2A4;P52926;F5H6H0;P52926-3;P52926-6;P52926-4;P52926-5;P52926-2	-0.144281	NA	NA
HMGB1;HMGB1P1	Q5T7C4;P09429;B2RPK0	0.175173	-0.489954	-0.15739
HMGB2	P26583;D6R9A6	0.130536	-0.684908	-0.277186
HMGB3	E9PES6;E7ES08;E7EQU1;O15347	0.214871	-0.778461	-0.281795
HMGXB4	B0QXZ8;B0QXZ9;Q9UGU5	NA	NA	NA
HNRNPA0	Q13151	0.187514	-0.126576	0.030469
HNRNPA1;HNRNPA1L2	P09651;F8W6I7;P09651-3;P09651-2;F8VZ49;Q32P51;F8VTQ5;F8VYN5;F8W646;H0YH80	-0.0728469	-0.369829	-0.221338
HNRNPA2B1	P22626;P22626-2;A0A087WUI2	-0.144568	-0.38637	-0.265469
HNRNPA3	P51991;P51991-2;H7C1J8	-0.218615	-0.330788	-0.274701
HNRNPAB	D6R9P3;D6RD18;D6RBZ0;Q99729-3;Q99729-2;Q99729-4;Q99729	-0.150833	-0.376068	-0.263451
HNRNPC	G3V2Q1;P07910;G3V576;G3V555;G3V575;P07910-3;B4DSU6;A0A0G2JPF8;A0A0G2JNQ3;P0DMR1;O60812;B7ZW38;B2RXH8;G3V4M8;G3V2H6;E5RG71;B3KT61;Q86SE5;Q86SE5-3	-0.246789	-0.24732	-0.247055
HNRNPC	G3V4C1;P07910-2;G3V4W0;B4DY08;B2R5W2;P07910-4;G3V251;G3V5X6;G3V3K6	-0.296669	-0.626766	-0.461718
HNRNPD	H0Y8G5;Q14103-3;Q14103;H0YA96;Q14103-4;Q14103-2;D6RAF8;D6RF44;D6RD83;D6RBQ9	-0.158574	-0.38228	-0.270427
HNRNPDL	O14979-3;O14979-2;A0A087WU03	NA	NA	NA
HNRNPDL	A0A087WUK2;O14979	-0.316618	-0.357946	-0.337282
HNRNPF	P52597;A0A1B0GW42	-0.0392066	-0.210763	-0.124985
HNRNPH1	G8JLB6;P31943;E9PCY7;D6RIU0;D6RBM0;D6RFM3;D6RIT2;D6RAM1;E5RGV0;D6R9T0;D6RDU3;D6RJ04;D6RIH9;H0YB39;E7EQJ0;E7EN40;H0YBD7;D6RDL0;E5RGH4;D6RF17;H0YBG7;D6R9D3;H0YAQ2;E5RJ94	-0.1181	-0.381062	-0.249581
HNRNPH2	P55795	-0.119808	-0.246469	-0.183139
HNRNPH3	P31942-2;P31942;P31942-3;P31942-4;P31942-6;P31942-5	-0.308537	-0.441058	-0.374798
HNRNPK	P61978;P61978-2;S4R359;S4R457	NA	0.259513	NA
HNRNPK	P61978-3;Q5T6W2	-0.115035	-0.111165	-0.1131
HNRNPL	P14866;M0QXS5;P14866-2;M0QYT0;M0R1W6;M0QYL7;B4DVF8;M0R076	-0.254685	-0.305562	-0.280124
HNRNPLL;HNRPLL	B7WPG3;C9IYN3;D6W592;Q8WVV9-5;Q8WVV9-4;Q8WVV9;H7C464;C9JJZ7;H7BXH8;Q8WVV9-3;Q8WVV9-2	NA	-0.464041	NA
HNRNPM	P52272-2;P52272;A0A087X0X3;M0R019;M0QZM1;M0R2T0;M0R2I7;M0QY96;M0R0N3;M0QYL3;M0QYQ7;M0R0Y6	0.247198	-0.318461	-0.0356315
HNRNPR	O43390-2;O43390-4	NA	NA	NA
HNRNPR	O43390;O43390-3;B4DT28	-0.33328	-0.582074	-0.457677
HNRNPU	Q5RI18	NA	NA	NA
HNRNPU	Q00839-2;Q00839	-0.116833	-0.417056	-0.266944
HNRNPUL1	Q9BUJ2-2;Q9BUJ2;A0A0A0MRA5;B7Z4B8;Q9BUJ2-4;M0R3F1;Q9BUJ2-3;M0QYZ0;M0QYI8;M0R0K8;M0R203;M0QYM5;M0QZV6;M0R247;A0A087X1I2	-0.921855	-0.524264	-0.72306
HNRNPUL2;HNRNPUL2-BSCL2	Q1KMD3;H3BQZ7	-0.143819	-0.413377	-0.278598
HOXA13	P31271	-1.25605	-1.33771	-1.29688
HOXB13	Q92826	-1.01191	-1.26999	-1.14095
HOXB9	P17482;D6RAR5;P31260-2;P31274;P31269;P28358;Q9NYD6;P28356;P31260	-0.101428	NA	NA
HOXC13	P31276	NA	NA	NA
HOXD11;HOXC11	P31277;A0A087WWK9;O43248	-1.59301	NA	NA
HOXD13	P35453	-0.981423	-1.07587	-1.02865
HP1BP3	B0QZK4;Q5SSJ5-3;Q5SSJ5-2;Q5SSJ5	NA	NA	NA
HSP90AA1	P07900;P07900-2;Q14568;G3V2J8;Q58FF6;Q58FG0;Q58FG1	1.46121	1.27191	1.36656
HSP90AB1	P08238;Q58FF7	1.42846	1.11388	1.27117
HSP90AB2P	Q58FF8	NA	NA	NA
HSPA1B;HSPA1A	A0A0G2JIW1;P0DMV9;P0DMV8;P0DMV8-2;V9GZ37	0.138683	-0.0846086	0.0270374
HSPA2	P54652	0.347666	NA	NA
HSPA4	P34932;A0A087WYC1;A0A087WTS8;P34932-2	0.179511	-0.720366	-0.270427
HSPA4L	E9PDE8;O95757;D6RJ96	0.199751	-0.497229	-0.148739
HSPA5	P11021	0.0486547	0.200913	0.124784
HSPA6;HSPA7	P17066;P48741	NA	NA	NA
HSPA8	A8K7Q2;E9PS65;E9PM13	NA	NA	NA
HSPA8	P11142;E9PKE3;P11142-2;E9PNE6;E9PN89;E9PLF4;E9PQQ4;E9PQK7;E9PK54;E9PPY6;E9PN25;E9PI65	0.165172	0.0937405	0.129456
HSPA9	P38646;D6RJI2;H0YBG6;D6RA73;H0Y8S0	0.167743	-0.0886844	0.0395295
HSPB1	P04792;C9J3N8;F8WE04	2.68715	NA	NA
HSPD1	P10809;E7EXB4;E7ESH4;C9JL25;P10809-2;C9J0S9;C9JL19;C9JCQ4	0.773912	-0.0749164	0.349498
HSPH1	Q92598-2;Q92598;Q92598-4;Q92598-3;A0A0A0MSM0;Q5TBM3;R4GN69	0.0668125	-0.605684	-0.269436
HTATSF1	O43719;Q5H919;Q5H918	0.184598	0.430801	0.307699
ICA1	E7ENI6	NA	NA	NA
IFI16	Q16666-3;Q16666-6;Q16666-2;Q16666;A0A0A0MRB1;H3BVE6;X6RHR0;H3BM18;X6RHM1;H3BR88;Q6K0P9-6;Q6K0P9-5;Q6K0P9-4;Q6K0P9-3;Q6K0P9-2;Q6K0P9	0.904812	0.689823	0.797317
IGF2BP1	Q9NZI8;Q9NZI8-2	-0.585843	-0.730922	-0.658383
IGF2BP2	F8W930;Q9Y6M1-1;Q9Y6M1;Q9Y6M1-5;Q9Y6M1-6;Q9Y6M1-3;Q9Y6M1-4	-0.641581	-0.437334	-0.539458
IGF2BP3	O00425;F8WD15;O00425-2	-0.877235	-0.72657	-0.801902
IGKV2D-24	A0A075B6R9;A0A0C4DH68	NA	NA	NA
IGKV2D-29;IGKV2D-26	A0A087X0P6;A0A0A0MRZ7;A0A075B6S2;A0A0A0MTQ6;A0A087X0Q4;A0A087WW87;A0A075B6R1;A0A075B6S6;A0A075B6S3;A0A075B6P5;P01617;P01614;P06309;P06310	-9.99411	NA	NA
IK	Q13123;E7EQZ7;D6REL4;D6RAY9;A0A0C4DGW5;D6RCQ4	0.229957	0.131029	0.180493
ILF2	Q12905;B4DY09;X6R6Z1;A0A0A0MRL0	-0.2122	-0.306729	-0.259464
ILF3	Q12906;Q12906-5;Q12906-2;Q12906-3;K7EKJ9;K7EQR9;K7ER69;K7EKY0;K7EJ09;K7ERM6;K7ENK6;K7EM82;K7ELV3;K7EPG3;K7EQ75	-0.192843	-0.39835	-0.295597
ILF3	Q12906-7;Q12906-4;Q12906-6	-0.238153	0.332208	0.0470273
IMPDH2	P12268;H0Y4R1;E7ETK5	1.046	-0.763072	0.141465
ING5	E9PEN0;Q8WYH8-2;Q8WYH8	NA	NA	NA
INO80	Q9ULG1;H0YMN5;A0A087X0U7;H0YNL3	-0.44232	-1.08902	-0.765672
INO80B-WBP1;INO80B	J3KQ70;Q9C086;F8WCL7;B8ZZ93;B8ZZH7;H7C171;C9JKY0	-0.334826	-0.838024	-0.586425
INO80C	Q6PI98;Q6PI98-4;K7EIY8;M0R3E2;Q6PI98-3;K7EQ79;K7EKI6;K7ELX9;K7ENM4;K7ENP7	-0.606979	-0.94703	-0.777005
INO80D	Q53TQ3;Q53TQ3-2;C9JLZ4	-0.745285	-1.01892	-0.882102
INO80E	Q8NBZ0;H3BNM4;J3KNE2;I3NI13;I3L270;Q8NBZ0-2;I3L0W8	-0.894724	-0.616358	-0.755541
INTS1	Q8N201	NA	2.57579	NA
INTS12	D6R9Y5;A0A1B0GX90;C9JDP3;C9J0M6;E9PGI3;A0A087WXN4;Q96CB8	NA	NA	NA
IQSEC1	A0A0C4DGT3;A0A087WWK8;Q6DN90-2;Q6DN90	NA	NA	NA
IRF2	P14316-2;P14316	NA	NA	NA
IRS4	O14654	1.32331	1.65363	1.48847
ISL1;ISL2	D6RBJ1;P61371;Q96A47;H0YN25	-0.570422	-0.927441	-0.748931
ISY1	Q9ULR0;Q9ULR0-2;Q9ULR0-1;D6RC18;A8MVI5;H0YA89	0.221197	-0.146525	0.0373358
JRKL	Q9Y4A0	NA	-0.850159	NA
JUN	P05412	-1.7361	-1.78844	-1.76227
JUND	P17535;U3KPR5	-1.95109	-1.96953	-1.96031
JUP	P14923;C9J826;C9JK18;C9JKY1;C9JTX4	-2.88023	1.58524	-0.647498
KARS	J3KRL2;H3BPV7;Q15046;Q15046-2	NA	NA	NA
KCTD20	Q7Z5Y7;C9J5B3;C9J624;C9JY11;Q7Z5Y7-3	-0.272158	NA	NA
KDM1A	O60341;O60341-2;R4GMP9;R4GMQ1	-0.380277	-0.862749	-0.621513
KDM2B	Q8NHM5;Q8NHM5-4;Q8NHM5-3;Q8NHM5-2;A0A0C4DGG3;F6SRV7;S4R3G4;F8WBN2;F5GXC2;Q8NHM5-5;I3VM54;Q9Y2K7-4;Q9Y2K7-5;Q9Y2K7-2;Q9Y2K7	-0.476398	-0.72465	-0.600524
KDM6A	F5H6S1;F8W8R6;A0A087X0R0;O15550;F5H5V6;H0Y6I7;H0Y5J3;A0A087X248;A0A096LPD8;F5H3N7;A0A087X2I9;A0A087X0Y2;F5H8B4;O14607-5;O14607-3;O14607;O14607-4;F5GWV3;O14607-2;A0A087WUN6;H0Y6V5	-0.266264	-0.30871	-0.287487
KEAP1	Q14145;K7ESE0;K7EJ49;K7EJD8;K7EQX2;K7EPZ3	0.497536	0.00684014	0.252188
KHDRBS1	Q07666-2;Q07666;Q07666-3	-0.314571	0.250183	-0.0321943
KHDRBS3	O75525-2;O75525	NA	NA	NA
KHSRP	A0A087WTP3;Q92945;M0QXW7;M0QYH3;M0R3J3	-0.0112826	-0.0932897	-0.0522862
KIAA0020	Q15397	NA	NA	NA
KIAA1429	Q69YN4;Q69YN4-3;Q69YN4-2;Q69YN4-4;H0YBN5;H0YB68	-0.325847	-0.397803	-0.361825
KIF13B	E7ERX9;Q9NQT8;F2Z2F9	NA	NA	NA
KIF18A	Q8NI77	NA	NA	NA
KIF22	H3BRB3;Q14807-2;Q14807;H3BTH5;I3L306	0.144177	-0.262914	-0.0593686
KIF23	H7BYN4;Q02241-2;Q02241;Q02241-3;H0YKQ5;H0YME6;H0YMJ4	2.24013	2.49663	2.36838
KIF2C	Q99661-2;Q99661;H0Y5Z9;Q5JR91;Q8N4N8	2.66455	2.01765	2.3411
KIF7	Q2M1P5;H0YIM7;A0A1B0GV47;Q86VH2-3;Q86VH2-2;Q86VH2;O75037-3;Q7Z4S6-6;O75037-4;O75037-2;Q7Z4S6-3;Q7Z4S6-5;O75037;Q7Z4S6-2;Q7Z4S6;Q7Z4S6-4	2.3761	2.66951	2.5228
KIN	O60870-2;O60870	NA	NA	NA
KLF12	Q9Y4X4;Q9Y4X4-3;Q9Y4X4-2	-0.413634	-0.375512	-0.394573
KLF16	Q9BXK1	0.0766959	0.113614	0.0951548
KLF3	P57682;P57682-2	-0.361213	-0.0418037	-0.201508
KLF5	Q13887-2;Q13887-4;Q13887	NA	NA	NA
KLHL12	Q53G59;Q53G59-2;J3QSX3;Q9H7R2	-0.831563	-1.70226	-1.26691
KLHL7	Q8IXQ5;Q8IXQ5-2;Q8IXQ5-5;Q8IXQ5-3;Q8IXQ5-4;H7C259;E5RFN1	-0.935973	-0.901108	-0.91854
KLHL8;DKFZp781C1855	Q9P2G9;Q68DU9;Q9P2G9-2	NA	1.32565	NA
KMT2A	Q03164-2;Q03164;Q03164-3;E9PR05;H7BYJ6;H7C5W4;H0YEU4;H7C5V8;Q9UMN6	-0.453794	-1.29584	-0.874818
KMT2C	Q8NEZ4-3;Q8NEZ4-2;Q8NEZ4;H7BY37;H0Y765;H7C212;H7C2V8;H0YMU7	0.00230647	-0.232906	-0.1153
KMT2D	O14686;O14686-3;H0YEF2	-0.699982	NA	NA
KNOP1	Q1ED39;H3BPL4;H3BMC9;H3BNU8	0.765959	1.02336	0.894658
KPNA2	P52292	-0.542311	-0.0519985	-0.297155
KPNA3	O00505;H0Y4S9	0.0783366	0.0172272	0.0477819
KPNA4	O00629;H7C4F6	-0.154683	-0.278223	-0.216453
KPNA6;KPNA5;KPNA1	O60684;O15131;P52294	NA	-0.355806	NA
L1RE1	Q9UN81	-0.638074	-0.0268709	-0.332473
L3MBTL2	Q969R5-2;Q969R5-3;Q969R5;H0Y5M2	-0.798943	NA	NA
LACTB	P83111;P83111-2;H0YNN5	-1.94948	-1.46362	-1.70655
LARP1	Q6PKG0;Q6PKG0-3;A0A0B4J210;E5RH50;H0YBW1;H0YC73;H0YC33;H0YAN4;Q659C4-7;Q659C4-6;Q659C4-5;E5RHK4;H0YBM7;H0YBR8;H0YAX9;H0YBJ5	-1.06957	-0.645702	-0.857637
LARP1B	Q659C4-2;Q659C4;Q659C4-9;G3V0E9;H0Y9K3;D6R9W6;D6RJB0;Q659C4-4;Q659C4-3	NA	NA	NA
LARP4	Q71RC2-6;Q71RC2-3;Q71RC2;Q71RC2-4;X6RLN4;Q71RC2-2;Q71RC2-5;Q96J85;Q71RC2-7;F8W1I4;Q8TBL5;A0A087WTL9;F8VY40	-0.570293	0.640254	0.0349805
LARP7	Q4G0J3;Q4G0J3-3;H0YA82;D6RFF0;Q4G0J3-2;D6R9Z6;D6RF49;D6RAF3;D6RF22	0.311503	0.640546	0.476025
LARS	Q9P2J5-2;Q9P2J5	NA	NA	NA
LDB1	Q86U70-3;Q86U70-2;Q86U70;H0YA09;E9PFI4;G5E9Y7;O43679-2;O43679-3;O43679	-0.163365	-1.14822	-0.655792
LEF1;TCF7;TCF7L2;TCF7L1	Q9UJU2-5;Q9UJU2-6;Q9UJU2;A0A1B0GUV5;H0YAR8;Q5JRY3;H0YBC8;Q5JRY5;A0A0A0MTL7;B7WNT5;P36402-10;P36402-14;P36402-16;P36402-8;P36402-6;P36402-2;Q9UJU2-3;Q9UJU2-7;Q9NQB0-17;P36402-9;P36402-13;P36402-15;P36402-12;P36402-4;P36402-7;P36402-5;P36402;P36402-11;P36402-3;H0YEE5;Q9HCS4;E5RHL1;Q9UJU2-2	NA	NA	NA
LEPRE1	Q32P28-4;Q32P28;Q32P28-3;Q32P28-2;E2QRI1;H7C2W6	-0.000663792	0.245574	0.122455
LIG3	P49916-3;P49916;P49916-4;P49916-2;K7ERZ5;K7EQB6;K7ENR9;K7EJR4;K7ELY6	-0.885366	-1.50315	-1.19426
LIN28B	A0A1B0GVD3;Q6ZN17;A0A1B0GTK2;Q6ZN17-2	-0.469989	-0.241962	-0.355976
LIN54	Q6MZP7-4;Q6MZP7-3;Q6MZP7-2;Q6MZP7	NA	NA	NA
LLPH	Q9BRT6	-0.226105	NA	NA
LMNA	P02545;P02545-2;P02545-6;P02545-3;Q3BDU5;P02545-5;P02545-4;Q5TCI8;H0YAB0;A0A0C4DGC5	-1.18157	-1.0795	-1.13054
LMNB1	P20700;E9PBF6;A0A0D9SFE5;A0A0D9SFY5	-1.52924	-1.05429	-1.29177
LMNB2	Q03252	-1.30504	-0.864335	-1.08469
LRRC59	Q96AG4;I3L223	0.249991	-0.191563	0.0292144
LRRD1	A4D1F6	NA	NA	NA
LSM14A	K7EMZ9;A0A140TA76;Q8ND56-3;Q8ND56-2;Q8ND56	NA	NA	NA
LSM2	Q9Y333	-0.0724828	-0.16633	-0.119406
LSM4	V9GZ56;Q9Y4Z0;U3KQS7;M0QXB0;U3KQK1	0.00733905	-0.0854247	-0.0390428
LSM7	A0A087X2I5;Q9UK45	NA	NA	NA
LSM8	F2Z2Y6;C9JIZ0;C9JNV3;O95777	NA	NA	NA
LTV1	Q96GA3	0.442121	1.17221	0.807167
LUC7L	Q9NQ29-2;Q9NQ29;Q9NQ29-3;A8MYV2;B8ZZ10;B8ZZ09;B8ZZ12;F8WBC1;F2Z322;B8ZZ08	0.0094905	0.0847621	0.0471263
LUC7L2	Q9Y383;Q96HJ9-2;A0A0A6YYJ8;Q9Y383-3;Q9Y383-2;V9GZ75;F8WEU3	0.245009	0.417656	0.331332
LUC7L3	J3KPP4;O95232;D6RDI2;D6RHH0;U3KQT3;C9JL41;O95232-2;H7C5U7;E7EN55	0.298893	0.114348	0.20662
LYAR	Q9NX58;D6RDJ1	0.870582	1.45811	1.16435
MAFK;MAFG	O60675;O15525	NA	NA	NA
MAGOH;MAGOHB	P61326;F5H6P7;P61326-2	0.503451	0.197401	0.350426
MAGOHB	Q96A72;F5H6N1;F5H3U9;F5H124	0.495081	0.0537482	0.274415
MAP4	E7EVA0;P27816-2;P27816-6;P27816;H0Y2V1;H7C4C5;F8W9U4;P27816-5;P27816-4;B5MEG9	NA	1.80203	NA
MAP7	Q14244;Q14244-3;Q14244-5;Q14244-6;Q14244-7;A0A087WZ40;Q14244-2;Q14244-4	-0.989621	-0.0485152	-0.519068
MAP7D1	Q3KQU3-2;Q3KQU3-4;Q3KQU3;Q3KQU3-3;H0YF21	0.946955	1.36829	1.15762
MAP7D3	Q8IWC1-3;Q8IWC1-4;Q8IWC1;A0A0A0MRP0;Q8IWC1-2	NA	2.52966	NA
MARK1	B4DIB3;A0A087X0I6;Q9P0L2;Q9P0L2-3;Q9P0L2-2	1.69866	1.79917	1.74892
MARK2	E9PC69;Q7KZI7-15;Q7KZI7-5;Q7KZI7-16;Q7KZI7-4;Q7KZI7-9;Q7KZI7-11;Q7KZI7-8;Q7KZI7;E7ETY4;Q7KZI7-10;Q7KZI7-13;Q7KZI7-7;Q7KZI7-2;Q7KZI7-12;Q7KZI7-14;Q7KZI7-3;Q7KZI7-6;F5H4F6;F5H6N2;K7EK17;K7EKG8;F5H4J8;Q96L34-2;Q96L34	1.32389	1.71142	1.51765
MARK3	A0A0A0MT23;P27448-3;P27448-4;P27448;A0A0A0MQR8;A0A0A0MSZ1;J3KNR0;P27448-6;P27448-2;A0A0A0MST9;P27448-8;P27448-7;H0YIY6;H0YNV4;H0YKP9;A2SY06;H0YKJ3	1.40021	2.09659	1.7484
MATR3	A8MXP9;Q68E03	-0.337667	-0.419107	-0.378387
MAX	G3V5L1;P61244-2;P61244;G3V570;Q6V3B1;G3V302;G3V563;G3V2R5;P61244-3;P61244-4	-0.156338	-0.574441	-0.365389
MAZ	I3L0M3;I3L4Y2;I3L411;H3BPU3	NA	NA	NA
MAZ	P56270-3	NA	NA	NA
MAZ	P56270-2;P56270;A0A087WWR2;I3L2Z5;H3BQI4;H3BQS2;P56270-4;H3BRC5;I3L4D3;H3BTS8	-0.104201	-0.43957	-0.271886
MBD1	Q9UIS9-4;Q9UIS9-11;Q9UIS9-8;Q9UIS9-7;Q9UIS9-5;Q9UIS9-10;Q9UIS9-2;Q9UIS9;Q9UIS9-9;Q9UIS9-12;A0A0A0MS90;Q9UIS9-6;K7EIN3;K7EN65;K7EPZ6	-1.23875	-1.24543	-1.24209
MBD3	O95983-2;O95983;K7EIE8;A0A0A0MTS6	-0.00805827	-0.637378	-0.322718
MCM10	Q7L590-2;Q7L590;Q5T670	3.87401	2.56602	3.22001
MCM7	C9J8M6;P33993-2;P33993-3;P33993	NA	NA	NA
MCRS1	Q96EZ8-3;Q96EZ8;Q96EZ8-2;F8W126;Q96EZ8-4;H0YIA0;F8VP44;F8W0I9;F8VVA6	-0.616857	-1.00956	-0.81321
MDC1	Q14676-4;Q14676-3;Q14676-2;Q14676	NA	NA	NA
MDK	E9PPJ5;E9PLM6;P21741;P21741-2	0.449218	0.124597	0.286908
MECOM;PRDM16	E7EUL6;E7EQ57;Q03112-5;Q03112;Q03112-3;A0A0C3SFZ7;H0YA13;D6RFY3;D6RDW0;Q03112-6;Q9HAZ2-4;Q03112-4;Q9HAZ2-2;Q9HAZ2-3;Q9HAZ2;H9KVD4	-0.513934	-0.773743	-0.643839
MECP2	P51608-2;P51608;A0A087X1U4;A0A087WVW7;B5MCB4;A0A0D9SFX7;A0A1B0GTV0;A0A0D9SEX1;C9JH89	-0.234194	-0.884403	-0.559298
MED14	O60244;H7C3E5;H7C017	0.701593	1.14861	0.925101
MED15	G3V1P5;Q96RN5-3;Q96RN5-2;Q96RN5	NA	NA	NA
MED17	Q9NVC6;E9PM72;E9PKQ4;E9PJZ4;Q9NVC6-2	0.722641	0.949923	0.836282
MED19	J3KR33;A0JLT2-2;A0JLT2	0.517628	0.53001	0.523819
MED24	B9TX62;F5GY88;A0A0B4J1W0;O75448-2;O75448	NA	NA	NA
MED4	Q9NPJ6;Q5T911;Q9NPJ6-2	1.09997	0.723349	0.911658
MELK	Q14680-2;Q14680-8;Q14680-7;Q14680;Q14680-4;Q14680-5;Q14680-6;Q14680-3;A0A0D9SGI4;A0A0D9SFF9;A0A0D9SFL8;A0A0D9SFB9	2.76825	3.21773	2.99299
MEN1	O00255-3;O00255-2;O00255;E7EN32	NA	NA	NA
MEPCE	Q7L2J0;Q7L2J0-2	0.245861	0.831717	0.538789
MFAP1	P55081	0.370722	0.259064	0.314893
MFI2	P08582	NA	NA	NA
MGA	H3BU53	NA	NA	NA
MGA	Q8IWI9-3;Q8IWI9;Q8IWI9-4;Q8IWI9-2;H3BP52;H3BTF4;H3BTN2	-1.15098	-0.591488	-0.871233
MIS18BP1	Q6P0N0;G5E9K5;Q6P0N0-2;C9J2Q8;H7C1S6	3.80209	2.50709	3.15459
MKI67	P46013-2;P46013	1.26921	-3.52632	-1.12855
MKRN1	Q9UHC7-2;Q9UHC7;Q9UHC7-4;Q9UHC7-3;C9JYX8;C9J031;C9IY57;C9IZP5;C9JYI0;F8WAS8;Q13434;Q13064	-1.45716	-0.71264	-1.0849
MKRN2	C9J494;Q9H000-2;Q9H000	-0.0855426	0.0194043	-0.0330692
MLEC	Q14165;F5H1S8;H0YG07;F5GX14	0.164786	0.181788	0.173287
MLF1	C9J3M3;P58340	NA	NA	NA
MLF2	Q15773;F5H0Y3;F5H7L5;F5H800	2.63726	2.75185	2.69456
MLLT1	Q03111	3.39972	3.69595	3.54783
MMTAG2	Q9BU76-4;Q9BU76;Q9BU76-3;Q9BU76-2	0.465609	0.0214529	0.243531
MORC4	Q8TE76-3;Q8TE76;Q8TE76-2	-0.592397	NA	NA
MOV10	Q9HCE1;Q5JR04;Q9HCE1-2;Q9HCE1-3	-1.24219	-1.13803	-1.19011
MPG	A2IDA3;P29372-5;P29372-4;P29372-2;P29372	0.0439044	-0.184978	-0.070537
MPND	M0R044;W4VSR2;M0R189;Q8N594	NA	NA	NA
MRE11A	F8W7U8;P49959;P49959-2;P49959-3;F5GXT0;F5H742;F5H256	-0.698295	0.101536	-0.29838
MROH7;MROH7-TTC4	B7ZBM2;A0A0A0MT08;Q68CQ1-1;Q68CQ1-9;Q68CQ1	NA	NA	NA
MRPL15	Q9P015;E5RHF4;E5RIZ4	0.381616	0.357714	0.369665
MRPL19	S4R3W9;A0A0A0MRF4;P49406	NA	NA	NA
MRPL24	Q96A35	NA	NA	NA
MRPL28	Q13084;Q4TT37;A2IDC6	NA	0.692502	NA
MRPL39	C9JG87;Q9NYK5;Q9NYK5-2	NA	NA	NA
MRPL44	Q9H9J2	NA	NA	NA
MRPL46	A0A087WT90;Q9H2W6	NA	NA	NA
MRPS18A	Q5QPA5;Q9NVS2-3;Q9NVS2;Q9NVS2-2	NA	NA	NA
MRPS18B	Q9Y676;A0A0G2JIC6	NA	NA	NA
MRPS22	G5E9W7;G5E9V5;P82650;H7C5L9;H7C5F2;H7C5H3;P82650-2	0.547549	0.125888	0.336718
MRPS23	J3QLR8;Q9Y3D9	0.538836	0.69612	0.617478
MRPS25	E7EPW2;P82663-3;P82663-2;P82663	0.669571	0.00309068	0.336331
MRPS27	G5EA06;Q92552;Q92552-2;D6RH20	0.719403	-0.0691522	0.325125
MRPS28	E5RGC7;E5RFH3;H0YAT2;Q9Y2Q9;E5RK86;U3KQQ8;H7C5V3;H0YC42	0.671293	0.0855273	0.37841
MRPS31	Q92665	0.614474	0.614823	0.614649
MRPS35	P82673;H0YG82;P82673-2	0.535157	0.297963	0.41656
MRPS5	P82675;P82675-2	0.227495	0.41625	0.321872
MRPS9	P82933;H7BZC4	0.724214	0.0666087	0.395411
MRTO4	Q9UKD2	0.055751	-1.0916	-0.517924
MTA1	E7ESY4;Q13330-3;Q13330;Q13330-2;H0Y4T7;F8W9Y9;H7C3F3	-0.503466	-0.621524	-0.562495
MTA2	O94776;O94776-2	-0.373439	-0.351628	-0.362534
MTA3	E9PCS8;E7EQY4;E7EV10;Q9BTC8-2;Q9BTC8;D6W5A2;E9PF88;H0YIT0	NA	NA	NA
MTDH	E5RJU9;Q86UE4;H0YB56	NA	-0.0467006	NA
MTPAP	Q9NVV4;Q9NVV4-2;Q5T852	NA	NA	NA
MYBBP1A	I3L1L3;Q9BQG0;Q9BQG0-2;I3L2H8	0.384492	NA	NA
NACA	F8VZJ2;H0YHX9;Q13765;E9PAV3-2;E9PAV3;F8W0W4;F8W1N5;F8VNW4;F8VZ58;Q9BZK3	-0.106684	-0.494876	-0.30078
NAF1	Q96HR8-2;Q96HR8;D6RIB3	-0.472609	-1.19528	-0.833947
NAT10	Q9H0A0;Q9H0A0-2;A0A087WV29;E9PMU0;E9PJN6	0.195348	-0.471552	-0.138102
NBN	O60934;A0A0C4DG07;E5RGU1;E5RGR7;E2QRP0;E5RGN7;A0A087X1V5	-0.768371	0.154185	-0.307093
NCAPD2	Q15021;E7EN77	NA	NA	NA
NCAPG	Q9BPX3	NA	-2.05953	NA
NCAPH	E9PHA2;Q15003;C9J470;Q15003-2;C9JZP1;H7C415	-1.43327	-1.35129	-1.39228
NCBP1	Q09161;F2Z2T1;X6R941	-0.509594	-0.378734	-0.444164
NCBP2	P52298;P52298-3;P52298-2;C9JQX9;B3KSB0;F8WE41	-0.571793	-0.512985	-0.542389
NCL	P19338;H7BY16	0.174279	-0.129876	0.0222011
NCOA5	Q9HCD5	-0.605683	-0.325617	-0.46565
NCOA6	Q14686;F6M2K4;F6M2K2;A0A0D9SFT8	-0.497506	NA	NA
NEDD8;NEDD8-MDP1	Q15843;F8VSA6;E9PS38;S4R3E9;E9PL57	NA	0.723372	NA
NEURL4	I3L100;I3L2W2;Q96JN8-2;Q96JN8;I3L2Z9;K7ESJ6;K7ESM1	NA	-1.64948	NA
NFAT5	O94916-4	-0.0679993	-0.849919	-0.458959
NFATC1	K7ER53;O95644-8;O95644-11;O95644-3;O95644-10;O95644-2;O95644-5;O95644-4;O95644-6;O95644;F5H4S8;O95644-17	NA	NA	NA
NFIA	Q12857-3;B1AKN7;B1AKN5;B1AKN8;Q12857-2;Q12857;Q12857-4;B1AKN6;S4R3K4;S4R308;K7ESG9	-0.521722	-0.255924	-0.388823
NFIB	A0A1B0GWJ4;Q5VW27;Q5VW30;Q5VW26;O00712;O00712-5;A0A1B0GTC1;A0A087WXP2;Q5W0Y9;O00712-2	NA	NA	NA
NFIB	A0A1B0GW37;A0A1B0GU97;U3KQE8;A0A0A0MRX8;A0A1B0GWI9;O00712-4;A0A1B0GVN4;A0A1B0GWB8;U3KPY9;Q5VW31;O00712-6	-0.245369	0.0170228	-0.114173
NFIC	P08651-5;P08651-6;P08651	NA	NA	NA
NFIC	P08651-4;P08651-3;P08651-2	-0.196426	-0.243791	-0.220108
NFIX	Q14938-3;C9JWJ8;Q14938-5;Q14938-2;Q14938;K7EN08;K7EKH0;K7EJB0;K7EMQ5	-0.232549	-0.589763	-0.411156
NFKB1	P19838;P19838-2;D6RH30;D6RF93;P19838-3	-1.17648	NA	NA
NFRKB	Q6P4R8-3;Q6P4R8;Q6P4R8-2;E9PQ59;E9PJG2;E9PJU3;E9PQB0;E9PJE1;E9PM88	-0.602066	-0.997184	-0.799625
NFX1	Q12986-3;Q12986-2;Q12986	0.736302	0.985588	0.860945
NFYA	P23511-2;P23511	-1.85668	-1.31898	-1.58783
NFYB	P25208;F8VSL3	-1.73101	-1.75168	-1.74135
NFYC	Q5T6K7;E9PI99;Q5T6K5;Q13952-6;Q13952-7;Q13952-2;Q13952-5;Q13952-3;Q13952;A0A0A0MT00;E9PL11;Q13952-4	-1.74933	-1.60203	-1.67568
NHP2	Q9NX24;D6RC52;D6RCB9;H0YC83;J3QSY4	-0.901473	-0.553754	-0.727613
NHP2L1	B1AHD1;P55769	NA	-0.366924	NA
NIFK	Q9BYG3;C9J6C5;C9J808	0.348232	0.458584	0.403408
NIP7	Q9Y221-2;Q9Y221	NA	NA	NA
NKAP	Q8N5F7;Q5M9Q1	0.0486547	0.0925248	0.0705897
NKRF	O15226;O15226-2	0.0676387	0.190125	0.128882
NKTR	P30414;A0A087WYW3;C9JMM5;A8K7K2	-0.0937867	0.107943	0.00707827
NMNAT1	Q9HAN9;B1AN62	-0.576282	0.358916	-0.108683
NOL11	J3QLQ6;Q9H8H0-2;Q9H8H0	NA	NA	NA
NOL6	Q9H6R4-4;Q9H6R4;A0A0C4DFX0;A0A0A0MRW6;Q9H6R4-2	-0.10417	NA	NA
NOLC1	A0A0A0MRM9;Q14978;Q14978-2;S4R349;S4R402;S4R3C2	NA	-0.703101	NA
NOLC1	Q14978-3;S4R341	-0.616437	-1.42422	-1.02033
NONO	Q15233;Q15233-2;C9JYS8;C9IZL7;H7C367;C9J4X2	-1.05337	-0.65361	-0.853492
NOP16	Q9Y3C1;D6RIC3;A0A0C4DGU5;A0A087X2G6;Q9Y3C1-3;Q9Y3C1-2;D6RC60	0.0690147	0.428915	0.248965
NOP2	P46087-2;P46087;P46087-4;P46087-3;F5GYR3	0.0970714	0.227726	0.162399
NOP56	O00567;H0Y653;H0YDU4;Q5JXT2	0.0200577	-0.298541	-0.139242
NOP58	Q9Y2X3;H7BZ72	-0.301248	-0.786429	-0.543839
NOSIP	A0A075B6F9;Q9Y314;M0R3B2;M0QX85;M0R1K2;A0A075B797;M0R1T7	0.291839	0.146851	0.219345
NPM1	P06748-2;P06748;P06748-3;E5RI98;E5RGW4	0.275841	-0.208642	0.0335997
NPM3	O75607	0.275365	0.228317	0.251841
NR1D2	Q6NSM0;Q14995	NA	NA	NA
NR2C2	H7C3R1;H7C3L1;P49116;P49116-2	NA	NA	NA
NRF1	Q16656;Q16656-4;Q16656-2;C9JP85;Q16656-3	-0.232159	-0.40021	-0.316184
NSA2	O95478;A0A0A0MQZ6	NA	2.09727	NA
NUDT21	O43809;H3BND3;H3BV41	0.1333	0.563454	0.348377
NUFIP1	Q9UHK0	0.498251	0.341336	0.419793
NUFIP2	Q7Z417;Q7Z417-2	-0.826591	-0.0803848	-0.453488
NUMA1	Q14980-2;A0A087WY61;Q14980;Q14980-4;Q14980-3;F5H4J1;F5H6Y5;H0YFY6;Q14980-5;K4DIE0;F5H763;F5H0Z7;F5H2F3;F5H3L6;F5H1L0;F5GZW1;F8W6T3;F5GWK2;F5H073;F5H068;F5H7R5;F5H4Y4;F5GWA2	1.36933	2.41427	1.8918
NUP214	P35658-2;P35658-4;P35658;P35658-3;P35658-5;A0A0A0MSW3;B7ZAV2;H0Y837;H0YDS4;E9PKD2	0.532766	1.14044	0.836605
NUP62	M0QXN5;P37198	0.131326	1.02055	0.575936
NUPL2	O15504;C9JYA1;O15504-2;B4DT96;O15504-3;F8WC66	0.213876	0.514058	0.363967
NUSAP1	Q9BXS6-4;Q9BXS6-6;Q9BXS6-3;Q9BXS6-5;Q9BXS6-2;Q9BXS6;H0YKA7;Q9BXS6-7	NA	-1.81885	NA
NXF1	Q9UBU9;E9PIN3;Q9UBU9-2;B4E227;E9PLA7;H0YDU0	0.482539	0.269286	0.375912
ODF2	S4R3R9;Q5BJF6-9;Q5BJF6-8;Q5BJF6-5;Q5BJF6-6;Q5BJF6-10;Q5BJF6-7;Q5BJF6-2;Q5BJF6-3;Q5BJF6-4;Q5BJF6	NA	NA	NA
OGT	O15294;O15294-3;O15294-2;O15294-4;C9JZL3	-1.32074	-1.04831	-1.18452
OTX1	P32242	NA	NA	NA
P4HA1	P13674-2;P13674;P13674-3	-0.434637	0.235909	-0.0993641
P4HB	P07237;H7BZ94;I3L398;H0Y3Z3;I3L312;I3L4M2;I3NI03;I3L3U6;I3L0S0;I3L3P5;I3L1Y5;I3L514	-0.454308	0.274704	-0.0898023
PA2G4	Q9UQ80;Q9UQ80-2;F8VR77;H0YIN7;F8W0A3;F8VZ69	0.0366088	-0.590434	-0.276913
PABPC1;PABPC3	P11940;E7EQV3;E7ERJ7;P11940-2;A0A087WTT1;H0YAR2;Q9H361;H0YBN4;E5RJB9;Q4VXU2;E5RGH3;E5RH24;H0YAS6;H0YB75;H0YAP2;H0YB86;H0YAS7;E5RHG7;Q4VXU2-2;H0YC10;E5RGC4;E5RFD8;E5RJM8;H0YAW6;Q96DU9-2;Q96DU9	-1.20829	-1.10474	-1.15652
PABPC4	Q13310;Q13310-3;B1ANR0;Q13310-2;H0Y5F5;H0YEU6;B1ANR1;H0YEQ8;H0YCC8;H0Y6X6;H0YER0	-1.27282	-1.20983	-1.24132
PABPN1	Q86U42-2;Q86U42;Q92843-2;B4DEH8;G3V4T2;H0YJH9;A6NDY0-2;A6NDY0;A6NDY0-4	0.435309	0.206795	0.321052
PARD3	F5GZI3;Q5VWU8;Q5VWV2;Q8TEW0-9;Q8TEW0-10;Q8TEW0-8;Q8TEW0-5;Q8TEW0-3;Q8TEW0-7;Q8TEW0-6;Q8TEW0-4;Q8TEW0-11;Q8TEW0-2;Q8TEW0	NA	NA	NA
PARP1	P09874;Q5VX84;Q5VX85	-0.23399	-0.871844	-0.552917
PARP2	Q9UGN5-2;Q9UGN5;G3V167;H0YH02;E9PJ27	-1.29184	-1.75719	-1.52452
PATZ1	Q9HBE1-4	NA	NA	NA
PATZ1	Q9HBE1-3;Q9HBE1;Q9HBE1-2;B1ARF3	-0.812739	-1.04215	-0.927447
PAX6	P26367;P26367-2	NA	NA	NA
PAXBP1	Q9Y5B6;Q9Y5B6-2;Q9Y5B6-4;Q9Y5B6-3	0.240131	0.848843	0.544487
PAXIP1	Q6ZW49;Q6ZW49-2;Q6ZW49-1;F8WC23;H7BZI8	0.547549	0.131171	0.33936
PBRM1	H0Y5B5;E7EVG2;Q86U86-5;Q86U86-4;Q86U86-7;Q86U86-3;Q86U86-9;Q86U86-2;Q86U86-8;Q86U86;C9JPI5;Q86U86-6	NA	NA	NA
PCBP1	Q15365;F8VTZ0;H3BSP4;C9K0A2;F8WC71;C9IZV9;C9J7A9;C9JSA6;C9J5V4;C9JTY5;C9JZY3;C9J0A4;F6TJN8;P57723-2;P57723	0.335483	0.212969	0.274226
PCBP2	Q15366-4;Q15366-5;Q15366-3;F8VZX2;Q15366-7;Q15366-6;Q15366-2;H3BRU6;Q15366-8;Q15366;F8W0G4;F8VXH9;F8VRH0;F8W1G6;E9PFP8;P57721-5;P57721-4;P57721;J3QT27;P57721-2;P57721-3;H3BND9;H3BSS4	-0.123513	-0.14104	-0.132276
PCGF1	Q9BSM1-3;Q9BSM1	-0.879091	-0.665575	-0.772333
PCGF6	Q9BYE7-3;Q9BYE7	NA	NA	NA
PCNA	P12004	-2.09653	-2.01664	-2.05658
PDCD11	Q14690	0.158337	-0.0777899	0.0402736
PDCD7	Q8N8D1;H3BT73	1.75146	0.162234	0.956849
PEO1	Q96RR1;Q96RR1-2;Q96RR1-3	-1.66401	-1.66989	-1.66695
PFKM	P08237-2;P08237;P08237-3	NA	NA	NA
PGAM5	Q96HS1;Q96HS1-2;F5GXG4	0.341644	0.122177	0.231911
PGRMC1	O00264	NA	NA	NA
PHC1	P78364;J3KQH6;F5H0T9;F5H6F5;F5H6F9;F5H6P9;F5GZP4	NA	2.05805	NA
PHC2	B3KPJ4;A0A0A0MSI2;Q8IXK0-2;Q8IXK0-4;Q8IXK0;Q8IXK0-5;Q8IXK0-3;H7C528;Q8NDX5-2;Q8NDX5;Q8NDX5-7	1.33811	1.78046	1.55929
PHF5A	Q7RTV0	0.334797	0.196294	0.265545
PHF6	Q5JRC6;A0A0D9SGE8;Q8IWS0-4;Q8IWS0-2;Q8IWS0-3;Q8IWS0;Q8IWS0-5	0.511974	0.204017	0.357995
PHF8;PHF2	H0Y589;H0Y3N9;Q9UPP1-5;Q9UPP1-4;Q9UPP1-3;Q9UPP1-2;Q9UPP1;H0Y7M8;H7BZB7;E7ET14;A0A087WW48	NA	1.37445	NA
PHIP;BRWD1	Q8WWQ0;H7C409;H7BZR9;Q9NSI6-3;Q9NSI6-2;Q9NSI6	-0.593507	NA	NA
PIP4K2A	P48426-2;P48426;H7BXS3;S4R320	0.0144981	-0.423094	-0.204298
PIP4K2B	P78356;A0A087WT35;P78356-2	NA	NA	NA
PIP4K2C	Q8TBX8-3;Q8TBX8;Q8TBX8-2;F8VNT5;F8VU68;H0YIJ6	0.217851	-0.525067	-0.153608
PKM	H3BT25;H3BUW1;H3BTJ2;H3BQ34;H3BTN5;P14618-2;P14618;H3BN34;H3BQZ3;H3BU13;B4DNK4;P14618-3	0.0950467	NA	NA
PKP2	Q99959-2;Q99959;A0A087WXY2	0.605305	1.44418	1.02474
PLAG1	Q6DJT9-2;Q6DJT9	-0.583657	-0.975704	-0.779681
PLAGL2	Q9UPG8	NA	NA	NA
PLOD1	Q02809;Q02809-2	-0.0379619	0.0270133	-0.00547428
PLRG1	O43660;O43660-2;D6RA26;H0YA24;B7Z982;H0YAA2	0.200253	-0.0183493	0.090952
PNKP	Q96T60;M0QYH2;M0R3C8;A0A0D9SFL2;Q96T60-2;M0QYI1;A0A0D9SFD6;A0A0D9SEV0;M0R000;A0A1B0GU66;M0QX49;M0R097;A0A1B0GW17;A0A0D9SFU1	-0.648598	-1.08665	-0.867623
PNN	Q9H307;Q9H307-2;G3V5F0;G3V579	0.147697	-0.0284277	0.0596349
POLA1	A0A087WU64;A6NMQ1;P09884	NA	NA	NA
POLDIP3	Q9BY77;F6VRR5;Q9BY77-2;F8WCX5;Q8WUT1;Q6R954;F8WEE2	0.736042	0.934152	0.835097
POLR1A	O95602;B9ZVN9;O14802	0.260628	0.523401	0.392014
POLR1B	Q9H9Y6;Q9H9Y6-3;Q9H9Y6-2;Q9H9Y6-5;Q9H9Y6-4;H7C0D9;C9JS83;C9JJG2;F8WDS4;F8WAK7;F8WBB9;F8WCS3	0.271306	0.509142	0.390224
POLR1C	O15160;O15160-2;E7EQB9;H0Y723;D6RDJ3	0.218471	0.516244	0.367357
POLR1D	A0A0R4J2F3;Q9Y2S0	0.409798	0.529739	0.469769
POLR1E	Q9GZS1-2;Q9GZS1;E7EX70	0.290188	0.505246	0.397717
POLR2A	P24928;A0A087WWE2;P24928-2	-0.329268	0.279494	-0.0248873
POLR2B	C9J2Y9;P30876;C9J4M6;C9JMN3;C9JZW8	-0.158043	0.196988	0.0194725
POLR2C	P19387;H3BRR2	-0.249376	0.189861	-0.0297575
POLR2E	P19388;A0A087WVZ9;A0A0A0MQR7;A0A087WWX0;A0A087WVN5;K7EQN2;K7EJ87	0.155879	0.474873	0.315376
POLR2F	U3KQS8;F8WC47;U3KPY1;U3KQB0;B0QYL8;B0QYL9;P61218	0.0129262	0.657832	0.335379
POLR2G	P62487;E9PIU7;H0YEE4;E9PKH3	-0.364218	0.0896971	-0.13726
POLR2H	C9JLU1;P52434;P52434-3;P52434-4;P52434-2;P52434-5	0.249142	0.425521	0.337331
POLRMT	O00411;K7ESD1	2.09987	-0.694212	0.702828
POM121C;POMZP3;POM121	A0A075B7F8;A8CG34;C9JER0;C9J370;A0A0J9YWR1;A0A087WY75;Q6PJE2-5;Q6PJE2;Q96HA1-2;A8CG34-2;Q96HA1-3;Q96HA1	NA	1.89191	NA
POP1	Q99575	NA	0.900287	NA
PPAN-P2RY11;PPAN	A0A0A6YYI3;A0A0B4J1V8;Q9NQ55-2;Q9NQ55;Q9NQ55-3;C9J3W3;A8MV53;C9JHF7	0.379954	0.240077	0.310015
PPHLN1	Q8NEY8;F8W6A0;Q8NEY8-3	0.443819	0.337594	0.390706
PPIB	P23284	0.326422	-0.251931	0.0372456
PPIE	Q9UNP9-2;Q9UNP9;Q9UNP9-3;E9PKY5;E9PEQ6;E9PK21;E9PIB0	0.21313	-0.166844	0.0231428
PPIG	Q13427;Q13427-2;C9JN15;C9JM79;E9PG73;C9JT64;C9J679	0.19774	-0.0561673	0.0707861
PPIH	O43447;C9JQD4;O43447-2;H0YEL5;A6NM32	-0.209578	-0.157044	-0.183311
PPIL1	Q9Y3C6	0.267476	-0.0828388	0.0923185
PPIL2	Q13356;Q13356-2;F8WC56	0.559737	0.154923	0.35733
PPIL3	Q9H2H8;H7BZ14;B8ZZ77;Q9H2H8-2;C9K058;F8WC82;C9J4N2	0.265797	-0.352759	-0.0434808
PPIL4	Q8WUA2	0.670659	0.123575	0.397117
PPP1CA;PPP1CC;PPP1CB	P62136;P62136-2;F8VYE8;F8W0W8;P36873;P36873-2;F8VR82;P62136-3;E7ETD8;E9PMD7;A0A087WYY5;C9J9S3;C9JP48;F5H1L6;F5H037;F8WE71;H0Y3Y6;F8W1A0	-0.0991235	-0.0152121	-0.0571678
PPP1CB	P62140	NA	NA	NA
PPP1R8	Q12972;A0A0A0MT09;Q12972-2	1.199	-0.0927487	0.553124
PPRC1	X6R7H2;E7EVG6;Q5VV67-2;Q5VV67	NA	NA	NA
PPWD1	Q96BP3;F5H7P7;Q96BP3-2;D6R9Q1;D6RD43;H0Y8N5;D6RB19;D6RHV0;D6RA12;D6RDA4	0.350045	-0.106348	0.121848
PQBP1	O60828-4;O60828-2;O60828;H7C053;O60828-5;C9JQA1;O60828-7;O60828-6;O60828-3;O60828-10;O60828-9;O60828-8	-0.0201941	0.268591	0.124198
PRC1	O43663-2;O43663-4;O43663;H0YL53;O43663-3;H0YLA0	0.773574	NA	NA
PRCC	Q92733;H0YE12;H0Y679	0.682214	0.805131	0.743672
PRDM10	E9PRS0;E9PLV1;Q9NQV6-2;Q9NQV6-1;Q9NQV6-5;Q9NQV6;Q9NQV6-4;Q9NQV6-7;Q9NQV6-6	NA	NA	NA
PRDX1;PRDX4	A0A0A0MRQ5;A0A0A0MSI0;Q06830;H7C3T4;Q13162	NA	0.0980577	NA
PRKDC	P78527-2;P78527	0.365804	0.495817	0.430811
PRKRA	O75569-3;O75569-2;O75569;F8WEG8;G5E9Q4;C9JMM3	-0.775243	-0.65471	-0.714977
PRKRIP1	Q9H875-2;Q9H875	0.344033	0.0748513	0.209442
PRMT1	E9PKG1;H7C2I1;Q99873-3;Q99873-2;Q99873-4;Q99873;A0A087X1W2;E9PQ98;E9PIX6;H0YDE4;E9PNR9;E9PMW9;Q9NR22-2;Q9NR22	-0.141191	0.0723159	-0.0344378
PRMT5	O14744;O14744-2;O14744-4;O14744-5;O14744-3;G3V580;G3V2L6;H0YJX6;H0YJ77;G3V5L5;G3V2X6;C9JSX3;G3V5T6;H0YJD3;H7BZ44;G3V507;G3V2F5	-0.234414	0.683993	0.224789
PRPF19	Q9UMS4;F5GY56;F5H2I0;H0YGZ5;H0YGF3	0.256648	-0.0816123	0.087518
PRPF3	O43395;O43395-3	-0.227945	-0.100709	-0.164327
PRPF31	E7EVX8;Q8WWY3;Q8WWY3-4;Q8WWY3-2;Q8WWY3-3;E7EU94;E7ESX0;E7EN72	-0.178796	-0.141564	-0.16018
PRPF38A	Q8NAV1	0.247441	0.0897586	0.1686
PRPF38B	Q5VTL8-2;Q5VTL8;A0A0A0MRN0	NA	0.633345	NA
PRPF4	O43172-2;O43172	-0.211398	-0.129876	-0.170637
PRPF40A	O75400-2;O75400;O75400-3;F5H578;H7C2N3;H0YG38;F8VU11;Q6NWY9-2;Q6NWY9-3;Q6NWY9	0.166201	0.0543474	0.110274
PRPF4B	Q13523;H0YDJ3	0.0776532	-0.231801	-0.0770739
PRPF6	O94906;O94906-2	-0.107492	-0.0866479	-0.0970702
PRPF8	Q6P2Q9;I3L0J9;I3L3Z8;I3L1T8	0.0608775	-0.10916	-0.0241412
PRRC2A	P48634;P48634-3;P48634-2;P48634-4	-1.20317	-0.465922	-0.834546
PRRC2B	Q5JSZ5-5;Q5JSZ5;H0Y412	NA	0.898511	NA
PRRC2C	E7EPN9;Q9Y520-3;Q9Y520-4;Q9Y520-5;Q9Y520;Q9Y520-7;Q9Y520-6;Q9Y520-2;H7C5N8;A0A0A0MS30	-1.30091	-0.879078	-1.08999
PSIP1	O75475-3;O75475-2;O75475	0.205017	NA	NA
PSMA4	H0YLC2;H0YKT8;H0YMA1;H0YMZ1;H0YN18;H0YL69;P25789;H0YMV3;H0YKS0;H0YLS6;H0YMI6;P25789-2	NA	1.94747	NA
PSMA6	G3V3U4;G3V3I1;G3V295;G3V5Z7;P60900;P60900-2	NA	-0.129876	NA
PSMB3	A0A087WXQ8;A0A087WY10;A0A087WUL2;P49720	NA	NA	NA
PSMC3	E9PN50;E9PMD8;E9PKD5;E9PM69;R4GNH3;P17980	NA	NA	NA
PSMD3	O43242;O43242-2	NA	-1.43291	NA
PSPC1	X6RDA4;Q8WXF1-2;Q8WXF1	-0.637783	-0.629287	-0.633535
PTBP1	A0A0U1RRM4;P26599;P26599-2;P26599-3;A6NLN1;K7EKJ7;A0A0D9SF20;K7EK45;K7ES59;A0A087WU68;K7ELW5;K7EKX4	0.20201	-0.184852	0.00857931
PTBP3	O95758-1;O95758-6;O95758;O95758-5;O95758-4;O95758-2;O95758-7;X6R242	-0.440107	-0.585059	-0.512583
PTCD3	Q96EY7;Q96EY7-2;B8ZZQ4	0.652785	NA	NA
PTK7	C9JQR6;H0Y8F1;Q13308-3;Q13308-4;Q13308-2;Q13308;Q13308-6	3.82293	6.66197	5.24245
PUF60	E9PL19	NA	NA	NA
PUF60	E9PQ56;A0A0J9YVR6;E9PN18;E9PMU7;H0YCP8	NA	NA	NA
PUF60	Q9UHX1-6	NA	0.11915	NA
PUF60	Q9UHX1-2;A0A0J9YVP6;A0A0J9YYL3;Q9UHX1-4	0.151729	0.0864461	0.119088
PUF60	Q9UHX1;A0A0J9YXX5;A0A0J9YXJ8;Q9UHX1-3;A0A0J9YWM1;H0YEM1	-0.248176	0.19446	-0.0268583
PURA	Q00577	-1.00387	-0.666575	-0.835223
PURB	Q96QR8	NA	-0.456806	NA
PWP2	A0A0B4J2E5;Q15269;A0A096LPI6	-0.470209	NA	NA
PYCR1	P32322;E2QRB3;P32322-2;P32322-3;J3KQ22;J3QL24;J3QKT4;J3QLK9;J3QL32;J3QKT3;J3QRZ0;J3QL23;J3KTA8;J3QR88;J3KSA9	-2.42384	-2.27944	-2.35164
PYCR2	A0A087WTV6;Q96C36;J3KR12;A0A087WZR9;A0A087WX69;A0A087WZF0	NA	-1.35259	NA
RABL6	Q3YEC7;H0Y4Z8;Q3YEC7-2;A0A0X1KG72;G3V154;F2Z2T0;Q3YEC7-3;Q3YEC7-4;Q3YEC7-6;Q3YEC7-5;H0Y7H6	-0.162024	0.852485	0.34523
RACGAP1	Q9H0H5;F8VRD2;H0YIK5;F8W1E5;F8VWY4;F8VUW9;F8VV39;F8VZ41;F8VQZ5;F8VS54;F8VWX0;F8W1T4;F8W0L1;F8VZ66;F8VV37;F8VV47;F8VVE5	1.77657	2.35875	2.06766
RAD23B	P54727;P54727-2;Q5W0S5;Q5W0S4;H0Y579;K7ENJ0;K7ELW1;P54725-2;P54725-3;P54725	-0.437662	-0.795684	-0.616673
RAD50	Q92878;Q92878-2;Q92878-3;E7EN38;E7ESD9;H7C0P8;C9JNH8;H7C0V2;E9PM98	-0.659951	0.109156	-0.275397
RAE1	E9PQ57;P78406;E9PPG9;B0QZ36;B0QZ37	0.552279	0.493398	0.522838
RALY	Q9UKM9;Q9UKM9-2;Q5QPL9;Q5QPM1;Q5QPM0;Q5QPM2	-0.148977	-0.268913	-0.208945
RARS	P54136-2;P54136	NA	NA	NA
RBAK	Q9NYW8;A0A0A6YYG8;I3L0D1;Q13401-3;Q9NYW8-2;Q13401;Q13401-2	0.948227	0.820234	0.884231
RBBP4	Q09028-3;Q09028;Q09028-2;Q09028-4;H0YF10;H0YCT5;H0YDK2;H0YEU5;E9PNS6;C9JPP3;E9PNS2;E9PND5;E9PIC4	-0.535708	-0.471448	-0.503578
RBBP5	Q15291-2;Q15291	-0.27652	-0.821873	-0.549197
RBBP6	Q7Z6E9-2;Q7Z6E9;Q7Z6E9-4;H3BSK8;H3BUN0;I3L3Y2;Q7Z6E9-3;A0A087WY32	-0.0881781	-0.0136409	-0.0509095
RBBP7	E9PC52;Q16576;Q16576-2;Q5JP01;Q5JP02;Q5JNZ6	-0.326299	-0.0863762	-0.206338
RBM10	A0A0A0MR66;P98175-2;P98175;P98175-4;P98175-3	0.237564	0.547383	0.392474
RBM12B	B9ZVT1;Q8IXT5;E5RJW8;E5RHG1;E5RJ83;E5RJV8	-0.382965	-0.689031	-0.535998
RBM14	Q96PK6;Q96PK6-2;A0A0A6YYI9;F8WDX3;A0A0A0MSL8;B8ZZ74;Q96PK6-3;Q96PK6-4	-0.696167	-0.282618	-0.489392
RBM15	A0A087WWP4;Q96T37;Q96T37-4;Q96T37-2;Q96T37-3	0.142087	-0.109561	0.0162627
RBM15B	Q8NDT2;Q8NDT2-2	0.143132	0.240861	0.191997
RBM17	Q96I25;Q5W011;Q5W010;Q5W012;H0Y6J6	0.297485	1.14312	0.720301
RBM22	Q9NW64;Q9NW64-2;E5RJW4;E5RHA8	0.314755	-0.00604663	0.154354
RBM25	P49756;P49756-2;P49756-3;E9PQU5;H0YE46;E9PSE8;P49756-4	0.421587	0.322487	0.372037
RBM26	Q5T8P6-2;Q5T8P6;Q5T8P6-6;E2PSN0;U3KPZ7	0.0545012	0.479392	0.266946
RBM28	Q9NW13;Q9NW13-2;C9JE21;H7C5G8;C9JAA9	-0.15547	0.0895743	-0.0329477
RBM3	P98179	-0.288593	-0.253747	-0.27117
RBM39	Q14498-2;Q14498-3;Q14498;G3XAC6;A0A0U1RQH7;H0Y4X3;A0A0U1RQW2;Q5QP23;Q5QP22;Q86U06-4;Q86U06-5;Q86U06-2;Q86U06;F8WF24;F2Z3E6;F2Z2Z5;F8WF73;A8MYG5;G3V5Z6;H0YJJ3;G3XAP0;Q86U06-3;A0A087X122;G3V546	0.163885	-0.201132	-0.0186234
RBM4;RBM4B	Q9BWF3;E9PLB0;E9PM61;D6R9K7;U3KQD5;J3QRR5;E9PB51;Q9BWF3-3;Q9BWF3-4;Q9BWF3-2;Q9BQ04	NA	0.271688	NA
RBM42	K7EQ03;K7EP90;Q9BTD8-4;Q9BTD8-2;Q9BTD8-3;Q9BTD8;K7ER08;K7EML2	-0.271461	-0.200253	-0.235857
RBM45	Q8IUH3-2;Q8IUH3-3;Q8IUH3	-0.0971315	NA	NA
RBM5	P52756;C9J9P7;C9JFQ5;E9PGM9;P52756-4;P52756-2;P52756-5;P78332-2;P78332	0.193583	0.568602	0.381092
RBM7	J3KPD3;Q9Y580;F5GXV8;F5GY08;I3L521;F5H606;G3V1T9;F5H674	0.182438	0.825031	0.503735
RBM8A	Q9Y5S9;Q9Y5S9-2;A0A0J9YW13	0.476641	0.187428	0.332034
RBMS1	E7ETU5;F6Y5H0;P29558-2;P29558;E7EPF2;C9J9B2;F8VV01;F8W1T6;C9JIJ9;A0A1B0GUW5;Q15434;Q6XE24-3;Q6XE24-4;Q6XE24-5;Q6XE24-2;Q6XE24	-0.350302	-0.221444	-0.285873
RBMX	P38159;P38159-2;H3BT71;H0Y6E7;H3BUY5;H3BR27;P38159-3;H3BNC1;O75526;Q8N7X1	-0.495939	-0.786596	-0.641268
RBMX2	Q9Y388;Q5JY83	0.345737	-0.00733905	0.169199
RBMXL1	Q96E39;A0A1B0GUK8	-0.456484	-0.673737	-0.565111
RBPJ	Q06330-5;Q06330-4;Q06330-6;Q06330-7;Q06330;Q06330-3;Q06330-2;D6R927;H0Y8R3;D6RB37;D6RBQ8;D6R946;D6RA45;D6RCM1;D6RAT2;D6RIZ8;D6R9X3;D6R9K5;D6REC2;Q5QPV1;Q9UBG7	-0.0736969	-0.368042	-0.220869
RCC1	C9JRH2;C9JMJ4;C9J3R0;C9JQZ4;C9JW69;P18754;P18754-2	NA	NA	NA
RCL1	Q5VZU3;Q9Y2P8-2;Q9Y2P8	NA	NA	NA
RCOR1	J3KN32;Q9UKL0;Q8IZ40	-0.544287	-0.871371	-0.707829
RCOR3	Q9P2K3-4;Q9P2K3;Q9P2K3-3;E9PQE5;B4DV59;Q9P2K3-2;H0YF22;E9PR63	NA	NA	NA
RECQL	P46063;F8WA66;F8WD97;F5H2L2;F5H4P4;F5H3W0	0.138945	-0.130931	0.00400731
REPIN1	Q9BWE0;Q9BWE0-4;C9JZE3;C9JYJ8;E7EVL6	0.108089	-0.461424	-0.176667
RFC1	P35251-2;P35251;H0Y8U4;H0Y9P8;E0CX09;D6RAD2	0.0535284	-0.210888	-0.0786796
RFC2	P35250-2;P35250;A0A087WVY3;H7C5P4;H7C5P1;H7C5Q7;F8WC37;H7C5A0;H7C5G4;H7C5S7;H7C596	0.139731	-0.340733	-0.100501
RFC3	P40938;P40938-2;A0A087X270	NA	-0.282143	NA
RFC4	P35249;C9JZI1;P35249-2;C9J8M3;C9JTT7;C9JXZ7;H7C1P0;C9JGY5;F8WE44	0.138683	-0.185359	-0.0233379
RFC5	P40937-2;P40937;F5H5S0;E9PEP3;C9JH72	NA	-0.165172	NA
RFX5	F8W689;P48382-2;P48382;F6UE82;A0A0A0MSQ2;F6S3S0;A0A0A0MT34;A0A0A0MSM9;F6X9D6;F6R6G4;H0Y4B4	-0.196079	-0.431676	-0.313878
RFX7	H0YLX2;Q2KHR2-2;Q2KHR2	-0.0272338	NA	NA
RFXAP	O00287	NA	NA	NA
RING1	Q06587;Q06587-2	1.61843	1.92626	1.77234
RIOK1	Q9BRS2	-0.00479772	0.366225	0.180714
RNF113A	O15541	0.39605	-0.0103502	0.19285
RNF2	Q99496;X6RFN3;Q99496-2	0.562865	0.922757	0.742811
RNPC3	Q96LT9;Q96LT9-2;H0YEB8;X6RLP6;E9PPV2	0.240864	0.169534	0.205199
RNPS1	H3BV80;H3BMM9;H3BTC0;Q15287;Q15287-3;Q15287-2;H3BPG5;H3BMS0;H3BRK4;H3BTV0;H3BNI3;H3BP82;H3BTR6;H3BUG0;H3BTY0;H3BNU7;H3BUL0	0.24306	-0.108625	0.0672174
RP9	Q8TA86;C9J6V2	-0.515089	NA	NA
RPA1	P27694;I3L4R8;I3L2M5;I3L524	-1.82695	-2.04799	-1.93747
RPA2	P15927;P15927-2;P15927-3;Q5TEJ7;Q5TEJ0	-1.85152	-2.14032	-1.99592
RPA3	P35244;B5MC59	NA	-0.513592	NA
RPF2	Q9H7B2;Q5VXN0	0.562084	0.720564	0.641324
RPL10	F8W7C6;A0A087WV22;H7C123;H7C2C5;Q96L21	NA	NA	NA
RPL10	X1WI28;P27635;B8A6G2;A6QRI9	0.141433	0.572029	0.356731
RPL10A	P62906	-0.123905	0.272977	0.0745358
RPL11	P62913-2;P62913;Q5VVC8;Q5VVC9	-0.214357	0.0654005	-0.0744785
RPL12	P30050;P30050-2	-0.232888	0.149217	-0.0418355
RPL13	P26373;J3QSB4;P26373-2;H3BTH3	0.0211954	0.575185	0.29819
RPL13A;RPL13a;RPL13AP3	P40429;M0QYS1;Q8J015;Q6NVV1;M0QZU1;A0A096LPE0	-0.216166	0.203452	-0.00635707
RPL14	E7EPB3;P50914	-0.0756416	0.139204	0.0317812
RPL15	P61313;E7EQV9;E7ENU7;E7EX53;P61313-2;E7ERA2	0.799668	1.40427	1.10197
RPL17;RPL17-C18orf32	A0A087WXM6;J3QQT2;J3KRX5;A0A0A6YYL6;P18621;P18621-3;J3QLC8;A0A0A0MRF8;P18621-2;J3KRB3;A0A087WWH0;J3QS96;A0A087WY81;J3KSJ0	-0.213504	0.172994	-0.020255
RPL18	G3V203;H0YHA7;J3QQ67;Q07020-2;Q07020;F8VUA6;F8VYV2;A0A075B7A0	-0.0280427	0.31054	0.141249
RPL18A	M0R117;Q02543;M0R3D6;M0R1A7;M0R0P7	-0.0940022	0.144218	0.0251077
RPL19	J3QR09;J3KTE4;P84098;J3QL15	-0.209361	0.096175	-0.0565932
RPL21	P46778;G3V1B3;M0R181;M0R3I5	0.0381552	0.407096	0.222625
RPL22	P35268;K7ELC4;K7EMH1;K7ERI7;K7EJT5;K7EP65;K7EKS7	-0.0255882	0.00984383	-0.00787217
RPL22L1	C9JYQ9;H0Y8C2;Q6P5R6	-0.141732	0.107601	-0.0170656
RPL23	P62829;J3KT29;C9JD32;B9ZVP7;J3KTJ3;J3QQT9	-0.131756	0.172262	0.0202533
RPL23A	H7BY10;K7EJV9;K7ERT8;A8MUS3;P62750;K7EMA7	-0.350375	0.00137121	-0.174502
RPL24	C9JXB8;C9JNW5;P83731	0.383276	0.572523	0.477899
RPL26;RPL26L1	J3QRI7;J3QQQ9;J3QQV1;J3QRC4;P61254;J3KTJ8;E5RIT6;Q9UNX3;J3KSS0;J3KS10;E5RHH1	0.00906047	0.241782	0.125421
RPL27	P61353;K7ELC7;K7EQQ9;K7ERY7	-0.242311	0.115144	-0.0635834
RPL27A	P46776;E9PJD9;E9PLL6;E9PLX7	-0.0611045	0.136236	0.0375657
RPL28	H0YKD8;P46779;P46779-2;P46779-3;H0YMF4;P46779-4;P46779-5;H0YLP6	-0.0693005	0.176479	0.0535892
RPL29	P47914	-0.231075	0.178567	-0.0262537
RPL3	P39023;G5E9G0;H7C422;H7C3M2;B5MCW2;F8WCR1;Q92901	-0.145685	0.216568	0.0354417
RPL30	E5RI99;P62888;A0A0B4J213;E5RJH3;A0A0C4DH44	-0.356088	0.161395	-0.0973467
RPL31	P62899;H7C2W9;C9JU56;B7Z4E3;B7Z4C8;P62899-3;P62899-2;B8ZZK4	-0.125825	-0.0828388	-0.104332
RPL32	D3YTB1;F8W727;P62910	-0.224435	0.122695	-0.0508699
RPL34	P49207	-0.0628214	0.172815	0.0549969
RPL35	P42766;F2Z388	NA	0.0595551	NA
RPL35A	P18077;F8WBS5;F8WB72;C9K025	-0.236826	0.126896	-0.0549654
RPL36	Q9Y3U8;J3QSB5;J3KTD3	-0.110262	0.148609	0.0191735
RPL36A;RPL36A-HNRNPH2;RPL36AL	H0Y5B4;H7BZ11;J3KQN4;Q969Q0;P83881;R4GN19	0.10541	0.342781	0.224095
RPL37A	C9J4Z3;P61513;M0R0A1;Q6P4E4;E9PEL3;M0R2L6;G5E9R3;A6NKH3	-0.194641	0.0402744	-0.0771836
RPL4	P36578;H3BM89;H3BTP7;H3BU31	-0.153703	0.188661	0.0174786
RPL5	P46777;Q5T7N0	-0.163316	0.11796	-0.0226784
RPL6	Q02878;F8VZ45;U3KQR5;F8VR69;F8VZA3;F8VWR1;F8VU16	-0.175468	0.144345	-0.0155616
RPL7	P18124;A8MUD9;C9JIJ5;C9JZ88	-0.0645252	0.270347	0.102911
RPL7A	P62424;Q5T8U2;Q5T8U3	-0.19075	0.128409	-0.0311708
RPL7L1	Q6DKI1;R4GMU7	NA	1.79146	NA
RPL8	P62917;E9PKZ0;E9PKU4;G3V1A1;E9PP36	-0.0431256	0.422076	0.189475
RPL9	P32969;H0Y9V9;D6RAN4;E7ESE0;H0Y9R4	-0.181918	0.0681354	-0.0568915
RPLP0;RPLP0P6	P05388;F8VWS0;P05388-2;F8VW21;F8VU65;F8VZS0;F8VPE8;G3V210;F8VQY6;F8VRK7;Q8NHW5;F8VS58;F8VWV4;F8W1K8	-0.281176	0.0902653	-0.0954553
RPLP1	P05386	-0.146164	0.211381	0.0326086
RPLP2	P05387;H0YDD8	-0.199686	0.0899889	-0.0548486
RPN1	P04843;B7Z4L4;F8WF32	-0.074988	-0.113434	-0.0942109
RPS10;RPS10-NUDT3	P46783;F6U211;S4R435;Q9NQ39	-0.150401	-0.00259452	-0.0764978
RPS11	P62280;M0QZC5;M0R1H5;M0R1H6	-0.117333	0.149905	0.0162856
RPS12	P25398	-0.159815	-0.0159257	-0.0878702
RPS13	P62277;J3KMX5;E9PS50	-0.161847	-0.0268709	-0.0943589
RPS14	P62263;E5RH77;H0YB22	-0.262659	0.0778022	-0.0924286
RPS15	K7ELC2;P62841;K7EM56;A0A0B4J2B4;S4R417;K7EJ78;K7EQJ5;S4R456	-0.380221	0.189137	-0.0955417
RPS15A	P62244;I3L3P7;I3L246;H3BN98;H3BV27;H3BT37;I3L303;H3BVC7	-0.19909	-0.0465609	-0.122825
RPS16;ZNF90	P62249;M0R210;M0R3H0;A0A087WZ27;M0R1M5;M0QX76;Q6IPX4	-0.192645	0.0312383	-0.0807034
RPS17	P08708;H0YN88;A0A075B716;H0YN73	-0.3052	0.132341	-0.0864297
RPS18	P62269;A0A0G2JQH2;Q5GGW2;J3JS69	-0.24214	0.0579622	-0.0920891
RPS19	P39019;M0R2L9;A0A075B6E2;M0QXK4;M0QYF7;M0R140	-0.228588	-0.067914	-0.148251
RPS19BP1	Q86WX3	NA	2.24756	NA
RPS2	P15880;H0YEN5;E9PQD7;I3L404;E9PMM9;E9PM36;E9PPT0;H3BNG3;H0YE27	-0.241407	0.00858065	-0.116413
RPS20	P60866;P60866-2;E5RJX2;G3XAN0;E5RIP1	-0.295004	0.0872275	-0.103888
RPS21	Q8WVC2;P63220;Q9BYK1;Q9BYK2	-0.347087	0.160314	-0.0933862
RPS23	P62266;D6RD47;D6RDJ2;D6RIX0;D6R9I7	-0.112568	0.0184542	-0.0470571
RPS24	E7ETK0;A0A087WUS0;P62847-2;P62847-3;P62847;P62847-4	-0.150401	0.0535686	-0.0484162
RPS25	P62851	-0.214508	-0.00619029	-0.110349
RPS26;RPS26P11	P62854;Q5JNZ5	-0.0790208	0.0084065	-0.0353071
RPS27	P42677;Q5T4L4	-0.179253	0.13687	-0.0211915
RPS27A;UBB;UBC;UBA52	P62979;J3QS39;J3QTR3;F5H6Q2;F5GYU3;F5H2Z3;F5H265;B4DV12;F5H388;F5H747;F5GXK7;J3QKN0;Q5PY61;Q96C32;P62987;P0CG47;P0CG48;M0R1V7;M0R1M6;M0R2S1;J3QSA3;F5GZ39	0.124063	0.291415	0.207739
RPS27L	H0YMV8;Q71UM5;C9JLI6;C9J1C5	NA	0.590071	NA
RPS28	P62857	NA	-0.0172093	NA
RPS29	P62273;P62273-2;A0A087WTT6	0.015783	NA	NA
RPS3	P23396;P23396-2;E9PL09;E9PPU1;H0YEU2;F2Z2S8;H0YCJ7;H0YF32;E9PQ96;E9PJH4;E9PK82;E9PSF4;E9PQX2;H0YES8;E9PJN9	-0.297378	0.0764933	-0.110442
RPS3A	P61247;D6RG13;D6RAT0;D6RB09;E9PFI5;H0Y8L7;H0Y9Y4;D6RAS7;D6R9B6;D6RED7;D6RI02;D6RGE0	-0.238017	-0.0742314	-0.156124
RPS4X	P62701;Q8TD47;C9JEH7;P22090	-0.252226	0.145302	-0.0534619
RPS5	M0R0F0;P46782;M0R0R2;M0QZN2	-0.248091	0.113286	-0.0674024
RPS6	P62753;A2A3R7;A2A3R5	0.000576963	0.227996	0.114287
RPS7	P62081;B5MCP9	-0.25226	0.0155054	-0.118377
RPS8	P62241;Q5JR95	0.00129784	0.335845	0.168571
RPS9	A0A024R4M0;P46781;B5MCT8;C9JM19;F2Z3C0;A8MXK4	-0.143947	0.131898	-0.00602426
RPSA	C9J9K3;A0A0C4DG17;P08865;F8WD59	-0.271513	-0.0315364	-0.151525
RRBP1	A0A0A0MRV0;Q9P2E9-3;Q9P2E9-2;Q9P2E9;A0A087WVV2;F8W7S5;A0A087WU26;A2A2S5;H0YDJ4;H9KV85;E9PN67;C9J066;Q8N4C6-6;Q8N4C6-11;Q8N4C6-4;Q8N4C6-9;Q8N4C6-2;Q8N4C6;Q8N4C6-5;Q8N4C6-10;Q8N4C6-7	-0.163106	0.262348	0.0496207
RREB1	Q92766-5;Q92766-3;Q92766;Q92766-2;C9JU34;Q92766-6;A0A087X055;Q92766-4;C9JE09;C9JPJ6	-0.868463	-1.03626	-0.95236
RRP12	Q5JTH9-2;Q5JTH9-3;Q5JTH9;A0A087X1U8;H7C1M8;A0A087X0G0	-1.31847	-1.30053	-1.3095
RRP15	Q9Y3B9	NA	NA	NA
RRP1B	Q14684-2;Q14684	0.318577	0.207295	0.262936
RRP9	O43818	-0.805005	NA	NA
RRS1	Q15050	0.103128	-0.146003	-0.0214376
RSBN1L	Q6PCB5;Q6PCB5-2;A0A0C4DGT8;A0A087WWP8;Q5VWQ0	0.274291	0.236877	0.255584
RSL1D1	O76021;J3QSV6;I3L3U9;I3L3C4;I3L234;O76021-2;I3L1A3	-0.482513	-1.00029	-0.741401
RTCB	Q9Y3I0	-0.708444	-0.554245	-0.631344
RUNX1	C9JWM1;A8MZI9;H9KVB1;Q01196-6;Q01196-5;Q01196-7;Q01196-3;Q01196-4;Q01196;Q01196-9;Q01196-10;Q01196-2;Q01196-8	NA	NA	NA
RUVBL1	Q9Y265;Q9Y265-2;E7ETR0;H7C4G5;H7C4I3;J3QLR1	-0.49289	-1.12294	-0.807914
RUVBL2	Q9Y230;Q9Y230-2;M0R0Y3;X6R2L4;M0QXI6;M0R0Z0	-0.399026	-1.1271	-0.763066
S100A7;S100A7A	P31151;Q86SG5	-2.63451	NA	NA
SAFB	Q15424;Q15424-4;Q15424-3;Q15424-2;K7ES42;K7EII0	-0.606935	-0.826518	-0.716727
SAFB2	Q14151;K7EQU4;K7ERX3;Q14151-2	-0.379001	-0.621899	-0.50045
SALL1	H3BSM9;Q9NSC2-2;Q9NSC2	NA	NA	NA
SAP18	X6RAL5;O00422;H7BZW6;U3KPY7;U3KQ12	0.299714	-0.11023	0.094742
SAP30BP	Q9UHR5-2;Q9UHR5;X6R3T8;J3QLH3;J3QQJ0;F5H478;J3KRU5;J3QLM2;J3KRR6;J3KS14	0.153157	0.38257	0.267863
SARNP	P82979;F8VZQ9;H0YHG0;F8VS12	0.274888	0.0106575	0.142773
SART1	O43290;E9PQI8	-0.174084	-0.0655723	-0.119828
SATB2	Q9UPW6;C9JR56;Q9UPW6-2;Q01826;Q01826-2	-0.594029	-0.00187429	-0.297952
SAV1	Q9H4B6;H0YJH0;H0YJT4	1.61692	0.28051	0.948716
SCAPER	Q9BY12-2;Q9BY12;H3BPM0;H3BS25;H3BR40;H3BQF3;Q9BY12-3;H3BTY2;H3BU24;H3BPB0	NA	1.89009	NA
SDE2	Q6IQ49-3;Q6IQ49-2;Q6IQ49	1.07286	0.138013	0.605437
SDHA	H0Y8X1;A0A087X1I3;D6RFM5;P31040-3;P31040-2;P31040	NA	NA	NA
SEC13	P55735;A0A0C4DFR6;P55735-2;P55735-3;A8MXL6;E7ERC8	1.08154	0.819343	0.950444
SEC16A	F1T0I1;J3KNL6;O15027-2;O15027-4;O15027-3;O15027;O15027-5;X6RGP5;A0A0C4DH09;Q8N9G1	1.05742	0.972988	1.0152
SENP1	Q9P0U3-2;Q9P0U3	NA	NA	NA
SENP2	Q9HC62-2;Q9HC62;H7C1A0;C9IYB7	1.6332	1.6063	1.61975
SENP3-EIF4A1;SENP3	A0A087X0R7;Q9H4L4	NA	NA	NA
SERBP1	Q8NC51-3;Q8NC51-4	-0.184802	-0.0683269	-0.126564
SERPINH1	P50454;E9PKH2;E9PR70;E9PPV6;H0YEP8;E9PLA6;E9PJH8;E9PIG2;E9PRS3;E9PNX1;E9PK86;E9PMI5	0.645241	0.688078	0.666659
SETD2	Q9BYW2;Q9BYW2-3;Q9BYW2-2;C9JG86;H7BXT4;H7C3H4;H7BZ93	0.717123	1.30091	1.00902
SETX	Q7Z333;Q7Z333-4;Q7Z333-3;X6RI79	-1.00225	-0.79427	-0.898261
SF1	Q15637-4;Q15637-6;Q15637-3;Q15637-2;Q15637;Q15637-7;C9J792;F8WEV5;H7C561	-0.0284252	0.31775	0.144663
SF3A1	Q15459;Q15459-2;H7C1L2;F8WB66;F8WC79	0.230572	0.261241	0.245906
SF3A2	Q15428;K7EMT0	0.28238	0.214525	0.248453
SF3A3	Q12874	0.270828	0.263473	0.26715
SF3B1	O75533;H7C341;B4DGZ4;O75533-2;F8WC19	0.161694	0.338506	0.2501
SF3B2	Q13435;E9PPJ0;E9PJ04;H0YCG1;E9PJT3;H0YEX5;E9PIL8	0.162339	0.331536	0.246937
SF3B3	Q15393;Q15393-3;Q15393-2;I3L4G7;J3QL37;J3QKV4;H3BMB0;J3QRB2	0.236462	0.238119	0.237291
SF3B4	Q15427;Q5SZ64	0.249991	0.258926	0.254459
SF3B6	Q9Y3B4	-0.0759457	0.350302	0.137178
SFPQ	P23246;P23246-2;H0Y9K7;H0Y9U2	-1.16385	-0.699907	-0.931878
SFSWAP	Q12872;Q12872-2;F5H1A5;H0YFR9	0.402504	0.867068	0.634786
SKIV2L2	P42285;H0YAC4;H0Y8U3;D6REC7	0.308827	0.824214	0.56652
SKP1	P63208;E5RJR5;E7ERH2;F8W8N3;P63208-2;E5RGM3	-0.268209	-0.421371	-0.34479
SLC16A1	P53985;Q5T8R3;Q5T8R5;P53985-2	NA	0.592941	NA
SLC25A5	P05141;Q9H0C2	1.0635	0.575852	0.819677
SLC25A6;SLC25A4	P12236;P12235;V9GYG0	0.939076	0.582166	0.760621
SLIT2	A0A087WYV5;X6R3P0;O94813-3;O94813-2;O94813;E9PCX4	1.73262	1.7117	1.72216
SLTM	Q9NWH9;H7C3F4;H7BXE3;Q9NWH9-3;H0YL55;H0YLE6;H0YNF3;H0YMR6;H0YKU6;H0YMW8;H0YKH2;H0YLW7;H0YMM0	0.780814	0.875513	0.828164
SLU7	O95391;E5RGM7;E5RK41;A0A0C4DGD2	0.239642	-0.170694	0.0344741
SMARCA1	A0A0A0MRP6;B7ZLQ5;P28370-2;P28370	0.247685	0.0652948	0.15649
SMARCA4	Q9HBD4;P51532-5;P51532-2;P51532-3;P51532-4;P51532;A0A0A0MT49;K7EP28	0.435735	0.498097	0.466916
SMARCA5	O60264	-0.179351	-0.364236	-0.271794
SMARCB1	B5MCL5;G5E975;Q12824-2;Q12824	1.39303	NA	NA
SMARCC1	Q92922;F8WE13	0.352533	0.425056	0.388794
SMARCC2	F8VXC8;Q8TAQ2-2;Q8TAQ2-3;Q8TAQ2	NA	0.112319	NA
SMARCD1	Q96GM5;Q96GM5-2;F8VRQ4;F8VUB0;F8VZ70;H0YHV1;F8VW95;Q6STE5-2;Q6STE5;C9JYI7;J3KMX2;B9EGA3;Q92925-3;Q92925-2;Q92925	0.342669	0.454407	0.398538
SMC1A	Q14683;G8JLG1;H0Y7K8;V9GYN9	0.97607	1.25013	1.1131
SMC2	O95347;O95347-2;Q5T821;A0A0C4DGE5	-1.21066	-1.09828	-1.15447
SMC3	Q9UQE7	NA	0.820897	NA
SMC4	E9PD53;Q9NTJ3-2;Q9NTJ3;C9JR83;C9J9E4;C9JWF0;C9IYK2;C9JJ64;C9JVD8;C9J578	-1.24523	-0.862511	-1.05387
SMCHD1	J3KTL8;A6NHR9-2;A6NHR9;A6NHR9-3	NA	NA	NA
SMN1;SMN2	H0YBZ9;A0A0G2JRX5;A0A0G2JRY6;B4DP61;E7EQZ4;Q16637-4;Q16637-2;Q16637-3;Q16637	NA	NA	NA
SMNDC1	O75940	0.433921	0.115035	0.274478
SMU1	Q2TAY7;Q2TAY7-2	0.282262	0.0299121	0.156087
SMYD2	Q9NRG4-2;Q9NRG4	NA	NA	NA
SNIP1	Q8TAD8	0.178747	-0.15782	0.0104633
SNRNP200	O75643;O75643-2;B4E0P5	0.0735461	-0.139862	-0.0331582
SNRNP27	Q8WVK2;B8ZZ98	-0.0230352	NA	NA
SNRNP35	Q16560;Q16560-2	NA	NA	NA
SNRNP40	Q96DI7;Q96DI7-2;Q9NSS8	0.0714881	-0.102322	-0.015417
SNRNP48	Q6IEG0	0.216858	0.132752	0.174805
SNRNP70	P08621;P08621-2;P08621-3;M0QYR1;P08621-4	-0.0403485	0.0733174	0.0164844
SNRPA	P09012;M0R268;M0QZG7;M0R0G9;M0QXK2;M0R221;M0R2B8	-0.0192873	0.114082	0.0473974
SNRPA1	P09661;H0YKK0;H0YMA0;H0YLR3	0.206018	0.218749	0.212384
SNRPB2	P08579	0.333996	0.121377	0.227686
SNRPC	A0A0A0MRR7;P09234	NA	0.0986137	NA
SNRPD1	P62314;J3QLI9;J3QLR7	0.113034	0.00742007	0.0602269
SNRPD2	P62316;P62316-2;K7EJB5;K7ERG4	0.120086	-0.157432	-0.0186727
SNRPD3	P62318-2;P62318;H3BT13	0.128029	0.0217897	0.0749096
SNRPE	P62304;A6NHK2	0.14991	-0.0681893	0.0408602
SNRPF	P62306;A0A0B4J254;F8W0W6	0.125254	0.248708	0.186981
SNRPG;SNRPGP15	Q49AN9;F5H013;P62308;A8MWD9	0.37951	0.0854202	0.232465
SNRPN;SNRPB	J3QLE5;P14678-2;P63162;P14678;P63162-2;P14678-3;J3KRY3;S4R3P3	0.156526	-0.00446544	0.0760303
SNW1	Q13573;G3V3A4;G3V4X8;G3V5R3	0.269153	-0.00417776	0.132488
SON	P18583-5;P18583-2;P18583-7;P18583;P18583-9;P18583-4;P18583-10;P18583-3;P18583-6;H7C1M2;P18583-8;J3QSZ5;H7C2G8;H7C1S4;H7C257	0.645241	0.247971	0.446606
SORCS2	B5MED8;Q96PQ0	NA	NA	NA
SOX2;SOX14;SOX21;SOX1;SOX3	P48431;O95416;Q9Y651;O00570;P41225	NA	0.0526705	NA
SP1	P08047;P08047-3;P08047-2;H3BUU5;H3BVI2	-0.791358	-0.970412	-0.880885
SP2	Q02086-2;Q02086;Q9BRW5	NA	-0.0966667	NA
SP3	H0Y6K5;H0Y7L6;Q02447-5;Q02447-6;Q02447-2;Q02447;Q02447-4	-2.24735	-2.19934	-2.22335
SP4	Q02446;F8WB93	-1.43187	-1.41549	-1.42368
SPATS2L	Q9NUQ6-2;Q9NUQ6;Q9NUQ6-4;Q9NUQ6-3;F8W6C2;B8ZZZ7;C9JW67;C9JKE4;F8VZ02;F8VT91;C9JGM8;C9IZC3;C9J8M7;F2Z2S1;H7C2G5	0.809661	1.32153	1.0656
SPEN	Q96T58;H0Y5U7;F6WRY4	-0.77727	-0.65471	-0.71599
SPOP	O43791;D6RDV6;D6RDG8;D6RGZ4;H0Y977	3.60015	4.97012	4.28513
SPTLC1	O15269	NA	-0.864652	NA
SPTY2D1	Q68D10-2;Q68D10;Q68D10-3	1.58313	2.19324	1.88819
SRBD1	Q8N5C6;Q8N5C6-2	-0.0523264	-0.0274372	-0.0398818
SREK1	Q8WXA9-2;Q8WXA9;A0A087WY03;E5RFV3	0.211386	0.0850988	0.148242
SREK1IP1	Q8N9Q2	0.158854	NA	NA
SRP14	P37108;H0YLA2	0.216858	-0.403377	-0.0932592
SRPK1	Q96SB4;H3BLV9;Q96SB4-4;Q96SB4-3;D6RBF8;D6RBM8;A8MPP7;A8MPY5;E7ETV6;Q9UPE1-2;Q9UPE1-3;Q9UPE1-4;Q9UPE1;H0Y932	-0.0439731	-0.453017	-0.248495
SRPK2	P78362;P78362-2;H7C5L6;H7C521;F8WBW4;C9J2M4;C9JWF7;H7C2I2	-0.263975	-0.384823	-0.324399
SRRM1	A9Z1X7;Q8IYB3;Q8IYB3-2;E9PCT1;M0R088;M0QXG5;M0R1E7	-0.184802	0.00659373	-0.089104
SRRM2	Q9UQ35;Q9UQ35-2;I3L4D8;I3L182;I3L1I8;Q9UQ35-3;A0A087X1W1;I3L1C0;I3L0N7;I3L4U6;I3L3Q8	0.559149	-0.251083	0.154033
SRRT	Q9BXP5-2;Q9BXP5;Q9BXP5-4;Q9BXP5-3;Q9BXP5-5;H7C3A1;H7C1K0;H7C0U8;A0A0A0MSP6	-0.20229	-0.0801119	-0.141201
SRSF1	J3KTL2;Q07955;Q07955-3;Q07955-2;J3KSR8;J3QQV5;J3KSW7	-0.0260288	-0.414027	-0.220028
SRSF10	O75494-6;O75494-3;Q5JRI1;O75494-5;O75494-4;O75494-2;O75494;Q6IQ42;R4GMP8	-0.472469	-0.630312	-0.551391
SRSF11	Q5T760;Q05519-2;Q05519;B4DWT1;S4R3C4;Q5T757	0.00647756	0.173807	0.0901425
SRSF12	Q8WXF0;E5RFT0;E5RJS0	-0.307216	-0.191689	-0.249452
SRSF2	J3QL05;J3KP15;Q01130-2;Q01130	0.0617071	-0.337996	-0.138145
SRSF3	P84103-2;P84103;A0A087X2D0	-0.189845	-0.288654	-0.239249
SRSF4	A0A0D9SEM4;Q08170;A0A0D9SGD2	NA	-0.25084	NA
SRSF5	Q13243;Q13243-3;B4DJK0;B4DUA4;G3V5K8;Q13243-2	-0.00549268	-0.088413	-0.0469528
SRSF6	Q13247-3;Q13247;Q13247-2	-0.00724607	-0.317072	-0.162159
SRSF7	Q16629-4;Q16629;A0A0B4J1Z1;C9JAB2;Q16629-3;Q16629-2;F8WEA1;H7BZZ6	-0.295801	-0.489543	-0.392672
SRSF8	Q9BRL6-2;Q9BRL6	-0.0636353	-0.218719	-0.141177
SRSF9	Q13242;H0YIB4;S4R3G0	-0.287941	-0.626019	-0.45698
SS18	J3KRP6;J3QS72;X6R3J2;J3QQM2;J3KT74;J3QQW2;Q15532-2;Q15532;F5GWN1;J3QSB3;J3QSG1;J3QQW6;J3QLJ7;J3QQX5;J3KT22;B4DLD3	0.274172	0.391266	0.332719
SS18L1	O75177;O75177-2	0.62293	0.437428	0.530179
SSB	P05455;E7ERC4;E9PGX9;E9PFL9	-0.0120389	0.278129	0.133045
SSBP1	Q04837;A0A0G2JLD8;E7EUY5;C9K0U8	-2.14771	-2.33991	-2.24381
SSBP3;SSBP2	A0A087WVT6;Q9BWW4-2;Q9BWW4-3;Q9BWW4;D6RAC5;A0A087X159;P81877-2;P81877-4;P81877-5;P81877-3;P81877;Q9NW25	-0.386261	-1.27668	-0.831468
SSBP4	U3KQ46;Q9BWG4-2;Q9BWG4;U3KQP2	NA	NA	NA
SSRP1	Q08945;E9PMD4;A0A0U1RRK2;E9PPZ7	-1.45593	-1.4225	-1.43922
STAU1	O95793-2;O95793;A0A087X1A5;Q5JW30;O95793-3;Q5JW28;F6UDC6	-0.191673	-0.377957	-0.284815
STAU2	E9PH62;A0A0A0MTC5;Q9NUL3-2;Q9NUL3;A0A0A0MTC4;A0A0A0MTD1;F8VPI7;E7EPX0;E7EVJ4;Q9NUL3-6;Q9NUL3-8;Q9NUL3-3;E5RJN7;A0A0A0MTC6;Q9NUL3-7;G5EA18;Q9NUL3-4;E7EVI1;E5RJ67;H0YBY0;E5RFK1;E5RGQ5;E5RGT3;Q9NUL3-5	-0.650408	-0.455965	-0.553187
STIP1	F5H783;P31948-3;P31948;P31948-2;F5GXD8	0.574731	NA	NA
STK35	Q8TDR2	NA	NA	NA
STRBP	Q96SI9-2;Q96SI9	-0.30479	-0.026446	-0.165618
STUB1	H3BUD0;Q9UNE7-2;Q9UNE7;H3BTA3;H3BS86	0.148869	NA	NA
SUB1	P53999	-0.0607584	-0.0177794	-0.0392689
SUFU	Q9UMX1	NA	NA	NA
SUGP1	B4DVK3;V9GZ08;Q8IWZ8-2;Q8IWZ8	NA	NA	NA
SUGP2	M0R2Z9;Q8IX01-4;Q8IX01-3;Q8IX01;M0R3F6;M0R065;M0R216	0.723078	0.463529	0.593304
SUMO3;SUMO2;SUMO4	A8MUA9;A8MU27;P61956-2;Q6EEV6;P61956;P55854;P55854-2	NA	NA	NA
SUPT16H	Q9Y5B9	-1.73389	-1.49052	-1.6122
SUPT5H	O00267-2;O00267	0.102188	0.660406	0.381297
SUPT6H	Q7KZ85;Q7KZ85-3	0.356707	NA	NA
SYF2	O95926;O95926-2	0.0528332	0.0565512	0.0546922
SYNCRIP	O60506;O60506-3;O60506-2;O60506-4;B7Z645;O60506-5;F6UXX1	-0.531448	-0.361768	-0.446608
TAF1;TAF1L	P21675-2;P21675-12;P21675-6;P21675-7;P21675-3;P21675-5;P21675-9;P21675;P21675-4;P21675-8;P21675-10;P21675-11;Q8IZX4;H7BY98;H7C2K9;H0Y9L7;H0Y8N6	-0.612968	-0.906506	-0.759737
TAF10	Q12962;A0A087WWP5	-0.756697	-1.0842	-0.920448
TAF11	Q15544;Q15544-2	-0.747076	-1.01828	-0.882677
TAF12	Q16514-2;Q16514	NA	-1.06295	NA
TAF13	Q15543	NA	NA	NA
TAF15;FUS	A0A075B7D9;Q92804-2;Q92804;H3BPE7;P35637-2;P35637;A0A075B7F4	0.183709	0.371217	0.277463
TAF2	Q6P1X5;H0YC37;H0YEX2;H0YB55;E5RI28	-0.156209	-0.515813	-0.336011
TAF3	Q5VWG9	0.182819	0.0483376	0.115579
TAF4	O00268;A0A0G2JRY5;V9GY14;V9GY03	-0.830178	-1.09599	-0.963085
TAF4B	J3KTH2;Q92750;Q92750-2	-0.951764	-1.10575	-1.02875
TAF5	Q15542;Q15542-2	-0.729244	-1.15147	-0.940357
TAF6	J3KR72;P49848;P49848-3;P49848-2;C9JTY6;C9JFL8;C9JIS2;C9J088;F8WEJ7;C9J7C4;E5RHA1;C9JHQ8;E5RKA5	-0.789686	-1.07683	-0.933259
TAF7	Q15545	-0.793882	-1.21132	-1.0026
TAF8	Q7Z7C8;Q7Z7C8-2;Q7Z7C8-4;A0A0A0MRR3;B4DZU5;C9J7M8;C9J856	-0.612615	-0.907583	-0.760099
TAF9	Q16594;D6RIE8;D6RGK3;D6RIV9;D6RIY1;D6RHW1	-0.749402	-1.00014	-0.874773
TAF9B	Q9HBM6	-0.633748	-1.02148	-0.827614
TANC1	Q9C0D5-2;Q9C0D5	NA	NA	NA
TARDBP	Q13148;B1AKP7;G3V162;A0A087X260;A0A087WYY0;A0A087WX29;K7EN94;A0A087WXQ5;A0A087WV68;A0A087WXV3;K7EJM5;Q13148-4;A0A087WW61;A0A087WX67;A0A087WZC9;A0A087WZM1;A0A087WYE7;K7EJ99;A0A0A0MSV7;A0A087WTZ4;K7EL26	-0.0856039	-0.416407	-0.251006
TBC1D10B	Q4KMP7;Q4KMP7-2	NA	0.545656	NA
TBL2	E9PF19;Q9Y4P3;Q96E41;A0A087WXC6	0.92729	0.809954	0.868622
TBL3	J3KNP2;Q12788;A0A087WYP7	-0.0540478	NA	NA
TBP;TBPL2	Q32MN6;P20226-2;P20226;Q6SJ96;H0Y6D8;A0A1B0GVC6;Q7Z6S5	-1.69241	-1.7635	-1.72795
TBRG1	E9PI10;F8W6N5;Q3YBR2;E9PK87	NA	-0.928124	NA
TBX2	Q13207	NA	NA	NA
TBX3	O15119-3;O15119-2;O15119	-0.745285	0.430237	-0.157524
TCAF1	Q9Y4C2;Q9Y4C2-2	-0.076402	-0.204516	-0.140459
TCERG1	O14776-2;O14776;G3V220;Q5VWI1	0.374066	0.398151	0.386109
TCF7L2	Q5VVR7;C6ZRJ7;C6ZRJ6;C6ZRK5;A0A0D9SGH8;E2GH26;Q9NQB0-14;Q9NQB0-15;Q9NQB0-10;Q9NQB0-12;Q9NQB0-9;Q9NQB0-4;Q9NQB0-6;Q9NQB0-11;Q9NQB0-2;Q9NQB0-13;Q9NQB0-16;Q9NQB0-8;Q9NQB0-7;Q9NQB0-5;Q9NQB0-3;Q9NQB0;Q5VVR5	-1.90931	-2.08587	-1.99759
TCOF1	Q13428-3;Q13428;Q13428-4;Q13428-8;E7ETY2;Q13428-2;Q13428-7;J3KQ96;Q13428-6;Q13428-5;H0YA99	0.256528	0.351148	0.303838
TCP1	P17987;E7ERF2;E7EQR6;F5H282;F5GZ03;F5GZI8;F5H676;F5H136;F5GYL4;F5H726	-0.503752	-0.160533	-0.332143
TEAD2;TEAD4;TEAD1;TEAD3	Q15562;Q15562-4;M0R290;H0YGS2;H0YG62;H0YEJ9;A0A0A0MRF3;H0YE88;Q53GI4;P28347-2;Q15561-3;P28347;Q15561;Q99594;Q15562-2	NA	NA	NA
TFAM	Q00059;Q00059-2;H7BYN3	-0.0625501	-0.258097	-0.160323
TFAP2A	Q96SH1;P05549-5;P05549-6;P05549;H7C5E5;C1K3N0;P05549-2;C9JXZ2;Q6VUC0;Q92481;Q92481-2;H7C4N4;Q92754-2;Q92754;C9J6N8	-1.88459	-1.85028	-1.86744
TFAP4	Q01664;I3L254	-1.0161	-1.08997	-1.05304
TFCP2	Q12800;Q12800-4;F8VX55;Q12800-3;F8VWL0;Q12800-2;Q9NZI6	-0.988418	-1.35823	-1.17332
TFIP11	Q9UBB9;Q9UBB9-2;H0Y4U8;F6XM96;F6UKU9;F6SQZ1	0.296898	0.818071	0.557484
TFPT	G5E9B5;P0C1Z6;A0A0G2JP55;A8MTQ3	-0.450459	NA	NA
THOC1	A0A087WWS1;Q96FV9;Q96FV9-2;R4GMN4;A0A087WY84;J3KT14;R4GN58;J3KRD7;J3QQZ3	0.47415	0.686684	0.580417
THOC2	Q8NI27;A0A0C4DG98;H0Y815;F2Z2V2;Q8NI27-2;B7ZBA0;H0Y594	0.646531	0.611072	0.628802
THOC3	Q96J01;Q96J01-2;D6REC9;D6RGZ2;H0Y9T1;H7C0C5	0.485324	0.626959	0.556141
THOC5	Q13769;F8WCP5;C9JXG5;H7C072;H7C441;C9JCL9;F5GZF3;C9JXU6	0.408821	0.573145	0.490983
THOC6	Q86W42;Q86W42-2;Q86W42-3	0.500496	0.599375	0.549935
THOC7;NIF3L1BP1	Q6I9Y2;F8WF22;A0A024R341	NA	0.532261	NA
THRAP3	Q9Y2W1	-0.665134	-0.731791	-0.698463
TIAL1	Q01085;Q01085-2;F8WE16;E7ETJ9;E7ETC0;C9JTN7;F8W8I6;P31483-2;P31483	0.320773	NA	NA
TIGD2	Q4W5G0	NA	-0.121811	NA
TMA16	D6RA57;H0Y9X1;Q96EY4	NA	NA	NA
TMEM263	Q8WUH6	-0.61741	-0.96229	-0.78985
TMPO	G5E972;P42167;H0YJH7;P42167-3;P42167-2;P42166	NA	-0.414027	NA
TOE1	Q96GM8;Q96GM8-2	-0.390132	-0.570269	-0.4802
TOP1	P11387;Q969P6;H0YBR3;H0YAR3;H0YC03;E5RGE7;E5RGR4;E5RFE3;E5RGR2	0.645333	0.363995	0.504664
TOP2A	P11388;P11388-2;P11388-3;P11388-4;J3KTB7	-0.286814	-1.11263	-0.699724
TOP2B	Q02880-2;Q02880;E9PCY5	-0.556266	-1.1036	-0.829932
TOP3A	Q13472-3;Q13472-2;Q13472;K7ELI7;K7EMT6	-0.765008	NA	NA
TP53	A0A0U1RQC9;P04637-4;P04637;A0A087WZU8;J3KP33;P04637-7;P04637-5;P04637-6;P04637-2;P04637-3;E7EQX7;A0A087X1Q1;E7ESS1;P04637-8;P04637-9;E9PFT5;E7EMR6;A0A087WXZ1;A0A087WT22;E9PCY9;S4R334	-0.905115	-0.708408	-0.806762
TPX2	Q9ULW0;Q9ULW0-2	NA	1.82373	NA
TRA2A	Q13595;Q13595-4;Q13595-3;Q13595-2;F8WEH2	-0.471189	-0.59846	-0.534825
TRA2B	P62995;P62995-3;H7BXF3;H7C2L4;P62995-2	-0.394695	-0.699463	-0.547079
TRIM21	P19474;P19474-2;H0YDP8	-0.0699818	-0.238053	-0.154017
TRIM27	P14373;P14373-2;A0A0G2JIZ4;A0A140T9B9;A0A140T9N6;A0A140T9V9;H0Y551;A0A140T9Q6	-1.51186	-0.838589	-1.17522
TRIM28	Q13263;Q13263-2;M0R3C0;M0R2I3	1.60284	2.10955	1.85619
TRMT1L	Q7Z2T5;Q7Z2T5-2;X6RK96	0.0130692	0.0923094	0.0526893
TROVE2	P10155;P10155-3;P10155-5;P10155-4;P10155-2;G5E9R9;H0Y9N5;D6RDN1;D6RE09	0.0156403	0.380559	0.1981
TRPS1	Q9UHF7;Q9UHF7-3;Q9UHF7-2;E5RFF3;E5RJ97;H0YC29;H0YAV4	-0.477442	-0.415651	-0.446546
TSR1	I3L1Q5;Q2NL82	0.663937	NA	NA
TTF2	Q9UNY4	NA	-0.429536	NA
TUBA1A;TUBA3C;TUBA3E	Q71U36;Q71U36-2;Q13748;Q6PEY2;Q13748-2;F8VQQ4;V9GZ17	0.661385	0.109016	0.385201
TUBA1B;TUBA4A	P68363;P68363-2;P68366-2;P68366;F8VVB9;F8VS66;C9JDS9;F8VRZ4;F8VX09;F8VWV9;F8W0F6;F8VRK0;A6NHL2-2;A6NHL2;F8VXZ7;C9K0S6;C9JDL2;C9JEV8;C9JQ00;C9JJQ8;Q9H853	NA	NA	NA
TUBA1C	Q9BQE3;F5H5D3	0.427284	0.136299	0.281792
TUBB	Q5JP53;P07437;Q5ST81;A6NNZ2;G3V2A3;CON__ENSEMBL:ENSBTAP00000025008;Q9H4B7;M0R1I1;G3V5W4;G3V2R8;G3V3R4;G3V2N6	0.581978	0.219052	0.400515
TUBB4B	P68371;Q13509-2;M0R2D3;M0QY85;M0QYM7;M0R0X0;M0QY37;M0QX14;M0R042;M0QZL7;M0R278;M0R2T4;A0A075B724	0.659559	0.329849	0.494704
TUFM	P49411	NA	1.23504	NA
TWISTNB	Q3B726	0.518636	0.753142	0.635889
TXN	P10599;P10599-2	-1.08813	1.37655	0.144207
TXNL4A	P83876;K7ES07;K7EPA6;K7EJU2;K7ESL1;K7EMX5;O14835	-0.156225	0.172409	0.00809172
U2AF1	Q01081-2	NA	NA	NA
U2AF1	P0DN76;Q01081;Q01081-4;Q8WU68-3;Q8WU68;A0A1B0GW87;M0QYK5;M0R2N4;Q01081-3;Q8WU68-2;K7EJH3;K7EJM7	0.411752	0.293483	0.352617
U2AF2	P26368-2;P26368;K7ENG2;K7ELP8	0.254352	0.273169	0.26376
U2SURP	O15042-2;O15042;E7ET15;O15042-3;E7EW00;H0Y8D9;U3KPT1;C9JDJ7;C9J5L1;H7C4V2	0.56179	0.933546	0.747668
UBAP2L	F8W726;Q14157-4;Q14157-1;Q14157-3;Q14157;Q14157-5;Q5VU77;Q5VU81;Q5VU80;Q5VU79;Q5VU78;H0Y5H6;H7C2T8	-0.476398	0.699982	0.111792
UBE2I	P63279;H3BQQ9;B0QYN7;H3BPC4	-0.395132	-0.206393	-0.300762
UBN1	Q9NPG3-2;Q9NPG3;K7EQR1;K7EJT1	-2.28525	-1.81139	-2.04832
UBN2	Q6ZU65;Q6ZU65-2;H7C4P8;C9J6Y5	-2.23916	-2.35335	-2.29625
UBP1	Q9NZI7;Q9NZI7-4;C9JWL3;F8WEP8	-0.939565	-1.2658	-1.10268
UBTF	P17480;E9PKP7;P17480-2;E9PMM2;E9PLT2	0.281075	-0.561008	-0.139967
UCHL5	Q5LJA5;Q9Y5K5-2;Q9Y5K5-4;Q9Y5K5-3;Q9Y5K5;Q5LJA9;Q5LJB0;H0Y6Y4;H0Y4E0;H0Y636;H0Y4K0	-0.501565	-1.15056	-0.826062
UGT2B11	O75310	NA	NA	NA
UNC13B	A0A0U1RRB5;I6L9J0;F8W8M9;B1AM27;A0A1B0GVW8;A0A1B0GUS7;O14795;O14795-2	NA	NA	NA
UPF1	Q92900;Q92900-2	-0.236979	-0.00992041	-0.12345
UPF3B	Q9BZI7-2;Q9BZI7;A0A087WYC8;A0A1B0GVA2	0.3667	0.301799	0.33425
USP10	Q14694;Q14694-3;Q14694-2;H3BQP1;H3BNA1;J3KT19	-0.377351	0.143819	-0.116766
USP39	B9A018;Q53GS9;A0A087X1B2;Q53GS9-3;Q53GS9-2;C9JIU2;F8WC91;C9J0X5;A0A087WW31	-0.171515	-0.138814	-0.155165
USP42	Q9H9J4-2;Q9H9J4;C9JPC9;E7EWZ4	-0.25044	-0.691534	-0.470987
USP7	Q93009-3;Q93009;H3BND8;F5H2X1;I3L2D8	-0.382758	-0.213378	-0.298068
UTP11L	Q9Y3A2;Q9Y3A2-2	2.40839	3.5929	3.00064
UTP14A;UTP14C	Q9BVJ6-3;Q9BVJ6;X6RJY0;Q9BVJ6-2;Q5TAP6	NA	1.38745	NA
UTP15	H0Y8P4;Q8TED0-2;Q8TED0-3;Q8TED0	0.0784732	NA	NA
UTP18	Q9Y5J1;J3QLD6;J3QRG0	0.0143553	NA	NA
VCP	P55072;C9JUP7;C9IZA5	0.553852	0.444792	0.499322
VEZF1	J3QSH4;Q14119;J9JIC7	-0.0816443	-0.576571	-0.329107
VIM	P08670;B0YJC4;B0YJC5;Q5JVS8;A0A1B0GUA0;A0A1B0GTT5;A0A1B0GVG8;H7C5W5;P41219;P17661;P41219-2;E7EMV2;E7ESP9;Q16352;P07197-2;P07197;U3KPR1;B4DIR1;K7ELP4;F8W835;K7EJU1;K7EKH9;F8VUG2;F8W1U3;CON__H-INV:HIT000292931;CON__Q9DCV7;CON__Q3KNV1;CON__P08729;CON__Q61726;CON__P05787;A0A087X106;CON__O43790;CON__Q6NT21;CON__P78385;CON__Q14533;CON__P78386;CON__Q9NSB2;CON__Q6ISB0;Q8IWY7;P14136-3;P14136;P14136-2;P087…	0.912113	-0.416083	0.248015
VRK3	Q8IV63-3;Q8IV63;M0R073;M0QYA8;Q8IV63-2;M0R3H2	-1.47241	-1.88311	-1.67776
WBP11	Q9Y2W2;F5H5G4;F5GXS9	0.0564448	0.134572	0.0955084
WBP4	O75554-2;O75554	NA	NA	NA
WDR26	Q9H7D7-2;Q9H7D7;C9JCS7;H0Y917;H0Y9R3;Q9H7D7-3;Q9H7D7-4	-0.622976	-0.599699	-0.611337
WDR3	Q9UNX4	-0.0955891	NA	NA
WDR33	Q9C0J8;Q9C0J8-3;C9J8B4;Q9C0J8-2;B9A053	-0.750931	-0.183582	-0.467256
WDR5	P61964;V9GZ59;Q86VZ2;V9GYQ5	-0.308591	-0.652877	-0.480734
WDR6	A0A087X295;Q9NNW5;E9PDU5;E9PBK6;C9K020;Q6PKC6;E5RFX3;F8WE36;C9JFP6;V9GYU1	0.889863	0.687567	0.788715
WDR61	H3BQA8;H0YMF9;H0YL19;H0YN81;Q9GZS3	0.562084	NA	NA
WDR70	Q9NW82;D6RIW8	0.670115	-0.0375931	0.316261
WDR77	Q9BQA1;Q9BQA1-2;H0Y711	-0.107648	0.517916	0.205134
WDR82	Q6UXN9;C9JBU3;C9J355	-0.0298384	0.489625	0.229893
WDR83	Q9BRX9;H0YIE8;F8VSE4;G3V221;H7C0S9	-0.102372	-0.102591	-0.102482
WIZ	B9EGQ5;M0QXA7;O95785-4;O95785-3;O95785;O95785-2	-0.398779	-0.541019	-0.469899
WRAP53	Q9BUR4;E9PMG4;E9PMR3	-0.387449	-0.0122111	-0.19983
WTAP	Q15007;A0A087X1R4;Q15007-2	-0.336118	-0.376513	-0.356315
XAB2	Q9HCS7	0.287354	-0.133564	0.0768953
XPC	Q01831;Q01831-2;E7EUB5	-0.285126	-0.604546	-0.444836
XRCC1	F5H8D7;M0R1U8;M0QZ96	NA	NA	NA
XRCC1	P18887;M0QYS5;M0R0D2	-0.93327	-1.46895	-1.20111
XRCC5	P13010;C9JZ81;H7C0H9	-0.927249	-1.23254	-1.07989
XRCC6	P12956;B1AHC9;P12956-2	-0.898673	-1.27369	-1.08618
XRN2	Q9H0D6-2;Q9H0D6	-0.186262	0.357363	0.0855506
YBX1	P67809;H0Y449;C9J5V9;Q9Y2T7	-0.983333	-0.521252	-0.752292
YBX3	P16989-3;P16989;P16989-2;A0A0D9SEI8	-1.0178	-0.208392	-0.613095
YLPM1	H0YI23;F8VU51;H0YIQ2;P49750-3;P49750;P49750-4	NA	0.137854	NA
YTHDC1	J3QR07;Q96MU7-2;Q96MU7;J3KRG5	-0.294703	-0.362217	-0.32846
YTHDC2	D6RA70;Q9H6S0	NA	NA	NA
YTHDF2	Q9Y5A9-2;Q9Y5A9;S4R3V3;S4R3J8	0.0550568	NA	NA
YWHAB	P31946-2;P31946;Q4VY20;Q4VY19;A0A0J9YWE8;A0A0J9YWZ2	0.297602	-0.0764223	0.11059
YWHAE	P62258;P62258-2;B4DJF2;I3L3T1;K7EM20;K7EIT4;I3L0W5	0.296076	-0.0144981	0.140789
YWHAG	P61981	0.274769	0.0876107	0.18119
YWHAH	Q04917;A2IDB2;F8WEB6;A2IDB1	0.33514	0.112646	0.223893
YWHAQ	P27348;E9PG15	NA	-0.165301	NA
YWHAZ	P63104;E7EX29;B0AZS6;E7ESK7;P63104-2;B7Z2E6;H0YB80;E5RGE1;E5RIR4;E9PD24;E7EVZ2	0.235359	-0.028852	0.103254
YY1	P25490;H0YJV7;H0YJU4;O15391;Q96MM3	-0.168252	-0.831067	-0.499659
ZBTB10	Q96DT7;Q96DT7-2;Q96DT7-3;Q96DT7-4	-1.14194	-0.874679	-1.00831
ZBTB14	J3KRQ2;J3QL74;J3QLI2;O43829	NA	NA	NA
ZBTB2	Q8N680;G3V2K3;G3V351	-2.75253	-2.44427	-2.5984
ZBTB21	Q9ULJ3;Q9ULJ3-2;E7EVF9;Q5KS07	-2.18823	-1.75013	-1.96918
ZBTB24	O43167;O43167-2	-0.0926632	NA	NA
ZBTB39	O15060	-0.791907	-0.914947	-0.853427
ZBTB43	O43298;Q5JU97	-0.915636	-0.700528	-0.808082
ZBTB48	P10074;Q5SY21;Q5SY20;K7EM76	-0.43995	-0.846152	-0.643051
ZBTB7A	O95365	-1.02324	-0.902884	-0.963062
ZBTB7B	O15156;O15156-2	-0.630975	-0.846393	-0.738684
ZBTB8A	D3DPQ1;Q96BR9-2;Q96BR9	NA	NA	NA
ZBTB9	Q96C00;A0A087X1K1;A0A087X1Z5	-0.706229	NA	NA
ZC3H11A	O75152;E9PQ61;E9PBY7;A0A1B0GTU1;A0A1B0GUI2;C9J0L0	0.421479	0.189499	0.305489
ZC3H13	Q5T200;Q5T200-2;Q5T9K0;A0A087WX14	-0.284405	-0.373843	-0.329124
ZC3H14	Q6PJT7-9;Q6PJT7-2;H0YJA2	0.314755	0.701764	0.508259
ZC3H14	Q6PJT7;G3V411;G3V4R5	0.29678	0.356439	0.32661
ZC3H14	G3V256;Q6PJT7-4;G3V3Y4;Q6PJT7-8;H0YJ51;G3V3R9;G3V240;G3V572;A0A087WTC9;G3V2X4;G3V473;H0YJ87	0.261952	0.535478	0.398715
ZC3H18	E7ERS3;Q86VM9;Q86VM9-2;H3BPD0;H3BP01;H3BRN6;H3BRH3	-0.31964	-0.165172	-0.242406
ZC3H3	Q8IXZ2;A0A0J9YYE2;Q8IXZ2-2	1.40283	1.47365	1.43824
ZC3H4	M0QY97;Q9UPT8	0.116764	0.475635	0.2962
ZC3HAV1	Q7Z2W4;C9J6P4;Q7Z2W4-2;Q7Z2W4-3;Q7Z2W4-4;H7C5K1;Q7Z2W4-5	-0.0573016	-0.192952	-0.125127
ZCCHC10	B3KVL5;Q8TBK6-2;Q8TBK6;D6RHC2;D6R9G7;G3XAM1	0.0503276	-0.243913	-0.0967926
ZCCHC17	Q9NP64;A0A0D9SEW3;A0A087WXF8;Q9NP64-2;Q9NP64-3;A0A087WXU5;A0A087WYV3;A0A087WYF0	0.142087	-0.127501	0.00729271
ZCCHC3	Q9NUD5;Q9NUD5-2	-0.589746	-0.282025	-0.435885
ZCCHC8	Q6NZY4;Q6NZY4-2;F5H6J5;F5GX80;F5GYI9	0.214498	0.971091	0.592795
ZEB1	P37275-3;P37275-4;P37275-5;P37275;P37275-2	-0.347582	-0.316493	-0.332038
ZEB2	A0A1B0GVV8;A0JP08;A0A1B0GV02;O60315-2;O60315;A0A1B0GW50;E7EUW9;A0A1B0GWI0;E7ESP8;U3KQ51;U3KPV5	-0.225633	-0.56511	-0.395371
ZFC3H1	O60293-2;O60293	NA	NA	NA
ZFHX4	Q86UP3-2;Q86UP3-5;E7EVZ1;Q86UP3;Q86UP3-4;Q86UP3-3;Q15911;Q15911-2;H0YC81;Q9C0A1;H0YBV0	-1.73049	-1.55189	-1.64119
ZFP3	Q96NJ6	NA	NA	NA
ZFP62	Q8NB50-3;Q8NB50;Q8NB50-2	NA	1.19337	NA
ZFP64	Q9NTW7-4;Q9NPA5;Q9NPA5-2	-0.678603	NA	NA
ZFP64	Q9NTW7;Q9NTW7-3;Q9NTW7-2;A2A2N5;A2A2N6;H0Y669	-1.27694	-1.51959	-1.39827
ZFR	Q96KR1;H0Y8W1	-0.0917558	-0.0263043	-0.0590301
ZFX;ZFY	E9PEP7;P17010-2;P17010;P17010-3;P08048-2;P08048-3;P08048	-0.578241	-1.28428	-0.931259
ZIC2	O95409;C9JD04;Q8N9L1-2;Q8N9L1;Q8N9L1-5;Q8N9L1-3;Q15915	-0.901607	-0.83212	-0.866864
ZIC3	O60481-2;O60481	-0.428275	NA	NA
ZIC5	Q96T25	-1.29477	-1.42471	-1.35974
ZKSCAN1	E9PC66;P17029;B3KRF7;C9JRM9	0.78157	1.37838	1.07998
ZKSCAN2	Q63HK3;Q63HK3-2;H3BQ35	1.56438	2.45981	2.0121
ZKSCAN4	Q969J2;Q9BRR0	-0.123355	-0.271665	-0.19751
ZKSCAN8	Q15776;Q15776-2	0.389236	0.630171	0.509704
ZMAT2	R4GNG8;Q96NC0;R4GMX9	0.183201	0.0391473	0.111174
ZMAT5	Q9UDW3	NA	NA	NA
ZMYM1	Q5SVZ6	NA	-0.383497	NA
ZNF101	Q8IZC7;Q8IZC7-2	NA	NA	NA
ZNF106	Q9H2Y7;A0A0C4DGM5;Q9H2Y7-2;H3BNX5;H3BS99;U3KQH7;H3BRD4	1.70567	2.83557	2.27062
ZNF107	A0A0B4J2G0;A0A087WYK5;Q9UII5	1.63501	2.22337	1.92919
ZNF12	P17014-4;P17014-5;P17014;P17014-3;P17014-2	NA	2.8132	NA
ZNF121	P58317;K7EQI1	1.87908	2.09228	1.98568
ZNF131	P52739-2;P52739;D6RJH2;D6R9I2;D6RFI6;D6RAT8;D6RBK1	-2.07254	-2.00615	-2.03935
ZNF136	P52737;C9JR58	2.54789	3.40957	2.97873
ZNF142	P52746	NA	NA	NA
ZNF146	Q15072	NA	NA	NA
ZNF148	Q9UQR1;G5E9X2;C9K0U4;C9J6Y6;Q9UQR1-2;C9JRX0	-0.642324	-0.903655	-0.77299
ZNF155;ZNF221	K7EJJ6;K7ELA0;K7EIT6;K7ENV6;A0A087WT08;Q12901;Q12901-2;Q9UK13	NA	NA	NA
ZNF180	A0A0A0MP75;G5E9B8;Q9UJW8-2;Q9UJW8-3;Q9UJW8-4;Q9UJW8	1.25381	2.1601	1.70696
ZNF189	O75820-3;O75820-4;O75820-2;O75820	-0.466457	-0.297485	-0.381971
ZNF207	O43670-2;J3QRS9;O43670;O43670-4;X6R4W8;O43670-3;J3QS27;J3KTL1;J3KRB6;J3KRW6;H0Y3M2;J3KS31	-0.025412	0.353579	0.164084
ZNF22	P17026	NA	NA	NA
ZNF227	K7EIR9;K7ELS1;Q86WZ6-2;Q86WZ6	NA	NA	NA
ZNF24	P17028;P17028-2;K7EPL1;K7EQP8;K7EPZ8	-0.0326838	-0.111966	-0.0723249
ZNF251	Q9BRH9;H0YCK5	NA	NA	NA
ZNF260	Q3ZCT1	1.98061	NA	NA
ZNF267	Q14586;H3BPW2	1.48852	2.52234	2.00543
ZNF273;ZNF92	Q14593-2;Q14593;Q03936;C9IZS8;Q03936-2;Q03936-3;Q9H8G1	NA	NA	NA
ZNF281	Q9Y2X9-2;Q9Y2X9	-0.112912	-0.42664	-0.269776
ZNF282;ZNF746;ZNF767P;ZNF783;ZNF212;ZNF398	Q9UDV7;C9JNZ9;Q75MW2-2;Q75MW2;Q6ZMS7;Q9UDV7-2;Q9UDV6;Q6ZMS7-2;Q8TD17;Q6NUN9;Q6NUN9-2	NA	NA	NA
ZNF292	J3KNV1;O60281-2;O60281	NA	-0.960512	NA
ZNF302	A0A087WYF4;E7EVR1;A0A0D9SFG5;Q9NR11-2;Q9NR11;D6RAM0;D6RA23;D6R9Q0;B4DMN2	2.18982	2.47955	2.33469
ZNF304	M0QZ59;E7EQD3;Q9HCX3	NA	NA	NA
ZNF316	A6NFI3	-0.326878	-0.651591	-0.489235
ZNF317	Q96PQ6-3;Q96PQ6-4;Q96PQ6-2;Q96PQ6;K7ERD6	-0.349364	0.104635	-0.122364
ZNF318	Q5VUA4;Q5VUA4-2	NA	1.41511	NA
ZNF319	Q9P2F9	NA	NA	NA
ZNF322	Q6U7Q0	1.6492	2.19436	1.92178
ZNF324	O75467;M0R1C8;Q96I98;Q6AW86-2;Q6AW86;M0R3B5	1.21301	1.61048	1.41174
ZNF326	Q5BKZ1;A0A0A0MRN4;Q5BKZ1-3;Q5BKZ1-2;E2QRN4	-0.139935	-0.138814	-0.139375
ZNF346	D6RJ07;Q9UL40;Q9UL40-2;Q9UL40-3;B7Z6B6;B7Z6Q2;B7Z4J8;B7Z4N4	0.17031	-0.439144	-0.134417
ZNF362	Q5T0B9;F5H055	-0.730584	-1.08685	-0.908718
ZNF384	Q8TF68-3;Q8TF68-2;Q8TF68;E9PHB3;F5H8L7;F5H105;F5H0D6;F5H3Z9;F5GYZ1;R4GMR4;F5H6N8	-0.876201	-1.51445	-1.19533
ZNF420	Q8TAQ5-2;Q8TAQ5	NA	NA	NA
ZNF443;ZNF799	F8WDY2;M0R135;Q96GE5;Q9Y2A4	NA	NA	NA
ZNF445	P59923	1.8799	2.2684	2.07415
ZNF45	Q02386;K7EPV5	1.33743	3.20756	2.27249
ZNF460	Q14592-2;Q14592	NA	1.38376	NA
ZNF462	Q96JM2;Q96JM2-3;H3BLX4;Q96JM2-2	-0.65954	-0.780142	-0.719841
ZNF48	A0A087WVT1;Q96MX3	NA	NA	NA
ZNF483	Q6P088;Q8TF39-2;Q8TF39;Q5VZN3	2.13609	1.31509	1.72559
ZNF512	G3XAG1;Q96ME7-2;Q96ME7-3;Q96ME7	2.26156	2.52691	2.39424
ZNF512B	Q96KM6	0.0119249	0.000144277	0.00603461
ZNF521	J3KTI4;H7BYU6;Q96K83	NA	NA	NA
ZNF551	M0R2M4;Q7Z340-2;Q7Z340	NA	1.49269	NA
ZNF555	Q8NEP9-2;Q8NEP9-4;Q8NEP9	NA	NA	NA
ZNF568	A0A087WWI3;A0A0C4DGP9;Q3ZCX4-2;Q3ZCX4	1.57497	NA	NA
ZNF569	K7ELU1;Q5MCW4;K7ENQ2;Q5MCW4-2	NA	NA	NA
ZNF574	A0A0C4DFM2;Q6ZN55;Q6ZN55-2	NA	NA	NA
ZNF579	Q8NAF0	-3.74594	-2.79311	-3.26952
ZNF587;ZNF417	E7EP41;M0R230;Q96SQ5-2;Q96SQ5;Q8TAU3;Q8TAU3-2;M0QXF5;M0R2A6;M0R082	NA	0.491855	NA
ZNF594	Q96JF6;I3L508	2.80958	2.79947	2.80452
ZNF616	Q08AN1;M0QXF0;M0QYU5;M0R0C2	NA	3.11179	NA
ZNF623	A0A0A0MT18;A0A0J9YW98;O75123-2;O75123	1.4037	1.90417	1.65394
ZNF627	Q7L945	2.68001	3.63627	3.15814
ZNF629	Q9UEG4	0.0287106	-0.32964	-0.150465
ZNF638	Q14966;Q14966-3;Q14966-4;Q14966-5;A0A096LPK8;A0A096LNS4	0.279412	0.869175	0.574293
ZNF638	A0A096LPH6;Q14966-2;C9JWN0;A0A096LPI0;A0A096LNR2;A0A096LNX0;A0A096LNQ0;A0A096LPB4	0.103531	NA	NA
ZNF639	Q9UID6;J3KR68;C9J3R1;C9IZP0;J3KR59	-1.82439	-2.56652	-2.19546
ZNF644	Q9H582;Q9H582-2;A0A087WZL9;Q9H582-3	0.703987	1.17847	0.941228
ZNF649	M0QX90;Q9BS31	NA	NA	NA
ZNF664	Q8N3J9;A0A087WZQ2;Q6P1L6-2;Q8TAW3;Q6P1L6	1.59307	2.01368	1.80338
ZNF668	Q96K58;Q96K58-2	NA	NA	NA
ZNF709	Q8N972;Q8TBZ8	NA	1.8292	NA
ZNF711	Q9Y462;Q9Y462-2;Q9Y462-3	-0.41325	0.121157	-0.146046
ZNF721	Q8TF20;Q8TF20-2	NA	NA	NA
ZNF724P;ZNF708	A8MTY0;A0A087WUU8;M0R0Z7;M0QYA6;M0R3J2;A0A0G2JRS6;M0QXG3;M0QXX9;Q9Y2Q1-3;Q9Y2Q1-2;Q9Y2Q1;M0QYI4;M0QXI2;M0QXM7;M0R3G8;M0QYG2;M0R3D5;I3L2D0;M0R1W1;M0QY95;M0R3E4;M0QY60;M0QXU1;M0R1X5;M0QZ47;A0A087X1Z8;M0R1W3;Q49A12;A0A087WU35;A0A087WV98;Q6ZR52-2;A0A087WSW2;A0A0A0MS76;Q8NEM1-2;Q96N38-3;P17019;Q6ZMV8;Q96N38-2;Q9Y2Q1-4;Q8NEM1;Q96N38;Q03923-2;Q8TD23;Q03923;Q86V71;P17038-2;P17038;A8MXY4	2.98123	3.21237	3.0968
ZNF740	Q8NDX6	-0.159025	-0.854634	-0.50683
ZNF766	G3XAE0;Q5HY98	NA	1.76577	NA
ZNF768	Q9H5H4;H3BS42	1.6746	2.63254	2.15357
ZNF770	Q6IQ21;H0YM59	-0.479392	-0.116498	-0.297945
ZNF771	Q7L3S4	NA	NA	NA
ZNF791	Q3KP31-2;Q3KP31;M0R0E8	2.14365	NA	NA
ZNF8	P17098	NA	NA	NA
ZNF830	Q96NB3;J3QQQ3	0.246712	0.125966	0.186339
ZNF845;ZNF320;ZNF761;ZNF888;ZNF468;ZNF813;ZNF28	Q96IR2;M0R1K6;M0QZA2;M0R2L4;M0R2N3;A0A0U1RQK1;A2RRD8;M0R0Z8;M0QX96;A0A087WXT7;P0CJ79;Q5VIY5;Q6ZN06;Q86XN6-2;P17035;Q86XN6	2.24878	2.0622	2.15549
ZNF850	A0A087X0M6;A8MQ14	NA	NA	NA
ZNF852	Q6ZMS4	NA	0.228283	NA
ZNHIT3	A0A087WY54;Q15649;A0A087X045;Q15649-2	NA	0.387336	NA
ZNRD1	Q9P1U0	0.339479	0.417367	0.378423
ZSCAN21	G3V1M0;Q9Y5A6;G3V0F4;C9JHD9	-0.431793	-0.589572	-0.510682
