# Supplementary material for: Cross-regulation of viral kinases with cyclin A secures shutoff of host DNA synthesis
Source: Nat Commun. 2020 Sep 24;11:4845. doi: 10.1038/s41467-020-18542-1 (PMC7518283; doi:10.1038/s41467-020-18542-1)
Supplement: Supplementary file 7 — Supplementary Dataset 4 [file 41467_2020_18542_MOESM7_ESM.xlsx]

## Sheet: SupplementaryTable3
Supplementary Data 4. Results from MS-analysis of whole cell lysate or phosphopeptide enrichment as indicated. Log2 SILAC fold-changes of phosphosites and corresponding proteins are given. Phosphosites were further annotated according to their subcellular localization and their sequence context.
Sequence window - centered at phosphosite	Position	Gene Names	Protein IDs	localization probability Experiment 1	localization probability Experiment 2	phospho uncorrected SILAC fold-change R45L47A / L47AF49A Experiment 1	phospho uncorrected SILAC fold-change R45L47A / L47AF49A Experiment 2	Corrected SILAC fold-change R45L47A / L47AF49A Experiment 1,	Corrected SILAC fold-change R45L47A / L47AF49A Experiment 2	Whole cell lysate SILAC fold-change R45L47A / L47AF49A Experiment 1	Whole cell lysate SILAC fold-change R45L47A / L47AF49A Experiment 2	phospho average SILAC ratio R45L47A / L47AF49A, protein abundance corrected	cytosolic	nuclear	no category / unclear	pSP-sites	pSXXK-sites	LXpSP-sites	other sites
KRKVYEDSGIPLPAESPKKGPKKMTSGVLSP	96	0610010K14Rik;Bap18	A2CF80;A2CF83;F6S0D5;H3BJI0;D3Z687;Q9DCT6;F6XN97	1	1	-0.448055	-0.138823	NA	-0.626618	NA	0.487795	-0.626618	FALSE	FALSE	TRUE	TRUE	TRUE	FALSE	FALSE
DLHSELERSFLSEPSSPGRSKTTKGFKLGKH	1628	1110037F02Rik;Kiaa1429	E9PZY8;A2AIV2	0.952885	0.654538	0.0751096	-0.00968406	0.0513412	-0.0288878	0.0237684	0.0192037	0.0112267	FALSE	TRUE	FALSE	TRUE	FALSE	FALSE	FALSE
NLKHADGEKEDQFNGSPPRPQPRGPRTPPGP	173	1110037F02Rik;Kiaa1429	E9PZY8;A2AIV2	1	1	0.134493	-0.062746	0.110725	-0.0819497	0.0237684	0.0192037	0.0143874	FALSE	TRUE	FALSE	TRUE	FALSE	FALSE	FALSE
AIYGSVDRVISHDRDSPPPPPPPPPPPQPQP	138	1110037F02Rik;Kiaa1429	E9PZY8;A2AIV2	0.963834	0.873074	0.171027	0.0144981	0.147259	-0.00470561	0.0237684	0.0192037	0.0712767	FALSE	TRUE	FALSE	TRUE	FALSE	FALSE	FALSE
KEEDVPHREDYFEPISPDRNSVPQEGQYSDE	222	1110037F02Rik;Kiaa1429	E9PZY8;A2AIV2	1	1	0.124833	-0.0570164	0.101065	-0.0762201	0.0237684	0.0192037	0.0124224	FALSE	TRUE	FALSE	TRUE	FALSE	FALSE	FALSE
QFNGSPPRPQPRGPRTPPGPPPPDDDEDDPM	184	1110037F02Rik;Kiaa1429	E9PZY8;A2AIV2	1	NA	0.354022	NA	0.330253	NA	0.0237684	0.0192037	0.330253	FALSE	TRUE	FALSE	FALSE	FALSE	FALSE	TRUE
EEGRQSQAGSVLRRSSFSEGQTAPVASGTKK	329	1700021K19Rik;Kiaa0226	D3Z7B1;Q80U62	0.841184	NA	-0.482125	NA	NA	NA	NA	NA	NA	FALSE	FALSE	TRUE	FALSE	FALSE	FALSE	TRUE
SSAASRMIANSLNHDSPPHTPTRRSDNSTSK	38	2310022A10Rik	A0A087WSU8;A0A087WPA4;A0A087WRI8;G5E8E3;Q8R3Y5	0.999909	0.999996	0.0820108	-0.272628	NA	NA	NA	NA	NA	FALSE	FALSE	TRUE	TRUE	FALSE	FALSE	FALSE
EPSTTSGGGQLNRAGSISTLDSLDFARYSDD	180	2310035C23Rik;Kiaa1468	A0A087WRM8;A0A087WSS1;G3X9J4;E9QM90;Q148V7	0.997314	0.995032	0.28293	-2.19449	NA	NA	NA	NA	NA	FALSE	FALSE	TRUE	FALSE	FALSE	FALSE	TRUE
SQRDSADSRLSKRSLSADEFEILQNPVKESN	1480	2810474O19Rik;Kiaa1551	A0A087WP74;Q5DTW7	0.998291	0.990943	-0.0621217	0.17645	NA	NA	NA	NA	NA	FALSE	FALSE	TRUE	FALSE	FALSE	FALSE	TRUE
PSLQRVRKEEKEQIKTLNNKFASFIDKVRFL	149	4732456N10Rik	E9Q1Z0	1	NA	-1.84836	NA	NA	NA	NA	NA	NA	FALSE	FALSE	TRUE	FALSE	FALSE	FALSE	TRUE
VLSSMPCLLMELRRDSSESQLASTESDKPTT	66	8030462N17Rik	Q0VAW6;Q8BH50	0.926574	NA	0.505554	NA	NA	NA	NA	NA	NA	FALSE	FALSE	TRUE	FALSE	FALSE	FALSE	TRUE
PRVNSYHRSYVNRSPSPNVKPVEKFDTYKPH	80	A2AG58	A2AG58	0.999906	NA	NA	NA	NA	NA	0.509183	0.246226	NA	FALSE	FALSE	TRUE	TRUE	FALSE	FALSE	FALSE
KERLQNEDENIFHMASPTERNHQSPSFSKVK	592	A2AG58	A2AG58	0.980405	0.876524	-0.219958	-0.0885002	-0.729142	-0.334726	0.509183	0.246226	-0.531934	FALSE	FALSE	TRUE	TRUE	FALSE	FALSE	FALSE
IPPRVNSYHRSYVNRSPSPNVKPVEKFDTYK	78	A2AG58	A2AG58	0.999611	NA	NA	NA	NA	NA	0.509183	0.246226	NA	FALSE	FALSE	TRUE	TRUE	FALSE	FALSE	FALSE
PGVVSSPPPQQSLGLSPEASWDYTQWKQERE	241	A3KGF9	A3KGF9	0.998287	0.983332	NA	NA	NA	NA	NA	NA	NA	FALSE	FALSE	TRUE	TRUE	FALSE	FALSE	FALSE
RNEREPDRQETVPATSPIPASPEGLKGESGT	399	A3KGF9	A3KGF9	0.900124	0.492102	0.02975	NA	NA	NA	NA	NA	NA	FALSE	FALSE	TRUE	TRUE	FALSE	FALSE	FALSE
PDRQETVPATSPIPASPEGLKGESGTSTASL	404	A3KGF9	A3KGF9	0.98908	0.998807	0.0345149	0.950618	NA	NA	NA	NA	NA	FALSE	FALSE	TRUE	TRUE	FALSE	FALSE	FALSE
NWARAPLSPGVTTTLTDDEDAADAPGTFSMG	146	A3KGF9	A3KGF9	0.999475	0.87972	0.0730897	-0.289369	NA	NA	NA	NA	NA	FALSE	FALSE	TRUE	FALSE	FALSE	FALSE	TRUE
THIPLYFVNAQFPRFSPVLGRAQEPPAGGGG	495	Aaas	P58742	1	1	0.465799	-0.154217	0.37115	0.241275	0.0946491	-0.395492	0.306213	FALSE	FALSE	TRUE	TRUE	FALSE	FALSE	FALSE
GIADVPEWFRGSRLNYAENLLRHKENDRVAL	101	Aacs	Q9D2R0	1	1	-4.56395	6.98322	-4.61718	6.91793	0.0532242	0.0652966	1.15037	TRUE	FALSE	FALSE	FALSE	FALSE	FALSE	TRUE
PSSPKTQRAGHRRILSDVTHSAVFGVPASKS	635	Aak1	Q3UHJ0	NA	0.999571	NA	-0.370807	NA	-0.327428	NA	-0.0433783	-0.327428	TRUE	FALSE	FALSE	FALSE	FALSE	FALSE	TRUE
TELRALVADEPEDLDTEDEGLISFEEERAQL	2410	Abca2	A2AJ26;P41234	0.999951	NA	NA	NA	NA	NA	NA	NA	NA	FALSE	FALSE	TRUE	FALSE	FALSE	FALSE	TRUE
LRSVKKFGEENHAFESDGFQNNSEKHHLQDK	22	Abcb11	J3QNY6	0.993485	NA	NA	NA	NA	NA	0.293111	-0.107648	NA	FALSE	FALSE	TRUE	FALSE	FALSE	FALSE	TRUE
IVYAPPKDPSKPKGSSQLDVNEEVEALIVKS	290	Abcc1	O35379;E9Q1I5	0.997865	0.997736	0.32	-0.509533	0.420574	-0.409033	-0.100574	-0.1005	0.00577039	FALSE	FALSE	TRUE	FALSE	FALSE	FALSE	TRUE
AEQKGHLLLDSDERPSPEEEEGKQIHTGSLR	558	Abcc5	Q9R1X5	0.909489	0.960878	0.491044	0.831391	0.480924	0.598976	0.0101198	0.232415	0.53995	FALSE	FALSE	TRUE	TRUE	FALSE	FALSE	FALSE
GQHRDPEEPRFRRTRSLECQDALETAARVEG	43	Abcc5	Q9R1X5;F8WJ10;Q6P8Q2	1	1	0.277079	0.336055	0.26696	0.10364	0.0101198	0.232415	0.1853	FALSE	FALSE	TRUE	FALSE	FALSE	FALSE	TRUE
NATLAWDSSHSSIQNSPKLTPKMKKDKRATR	509	Abcc5	Q9R1X5;F8WJ10	1	1	0.255822	0.362105	0.245702	0.12969	0.0101198	0.232415	0.187696	FALSE	FALSE	TRUE	TRUE	FALSE	FALSE	FALSE
KIEMKNATLAWDSSHSSIQNSPKLTPKMKKD	504	Abcc5	Q9R1X5;F8WJ10	NA	0.782926	NA	0.00805655	NA	-0.224359	0.0101198	0.232415	-0.224359	FALSE	FALSE	TRUE	FALSE	FALSE	FALSE	TRUE
KEYTVRFTFPDPPPLSPPVLGLHGVTFGYEG	613	Abcf1	Q6P542	NA	0.989653	NA	-0.0498452	NA	0.781847	0.141764	-0.831692	0.781847	FALSE	FALSE	TRUE	TRUE	FALSE	FALSE	FALSE
KAKGGNVFEALIQDDSEEEEEEEENRVLKPA	138	Abcf1	Q6P542	1	1	-0.0526941	-0.64991	-0.194458	0.181782	0.141764	-0.831692	-0.00633843	FALSE	FALSE	TRUE	FALSE	FALSE	FALSE	TRUE
ERVLMERLKQLSVPASDEEDEVPAPIPRGRK	107	Abcf1	Q6P542;G3V012	1	1	0.015345	-0.668891	-0.126419	0.162801	0.141764	-0.831692	0.0181907	FALSE	FALSE	TRUE	FALSE	FALSE	FALSE	TRUE
GAGKSTMLKLLMGDLSPVRGIRHAHRNLKIG	543	Abcf3	Q8K268	1	1	1.30226	-0.213069	NA	-0.564584	NA	0.351515	-0.564584	FALSE	FALSE	TRUE	TRUE	FALSE	FALSE	FALSE
TGTLSRTNPPTQKPPSPPVSGRGTLGRNTPY	183	Abi1	B7ZCU2;B7ZCU5;B7ZCU4;B7ZCU3;B7ZCU0;J3QNK8;Q8CBW3	0.997976	0.998614	0.0556063	-0.610918	0.641626	-0.537069	-0.58602	-0.0738487	0.0522786	TRUE	FALSE	FALSE	TRUE	FALSE	FALSE	FALSE
ASSGSPALPRKQRDKSPSSLLEDAKETCFTR	632	Abl2	B2RQ57;F8VQH0;Q4JIM5	0.998705	0.999707	0.591071	0.541614	NA	NA	NA	NA	NA	FALSE	FALSE	TRUE	TRUE	FALSE	FALSE	FALSE
DKQERQSLGESPRTLSPTPSAEGYQDVRDRM	355	Ablim1	E9Q9C7;E9Q9C4;E9Q9C0;E9Q9C1;E9Q9C2;E9QK41;Q8K4G5;E9Q9D1;E9Q9D2;E9Q030;E9Q9Q7	0.999894	0.999863	-0.731531	0.059909	NA	0.581444	NA	-0.521535	0.581444	FALSE	FALSE	TRUE	TRUE	FALSE	FALSE	FALSE
SSESIYSRPGSSIPGSPGHTIYAKVDNEILD	291	Ablim1	E9Q9C7;E9Q9C4;E9Q9C0;E9Q9C1;E9Q9C2;E9QK41;Q8K4G5;E9Q9D1;E9Q9D2;E9Q030	0.998311	0.991562	-0.440633	1.53461	NA	2.05614	NA	-0.521535	2.05614	FALSE	FALSE	TRUE	TRUE	FALSE	FALSE	FALSE
LPDGHMPAVRMDRGVSMPNMLEPKIFPYEML	596	Ablim1	E9Q9C7;E9Q9C4;E9Q9C0;E9Q9C1;E9Q9C2;E9QK41;Q8K4G5;E9Q9D1;E9Q9D2;E9Q030;E9Q9Q7	1	1	-0.979147	-1.07978	NA	-0.558247	NA	-0.521535	-0.558247	FALSE	FALSE	TRUE	FALSE	FALSE	FALSE	TRUE
NQHSRFIIGSVSEDNSEDEISNLVKLDLEEK	29	Acaca	Q5SWU9;V9GWS0;V9GWS1;V9GWR9	0.99862	0.994007	0.144377	0.140124	-0.188448	0.394431	0.332825	-0.254307	0.102991	FALSE	FALSE	TRUE	FALSE	FALSE	FALSE	TRUE
SGLQDGLAFHMRSSMSGLHLVKQGRDRKKID	79	Acaca	Q5SWU9;V9GWS0;V9GWS1	0.999992	0.999853	0.0258525	NA	-0.306973	NA	0.332825	-0.254307	-0.306973	FALSE	FALSE	TRUE	FALSE	FALSE	FALSE	TRUE
PSAKKLTDVGIRRIFSSEHDIFRESVRKFFQ	54	Acadl	P51174	0.963019	NA	-0.580242	NA	-0.317328	NA	-0.262914	-0.194476	-0.317328	FALSE	FALSE	TRUE	FALSE	FALSE	FALSE	TRUE
SAKKLTDVGIRRIFSSEHDIFRESVRKFFQE	55	Acadl	P51174	0.933702	0.835206	-0.303927	-0.368086	-0.0410127	-0.173609	-0.262914	-0.194476	-0.107311	FALSE	FALSE	TRUE	FALSE	FALSE	FALSE	TRUE
AAPEPSCVPKEPVPPSPESRPPRDLDLEVFC	162	Acbd4	E9Q289;B0QZY4;A2AHR2	0.979157	NA	1.20363	NA	NA	NA	NA	-0.560792	NA	FALSE	FALSE	TRUE	TRUE	FALSE	FALSE	FALSE
DLEKAPVVLQPEQIVSEEETPPPLLTKEASS	413	Acin1	F6RJ39;Q9JIX8	0.999985	0.999712	0.146867	0.0809305	NA	NA	NA	NA	NA	FALSE	FALSE	TRUE	FALSE	FALSE	FALSE	TRUE
DLEKAPVVLQPEQIVSEEETPPPLLTKEASS	413	Acin1	F6RJ39;Q9JIX8	0.999985	0.999712	0.146867	0.0809305	NA	NA	NA	NA	NA	FALSE	FALSE	TRUE	FALSE	FALSE	FALSE	TRUE
DLEKAPVVLQPEQIVSEEETPPPLLTKEASS	413	Acin1	F6RJ39;Q9JIX8	0.999985	0.999712	0.146867	0.0809305	0.0938819	0.180719	0.0529847	-0.0997882	0.1373	FALSE	FALSE	TRUE	FALSE	FALSE	FALSE	TRUE
VSITIDDPVRTAQVPSPPRGKISNIVHISNL	1003	Acin1	F6RJ39;Q52KR6;Q9JIX8;B8JJ92;B8JJ91	1	1	0.0794323	-0.118993	NA	NA	NA	NA	NA	FALSE	FALSE	TRUE	TRUE	FALSE	FALSE	FALSE
VSITIDDPVRTAQVPSPPRGKISNIVHISNL	1003	Acin1	F6RJ39;Q52KR6;Q9JIX8;B8JJ92;B8JJ91	1	1	0.0794323	-0.118993	NA	NA	NA	NA	NA	FALSE	FALSE	TRUE	TRUE	FALSE	FALSE	FALSE
VSITIDDPVRTAQVPSPPRGKISNIVHISNL	1003	Acin1	F6RJ39;Q52KR6;Q9JIX8;B8JJ92;B8JJ91	1	1	0.0794323	-0.118993	0.0264475	-0.0192051	0.0529847	-0.0997882	0.00362123	FALSE	FALSE	TRUE	TRUE	FALSE	FALSE	FALSE
LKEAVVDLHADDSRISEDETERNGDDGTHDK	832	Acin1	F6RJ39;B8JJ90;Q52KR6	0.999739	0.998931	-0.0630887	-0.106032	NA	NA	NA	NA	NA	FALSE	FALSE	TRUE	FALSE	FALSE	FALSE	TRUE
LKEAVVDLHADDSRISEDETERNGDDGTHDK	832	Acin1	F6RJ39;B8JJ90;Q52KR6	0.999739	0.998931	-0.0630887	-0.106032	NA	NA	NA	NA	NA	FALSE	FALSE	TRUE	FALSE	FALSE	FALSE	TRUE
LKEAVVDLHADDSRISEDETERNGDDGTHDK	832	Acin1	F6RJ39;B8JJ90;Q52KR6	0.999739	0.998931	-0.0630887	-0.106032	-0.116073	-0.00624393	0.0529847	-0.0997882	-0.0611587	FALSE	FALSE	TRUE	FALSE	FALSE	FALSE	TRUE
ENEVKSSQSLEEKSQSPSPPPLPEDLEKAPV	389	Acin1	F6RJ39;B8JJ89;Q9JIX8	0.999953	0.999632	0.152051	-0.235467	NA	NA	NA	NA	NA	FALSE	FALSE	TRUE	TRUE	FALSE	FALSE	FALSE
ENEVKSSQSLEEKSQSPSPPPLPEDLEKAPV	389	Acin1	F6RJ39;B8JJ89;Q9JIX8	0.999953	0.999632	0.152051	-0.235467	NA	NA	NA	NA	NA	FALSE	FALSE	TRUE	TRUE	FALSE	FALSE	FALSE
ENEVKSSQSLEEKSQSPSPPPLPEDLEKAPV	389	Acin1	F6RJ39;B8JJ89;Q9JIX8	0.999953	0.999632	0.152051	-0.235467	0.0990664	-0.135679	0.0529847	-0.0997882	-0.0183062	FALSE	FALSE	TRUE	TRUE	FALSE	FALSE	FALSE
EPLASPHPAQLLRSLSPLSGTTDTKAESPAG	479	Acin1	F6RJ39;Q9JIX8	0.999996	0.999994	0.0736665	-0.223694	NA	NA	NA	NA	NA	FALSE	FALSE	TRUE	TRUE	FALSE	FALSE	FALSE
EPLASPHPAQLLRSLSPLSGTTDTKAESPAG	479	Acin1	F6RJ39;Q9JIX8	0.999996	0.999994	0.0736665	-0.223694	NA	NA	NA	NA	NA	FALSE	FALSE	TRUE	TRUE	FALSE	FALSE	FALSE
EPLASPHPAQLLRSLSPLSGTTDTKAESPAG	479	Acin1	F6RJ39;Q9JIX8	0.999996	0.999994	0.0736665	-0.223694	0.0206818	-0.123906	0.0529847	-0.0997882	-0.0516119	FALSE	FALSE	TRUE	TRUE	FALSE	FALSE	FALSE
PLAGQEAVVDLHADDSRISEDETERNGDDGT	895	Acin1	Q9JIX8;B8JJ92;B8JJ91	0.879148	0.807734	0.00993099	-0.319892	NA	NA	NA	NA	NA	FALSE	FALSE	TRUE	FALSE	FALSE	FALSE	TRUE
PLAGQEAVVDLHADDSRISEDETERNGDDGT	895	Acin1	Q9JIX8;B8JJ92;B8JJ91	0.879148	0.807734	0.00993099	-0.319892	NA	NA	NA	NA	NA	FALSE	FALSE	TRUE	FALSE	FALSE	FALSE	TRUE
PLAGQEAVVDLHADDSRISEDETERNGDDGT	895	Acin1	Q9JIX8;B8JJ92;B8JJ91	0.879148	0.807734	0.00993099	-0.319892	-0.0430538	-0.220104	0.0529847	-0.0997882	-0.131579	FALSE	FALSE	TRUE	FALSE	FALSE	FALSE	TRUE
APVVLQPEQIVSEEETPPPLLTKEASSPPTH	417	Acin1	F6RJ39;Q9JIX8	0.998049	0.986551	-0.120485	0.227248	NA	NA	NA	NA	NA	FALSE	FALSE	TRUE	FALSE	FALSE	FALSE	TRUE
APVVLQPEQIVSEEETPPPLLTKEASSPPTH	417	Acin1	F6RJ39;Q9JIX8	0.998049	0.986551	-0.120485	0.227248	NA	NA	NA	NA	NA	FALSE	FALSE	TRUE	FALSE	FALSE	FALSE	TRUE
APVVLQPEQIVSEEETPPPLLTKEASSPPTH	417	Acin1	F6RJ39;Q9JIX8	0.998049	0.986551	-0.120485	0.227248	-0.173469	0.327036	0.0529847	-0.0997882	0.0767835	FALSE	FALSE	TRUE	FALSE	FALSE	FALSE	TRUE
VVDLHADDSRISEDETERNGDDGTHDKGLKI	902	Acin1	Q9JIX8;B8JJ92;B8JJ91	0.797226	0.918147	-0.135535	-0.450755	NA	NA	NA	NA	NA	FALSE	FALSE	TRUE	FALSE	FALSE	FALSE	TRUE
VVDLHADDSRISEDETERNGDDGTHDKGLKI	902	Acin1	Q9JIX8;B8JJ92;B8JJ91	0.797226	0.918147	-0.135535	-0.450755	NA	NA	NA	NA	NA	FALSE	FALSE	TRUE	FALSE	FALSE	FALSE	TRUE
VVDLHADDSRISEDETERNGDDGTHDKGLKI	902	Acin1	Q9JIX8;B8JJ92;B8JJ91	0.797226	0.918147	-0.135535	-0.450755	-0.18852	-0.350967	0.0529847	-0.0997882	-0.269743	FALSE	FALSE	TRUE	FALSE	FALSE	FALSE	TRUE
MEPVEGPAPPVLIQLSPPNTDAGAREPLASP	454	Acin1	F6RJ39;Q9JIX8	0.983673	0.783963	NA	NA	NA	NA	NA	NA	NA	FALSE	FALSE	TRUE	TRUE	FALSE	FALSE	FALSE
MEPVEGPAPPVLIQLSPPNTDAGAREPLASP	454	Acin1	F6RJ39;Q9JIX8	0.983673	0.783963	NA	NA	NA	NA	NA	NA	NA	FALSE	FALSE	TRUE	TRUE	FALSE	FALSE	FALSE
MEPVEGPAPPVLIQLSPPNTDAGAREPLASP	454	Acin1	F6RJ39;Q9JIX8	0.983673	0.783963	NA	NA	NA	NA	0.0529847	-0.0997882	NA	FALSE	FALSE	TRUE	TRUE	FALSE	FALSE	FALSE
GQEAVVDLHADDSRISEDETERNGDDGTHDK	898	Acin1	Q9JIX8;B8JJ92;B8JJ91	0.988284	0.898618	-0.0423642	-0.355147	NA	NA	NA	NA	NA	FALSE	FALSE	TRUE	FALSE	FALSE	FALSE	TRUE
GQEAVVDLHADDSRISEDETERNGDDGTHDK	898	Acin1	Q9JIX8;B8JJ92;B8JJ91	0.988284	0.898618	-0.0423642	-0.355147	NA	NA	NA	NA	NA	FALSE	FALSE	TRUE	FALSE	FALSE	FALSE	TRUE
GQEAVVDLHADDSRISEDETERNGDDGTHDK	898	Acin1	Q9JIX8;B8JJ92;B8JJ91	0.988284	0.898618	-0.0423642	-0.355147	-0.0953489	-0.255359	0.0529847	-0.0997882	-0.175354	FALSE	FALSE	TRUE	FALSE	FALSE	FALSE	TRUE
PAKKAKPAMPQDSVPSPRSLQGKSATLFSRH	481	Acly	Q3V117;Q3TS02	0.999708	0.999305	0.401025	-0.262832	0.520448	-0.0790471	-0.119423	-0.183785	0.2207	TRUE	FALSE	FALSE	TRUE	FALSE	FALSE	FALSE
RAREETGAEGRVRGWSPPPEVRRSAHVPSLQ	30	Acss2	D6RHA7;A2AQN5;A2AQN4;Q9QXG4	1	1	0.138585	-0.775812	NA	NA	NA	NA	NA	FALSE	FALSE	TRUE	TRUE	FALSE	FALSE	FALSE
NEVENQILTRDAKGISQEQMNEFRASFNHFD	744	Actn1	A1BN54;Q7TPR4	1	NA	NA	NA	NA	NA	-0.185105	-1.00306	NA	FALSE	FALSE	TRUE	FALSE	FALSE	FALSE	TRUE
TTIARTINEVENQILTRDAKGISQEQMNEFR	737	Actn1	A1BN54;Q7TPR4	1	NA	NA	NA	NA	NA	-0.185105	-1.00306	NA	FALSE	FALSE	TRUE	FALSE	FALSE	FALSE	TRUE
GFEKDPFPNSSTAAKSFEDLTDHPVTRSEKA	794	Adam17	Q9Z0F8;E9PXU2	1	1	0.257908	-0.222263	0.0750068	-0.477219	0.182901	0.254957	-0.201106	TRUE	FALSE	FALSE	FALSE	FALSE	FALSE	TRUE
EEKAMLAKLQRTRANSMEGLMPRWVPDRAFS	576	Adcy6	F8VQ52;Q01341	1	1	-0.241108	0.30229	NA	0.51317	NA	-0.21088	0.51317	FALSE	FALSE	TRUE	FALSE	FALSE	FALSE	TRUE
EQKEKSPPDQSAVPNTPPSTPVKLEEDLPQE	610	Add1	Q9QYC0;F8WHZ9;F8WGR0;E9Q1K3;F6RDR0	0.999083	0.998887	-0.550408	0.666575	-0.345266	1.18873	-0.205142	-0.522157	0.421733	FALSE	FALSE	TRUE	FALSE	FALSE	FALSE	TRUE
____MSSDTSPAVVTTPPPPSMPHKERYFDR	12	Add3	Q9QYB5	0.893939	0.818381	0.405108	NA	NA	NA	NA	-0.704277	NA	TRUE	FALSE	FALSE	FALSE	FALSE	FALSE	TRUE
QNGQDKTNAPSRLNQSPGLAPVKRTYEQMEF	708	Adnp	A2BDX0;Q9Z103	1	1	-0.117828	-0.700216	-0.197047	-0.615546	0.0792189	-0.0846703	-0.406296	FALSE	FALSE	TRUE	TRUE	FALSE	FALSE	FALSE
TIHLTEEPAKLMHDASDSEVDQDDVVEWKDG	959	Adnp	A2BDX0;Q9Z103	0.9887	0.989558	-0.610606	0.042084	-0.689824	0.126754	0.0792189	-0.0846703	-0.281535	FALSE	FALSE	TRUE	FALSE	FALSE	FALSE	TRUE
RLPNPQIEWQNSTIDSEDGEQFDSMTDGVAD	1077	Adnp	A2BDX0;Q9Z103	NA	0.969573	NA	-0.0129411	NA	0.0717292	0.0792189	-0.0846703	0.0717292	FALSE	FALSE	TRUE	FALSE	FALSE	FALSE	TRUE
TGGGGSSATSGGRRGSLEMSSDGEPLSRMDS	199	Aebp2	Q9Z248;F8WGQ1	0.999588	1	-0.893207	1.43856	NA	NA	NA	NA	NA	FALSE	TRUE	FALSE	FALSE	FALSE	FALSE	TRUE
ADLEELSRLSPLSPGSPGPAARGRAEPPEEE	24	Aebp2	Q9Z248	NA	0.987759	NA	-3.13416	NA	NA	NA	NA	NA	FALSE	TRUE	FALSE	TRUE	FALSE	FALSE	FALSE
LGLAIEPRSGTSSPQSPVFRHRTLENSPISS	669	Afap1	Q80YS6	0.895035	0.976932	0.196872	0.289598	NA	NA	NA	NA	NA	TRUE	FALSE	FALSE	TRUE	FALSE	FALSE	FALSE
LSPLISSLPSPVPPLSPVHSRLQGTSKAHSS	205	Aff1	B1AVP1;A3KMF4;E9Q921;O88573	0.969251	0.952771	NA	0.577828	NA	-0.89845	NA	1.47628	-0.89845	FALSE	FALSE	TRUE	TRUE	FALSE	FALSE	FALSE
CDRRAEGDSAPERKLSPLISSLPSPVPPLSP	191	Aff1	B1AVP1;A3KMF4;E9Q921;O88573	0.904252	0.964832	NA	NA	NA	NA	NA	1.47628	NA	FALSE	FALSE	TRUE	TRUE	FALSE	FALSE	FALSE
LLPLRDTKLLSPLRDSPPPTSLVVKITLDLL	769	Aff1	B1AVP1;A3KMF4;E9Q921;O88573	0.978378	0.93753	-0.420833	0.263034	NA	-1.21324	NA	1.47628	-1.21324	FALSE	FALSE	TRUE	TRUE	FALSE	FALSE	FALSE
SAPERKLSPLISSLPSPVPPLSPVHSRLQGT	199	Aff1	B1AVP1;A3KMF4;E9Q921;O88573	0.929985	NA	-0.0668125	NA	NA	NA	NA	1.47628	NA	FALSE	FALSE	TRUE	TRUE	FALSE	TRUE	FALSE
TPKYPESNRTPVKPSSVEEEDSFFRQRMFSP	675	Aff4	Q9ESC8	0.893208	0.797818	-0.270589	0.954717	-0.477517	0.264971	0.206928	0.689746	-0.106273	FALSE	TRUE	FALSE	FALSE	FALSE	FALSE	TRUE
LTEHLKNSYSNSQAPSPGLGSKAVGMPSPVS	1040	Aff4	Q9ESC8	0.999675	0.999796	0.073454	0.788602	-0.133474	0.0988558	0.206928	0.689746	-0.0173092	FALSE	TRUE	FALSE	TRUE	FALSE	FALSE	FALSE
WQLDNWLNKVNPHKVSPASSVDSNIPSSQAY	482	Aff4	Q9ESC8	0.999371	0.996701	-0.0017302	0.227618	-0.208658	-0.462129	0.206928	0.689746	-0.335393	FALSE	TRUE	FALSE	TRUE	FALSE	FALSE	FALSE
RMFSPMEEKELLSPLSEPDDRYPLIVKIDLN	701	Aff4	Q9ESC8	0.999974	0.999913	0.147522	0.860208	-0.0594065	0.170462	0.206928	0.689746	0.0555275	FALSE	TRUE	FALSE	FALSE	FALSE	FALSE	TRUE
ESSKQSSTKEKDLLPSPAGPILSKDSKTEHG	809	Aff4	Q9ESC8	0.999979	0.999985	-0.409472	0.331017	-0.616401	-0.358729	0.206928	0.689746	-0.487565	FALSE	TRUE	FALSE	TRUE	FALSE	TRUE	FALSE
LPPSSQTPKYPESNRTPVKPSSVEEEDSFFR	669	Aff4	Q9ESC8	0.826334	0.79523	0.693621	0.217479	0.486693	-0.472268	0.206928	0.689746	0.0072127	FALSE	TRUE	FALSE	FALSE	FALSE	FALSE	TRUE
SPGLGSKAVGMPSPVSPKLSPGNSGSYSSGG	1055	Aff4	Q9ESC8	0.995407	0.972376	-0.0594937	0.254836	-0.266422	-0.434911	0.206928	0.689746	-0.350666	FALSE	TRUE	FALSE	TRUE	FALSE	FALSE	FALSE
KKGQHGSEHSKSRSSSPGKPQAVSSLSSSHS	175	Aff4	Q9ESC8	NA	0.839783	NA	0.609093	NA	-0.0806534	0.206928	0.689746	-0.0806534	FALSE	TRUE	FALSE	TRUE	TRUE	FALSE	FALSE
FRQRMFSPMEEKELLSPLSEPDDRYPLIVKI	698	Aff4	Q9ESC8	0.999968	0.999999	0.0603822	0.251204	-0.146546	-0.438542	0.206928	0.689746	-0.292544	FALSE	TRUE	FALSE	TRUE	FALSE	TRUE	FALSE
SSVEEEDSFFRQRMFSPMEEKELLSPLSEPD	689	Aff4	Q9ESC8	1	1	-0.0207689	0.459327	-0.227697	-0.23042	0.206928	0.689746	-0.229058	FALSE	TRUE	FALSE	TRUE	FALSE	FALSE	FALSE
KVVVQGPSTGQLRSFSPGDFRTDKNIVHQTK	151	Aftph	H3BJH7;Q80WT5	0.999999	0.999989	0.0263226	-0.694788	NA	NA	NA	NA	NA	FALSE	FALSE	TRUE	TRUE	FALSE	FALSE	FALSE
LLQYGCPDERFVLMATPNLSRKSNSRNNSSG	783	Agap1	A0A087WRF2;Q8BXK8;E9Q3K3	0.862025	NA	1.22573	NA	NA	NA	NA	-0.276275	NA	FALSE	FALSE	TRUE	FALSE	FALSE	FALSE	TRUE
APDRQEEISKLMRSASFNTDPYVREFGIMVK	388	Ago2	Q8CJG0	0.999964	0.999946	0.301924	-0.299152	0.335858	-0.352958	-0.0339339	0.0538064	-0.00855034	FALSE	FALSE	TRUE	FALSE	FALSE	FALSE	TRUE
IQKGAPKESALKNSASVGIIQRDESPMEKGL	68	Agpat9	Q8C0N2	0.999991	0.999998	0.457237	0.0190614	0.393104	0.161271	0.064133	-0.14221	0.277188	FALSE	FALSE	TRUE	FALSE	FALSE	FALSE	TRUE
EEQQKNYSKMIVGNGSPNLARD_________	432	Agpat9	Q8C0N2	1	1	2.0851	2.19771	2.02097	2.33992	0.064133	-0.14221	2.18044	FALSE	FALSE	TRUE	TRUE	FALSE	FALSE	FALSE
QEAPSTNECKARRAASAAGASPAATPAAPES	78	Agps	A2AL50;Q8C0I1;A2AL49	0.999998	1	-0.126973	-0.173108	-0.092898	-0.160341	-0.0340748	-0.0127665	-0.12662	FALSE	TRUE	FALSE	FALSE	FALSE	FALSE	TRUE
TNECKARRAASAAGASPAATPAAPESGTIPK	83	Agps	A2AL50;Q8C0I1;A2AL49	1	1	-0.0343566	-0.136585	-0.000281776	-0.123818	-0.0340748	-0.0127665	-0.0620501	FALSE	TRUE	FALSE	TRUE	FALSE	FALSE	FALSE
HPVPQPSQCLEFIQQSPTRSPLCLLSSSLPL	1138	Ahctf1	Q8CJF7	0.824169	0.80562	0.07552	0.0969365	-0.0196684	0.00229503	0.0951884	0.0946415	-0.00868667	FALSE	FALSE	TRUE	TRUE	FALSE	FALSE	FALSE
QPSQCLEFIQQSPTRSPLCLLSSSLPLSSQF	1142	Ahctf1	Q8CJF7	1	1	-1.88178	0.634965	-1.97697	0.540323	0.0951884	0.0946415	-0.718323	FALSE	FALSE	TRUE	TRUE	FALSE	FALSE	FALSE
VWASHEPRNGVSLFNSPKTEQPSPVVHSFPH	1080	Ahctf1	Q8CJF7;F6SJR1	1	1	-0.0197731	-0.198394	-0.114961	-0.293036	0.0951884	0.0946415	-0.203999	FALSE	FALSE	TRUE	TRUE	FALSE	FALSE	FALSE
VIPDSYNRCLVAGLLSPRLIDIQPSSLSQEE	528	Ahctf1	Q8CJF7	1	1	-0.314174	-0.597736	-0.409363	-0.692378	0.0951884	0.0946415	-0.55087	FALSE	FALSE	TRUE	TRUE	FALSE	TRUE	FALSE
VKTRASRNTGKGSSWSPPPVEIKLVSPLASP	2188	Ahctf1	Q8CJF7	0.992497	0.96999	0.336191	-0.727523	0.241002	-0.822164	0.0951884	0.0946415	-0.290581	FALSE	FALSE	TRUE	TRUE	FALSE	FALSE	FALSE
STRSDQTSLEYHDAPSPEDLEGAVFVSPKPA	1336	Ahctf1	Q8CJF7	0.999914	0.999996	0.0317544	0.297954	-0.063434	0.203313	0.0951884	0.0946415	0.0699395	FALSE	FALSE	TRUE	TRUE	FALSE	FALSE	FALSE
TTPLASPSLSPGRSLTPPFRVKETRISFMEE	1224	Ahctf1	Q8CJF7	1	0.999998	0.158284	0.028852	0.0630961	-0.0657894	0.0951884	0.0946415	-0.00134669	FALSE	FALSE	TRUE	FALSE	FALSE	FALSE	TRUE
SILRSGFRTTPLASPSLSPGRSLTPPFRVKE	1216	Ahctf1	Q8CJF7	NA	0.79874	NA	0.648005	NA	0.553364	0.0951884	0.0946415	0.553364	FALSE	FALSE	TRUE	FALSE	FALSE	FALSE	TRUE
ENLEVQNSEEEAKNLSFDELYPLGAEKLEYN	1541	Ahctf1	Q8CJF7	1	1	-0.466444	-0.710992	-0.561633	-0.805633	0.0951884	0.0946415	-0.683633	FALSE	FALSE	TRUE	FALSE	FALSE	FALSE	TRUE
IEAHVPKENVGLPEESPRISAAPSDTHEIHL	1507	Ahctf1	Q8CJF7;F6QTR3	1	NA	-0.118227	NA	-0.213415	NA	0.0951884	0.0946415	-0.213415	FALSE	FALSE	TRUE	TRUE	FALSE	FALSE	FALSE
RNGVSLFNSPKTEQPSPVVHSFPHPELPEAF	1087	Ahctf1	Q8CJF7;F6SJR1	0.998741	0.999944	-0.430499	-0.248656	-0.525688	-0.343298	0.0951884	0.0946415	-0.434493	FALSE	FALSE	TRUE	TRUE	FALSE	FALSE	FALSE
LPLKRKRVREREVSVSSVTEEPKLDSSQLPL	1930	Ahctf1	Q8CJF7	NA	0.922134	NA	NA	NA	NA	0.0951884	0.0946415	NA	FALSE	FALSE	TRUE	FALSE	FALSE	FALSE	TRUE
LRSGFRTTPLASPSLSPGRSLTPPFRVKETR	1218	Ahctf1	Q8CJF7	0.884252	0.785744	0.176332	0.696884	0.0811438	0.602243	0.0951884	0.0946415	0.341693	FALSE	FALSE	TRUE	TRUE	FALSE	FALSE	FALSE
GPPTPRPLLPTRPPASPPDKAFSTHTFSENP	46	Ahdc1	Q6PAL7	0.965505	0.989299	0.116676	-0.159605	NA	NA	NA	NA	NA	FALSE	FALSE	TRUE	TRUE	FALSE	FALSE	FALSE
LGRTEAVCLSAPHLASPPATPKADKEPLEMA	1498	Ahdc1	Q6PAL7	0.80025	NA	-0.0578315	NA	NA	NA	NA	NA	NA	FALSE	FALSE	TRUE	TRUE	FALSE	TRUE	FALSE
SAPTPLRCDSRASTVSPGGYMVPKGTTASAA	1060	Ahdc1	Q6PAL7	0.99819	0.969131	0.511999	0.535257	NA	NA	NA	NA	NA	FALSE	FALSE	TRUE	TRUE	FALSE	FALSE	FALSE
AVPDIGVKGPSFNVASPESDFGVSLKGPKVK	5325	Ahnak	E9Q616	0.999394	NA	0.68571	NA	0.691469	NA	-0.00575927	-0.224452	0.691469	FALSE	FALSE	TRUE	TRUE	FALSE	FALSE	FALSE
SGSKGDLKSSKASLGSLEGEVEAEASSPKGK	5525	Ahnak	E9Q616	1	1	-0.654619	-0.735259	-0.64886	-0.510807	-0.00575927	-0.224452	-0.579833	FALSE	FALSE	TRUE	FALSE	FALSE	FALSE	TRUE
KPRHRSNSFSDEREFSAPSTPTGTLEFAGGD	5563	Ahnak	E9Q616	1	1	-0.236829	-0.647761	-0.23107	-0.423309	-0.00575927	-0.224452	-0.32719	FALSE	FALSE	TRUE	FALSE	FALSE	FALSE	TRUE
PGKTVIRLPSGSGPASPTTGSAVDIRAGAIS	217	Ahnak	E9Q616	0.999999	0.999943	0.0829731	0.171591	0.0887324	0.396043	-0.00575927	-0.224452	0.242388	FALSE	FALSE	TRUE	TRUE	FALSE	FALSE	FALSE
EGLEGKLKGPQITGPSLEGDLGLKGTKLQGN	385	Ahnak	E9Q616	1	0.999988	0.988218	0.0870554	0.993977	0.311508	-0.00575927	-0.224452	0.652742	FALSE	FALSE	TRUE	FALSE	FALSE	FALSE	TRUE
KASLGSLEGEVEAEASSPKGKFSLFKSKKPR	5535	Ahnak	E9Q616	0.854693	0.582341	0.666256	1.03661	0.672015	1.26106	-0.00575927	-0.224452	0.966538	FALSE	FALSE	TRUE	FALSE	TRUE	FALSE	FALSE
VDVTGREGVKDIDITSPEFMIKIPRHEVTEI	178	Ahnak	E9Q616	0.990623	0.798365	0.406369	1.22194	0.412128	1.44639	-0.00575927	-0.224452	0.92926	FALSE	FALSE	TRUE	TRUE	FALSE	FALSE	FALSE
ASLGSLEGEVEAEASSPKGKFSLFKSKKPRH	5536	Ahnak	E9Q616	0.938697	0.899353	0.750057	0.808591	0.755816	1.03304	-0.00575927	-0.224452	0.89443	FALSE	FALSE	TRUE	TRUE	FALSE	FALSE	FALSE
KGPKVDIKGPKLDIDTPDIDIHGPEGKLKGP	4342	Ahnak	E9Q616	1	1	0.786273	1.1753	0.792033	1.39975	-0.00575927	-0.224452	1.09589	FALSE	FALSE	TRUE	FALSE	FALSE	FALSE	TRUE
IEGNLKGPKVQANLDTPDINIEGPEAKIKAP	4950	Ahnak	E9Q616	1	1	0.165564	0.872001	0.171323	1.09645	-0.00575927	-0.224452	0.633888	FALSE	FALSE	TRUE	FALSE	FALSE	FALSE	TRUE
DLHIKGPKVKGEYEVTPPKLEGELKGSKVDI	719	Ahnak	E9Q616	1	1	1.92549	1.99259	1.93125	2.21704	-0.00575927	-0.224452	2.07415	FALSE	FALSE	TRUE	FALSE	FALSE	FALSE	TRUE
GKHGKLKFGTFGGLGSKSKGHYEVTGSDDEA	5596	Ahnak	E9Q616	0.999999	0.999959	0.691569	-1.26372	0.697328	-1.03926	-0.00575927	-0.224452	-0.170967	FALSE	FALSE	TRUE	FALSE	TRUE	FALSE	FALSE
KIKMPKFGMPGFKAESPEMEVNLPKSDIDVS	893	Ahnak	E9Q616	1	1	-0.134615	-0.314051	-0.128856	-0.0895987	-0.00575927	-0.224452	-0.109227	FALSE	FALSE	TRUE	TRUE	FALSE	FALSE	FALSE
VQGKVKGSKFKMPFLSISSPKVSMPDVELNL	3137	Ahnak	E9Q616	0.835062	NA	1.05409	NA	1.05985	NA	-0.00575927	-0.224452	1.05985	FALSE	FALSE	TRUE	FALSE	FALSE	FALSE	TRUE
GGLGSKSKGHYEVTGSDDEAGKLQGSGVSLA	5607	Ahnak	E9Q616	0.999401	0.999965	0.015345	-0.2336	0.0211043	-0.00914776	-0.00575927	-0.224452	0.00597827	FALSE	FALSE	TRUE	FALSE	FALSE	FALSE	TRUE
DDEAGKLQGSGVSLASKKSRLSSSSSNDSGT	5623	Ahnak	E9Q616	0.92628	NA	0.228131	NA	0.233891	NA	-0.00575927	-0.224452	0.233891	FALSE	FALSE	TRUE	FALSE	FALSE	FALSE	TRUE
DYQRIYTTKIKPRLRSEDGVEGDLGETQSRT	136	Ahnak	E9Q616	1	1	-0.245739	0.154194	-0.23998	0.378646	-0.00575927	-0.224452	0.0693333	FALSE	FALSE	TRUE	FALSE	FALSE	FALSE	TRUE
GHHTVGLKLHRKGDRSPEPGQTWTHEVFSSR	94	Ahnak	E9Q616;G5E8K8	1	1	-0.1145	0.116897	-0.108741	0.341349	-0.00575927	-0.224452	0.116304	FALSE	FALSE	TRUE	TRUE	FALSE	FALSE	FALSE
FDIKSPKFKAEAPLPSPKLEGEIKVPDVDIS	4890	Ahnak	E9Q616	1	1	-0.0444641	0.519441	-0.0387048	0.743893	-0.00575927	-0.224452	0.352594	FALSE	FALSE	TRUE	TRUE	FALSE	TRUE	FALSE
IDVSGPKLDIETSDVSLEGPEGKLKGPKFKM	1169	Ahnak	E9Q616	0.999262	NA	NA	NA	NA	NA	-0.00575927	-0.224452	NA	FALSE	FALSE	TRUE	FALSE	FALSE	FALSE	TRUE
ASISGSKGDLKSSKASLGSLEGEVEAEASSP	5522	Ahnak	E9Q616	0.997878	0.998538	-0.872711	-0.719946	-0.866951	-0.495494	-0.00575927	-0.224452	-0.681223	FALSE	FALSE	TRUE	FALSE	FALSE	FALSE	TRUE
SGMDVNLKGPQISAPSMDFNLEGPKVKGSLG	5231	Ahnak	E9Q616	0.997455	0.999912	0.915364	1.21394	0.921123	1.43839	-0.00575927	-0.224452	1.17976	FALSE	FALSE	TRUE	FALSE	FALSE	FALSE	TRUE
MDVTVPKLEGELKGPSVDVEVPDVDLECPDA	2000	Ahnak	E9Q616	1	1	0.676388	-0.257356	0.682147	-0.0329035	-0.00575927	-0.224452	0.324622	FALSE	FALSE	TRUE	FALSE	FALSE	FALSE	TRUE
YEVTGSDDEAGKLQGSGVSLASKKSRLSSSS	5617	Ahnak	E9Q616	0.998696	0.999235	-0.254957	-0.265431	-0.249198	-0.0409791	-0.00575927	-0.224452	-0.145088	FALSE	FALSE	TRUE	FALSE	FALSE	FALSE	TRUE
LPHMKLPQFGISTPGSDLDINIKGPQVCGEL	5198	Ahnak	E9Q616	0.99613	NA	0.582426	NA	0.588185	NA	-0.00575927	-0.224452	0.588185	FALSE	FALSE	TRUE	FALSE	FALSE	FALSE	TRUE
RSNSFSDEREFSAPSTPTGTLEFAGGDAKGK	5567	Ahnak	E9Q616	0.995473	0.995069	0.862287	1.309	0.868046	1.53345	-0.00575927	-0.224452	1.20075	FALSE	FALSE	TRUE	FALSE	FALSE	FALSE	TRUE
ATGGLEGKMKGAKVKTPEMIIQKPKISMQDV	496	Ahnak	E9Q616	1	1	0.138569	0.775683	0.144328	1.00013	-0.00575927	-0.224452	0.572231	FALSE	FALSE	TRUE	FALSE	FALSE	FALSE	TRUE
PKISSPSGKIGACRISMADVDLNVAAPKGKG	576	Ahnak	E9Q616	1	1	-0.177089	0.423524	-0.171329	0.647977	-0.00575927	-0.224452	0.238324	FALSE	FALSE	TRUE	FALSE	FALSE	FALSE	TRUE
KFSLFKSKKPRHRSNSFSDEREFSAPSTPTG	5555	Ahnak	E9Q616	0.652778	0.922539	0.0389398	-0.686917	0.0446991	-0.462465	-0.00575927	-0.224452	-0.208883	FALSE	FALSE	TRUE	FALSE	FALSE	FALSE	TRUE
PKFKMPEVNIKAPKISMPDLNLNLKGPNVKG	2948	Ahnak	E9Q616	1	NA	NA	NA	NA	NA	-0.00575927	-0.224452	NA	FALSE	FALSE	TRUE	FALSE	FALSE	FALSE	TRUE
HRSNSFSDEREFSAPSTPTGTLEFAGGDAKG	5566	Ahnak	E9Q616	0.821289	0.815477	NA	NA	NA	NA	-0.00575927	-0.224452	NA	FALSE	FALSE	TRUE	FALSE	FALSE	FALSE	TRUE
GGLSTSDMKLEGPHLSLKGPGVDLPSVDLSM	5059	Ahnak	E9Q616	1	1	-0.412511	-0.577057	-0.406751	-0.352604	-0.00575927	-0.224452	-0.379678	FALSE	FALSE	TRUE	FALSE	FALSE	FALSE	TRUE
GPSFNVASPESDFGVSLKGPKVKGGVDVSGG	5333	Ahnak	E9Q616	0.995354	NA	0.735956	NA	0.741715	NA	-0.00575927	-0.224452	0.741715	FALSE	FALSE	TRUE	FALSE	FALSE	FALSE	TRUE
KHIFSKSKGKGGVTGSPEASISGSKGDLKSS	5504	Ahnak	E9Q616	1	0.999992	-0.184471	-0.364199	-0.178711	-0.139747	-0.00575927	-0.224452	-0.159229	FALSE	FALSE	TRUE	TRUE	FALSE	FALSE	FALSE
QKPKISMQDVDLSLGSCKLKGNMKTSAPEVK	517	Ahnak	E9Q616	0.909343	NA	1.33924	NA	1.34499	NA	-0.00575927	-0.224452	1.34499	FALSE	FALSE	TRUE	FALSE	FALSE	FALSE	TRUE
VETQPGKTVIRLPSGSGPASPTTGSAVDIRA	213	Ahnak	E9Q616	0.999566	0.999926	-0.0531113	-0.130113	-0.0473521	0.0943393	-0.00575927	-0.224452	0.0234936	FALSE	FALSE	TRUE	FALSE	FALSE	FALSE	TRUE
SKGKGGVTGSPEASISGSKGDLKSSKASLGS	5510	Ahnak	E9Q616	0.492912	0.787396	NA	0.27262	NA	0.497073	-0.00575927	-0.224452	0.497073	FALSE	FALSE	TRUE	FALSE	TRUE	FALSE	FALSE
WTHEVFSSRSSEVVLSGDDEDYQRIYTTKIK	116	Ahnak	E9Q616	1	1	0.139633	-0.520149	0.145392	-0.295696	-0.00575927	-0.224452	-0.0751521	FALSE	FALSE	TRUE	FALSE	FALSE	FALSE	TRUE
GKVKGSKFKMPFLSISSPKVSMPDVELNLKG	3139	Ahnak	E9Q616	0.903696	0.680261	1.06052	1.0844	1.06628	1.30886	-0.00575927	-0.224452	1.18757	FALSE	FALSE	TRUE	FALSE	TRUE	FALSE	FALSE
GHSKFQVTVPGAKVGSLDVNVKAKGLDLGGK	257	Ahnak	E9Q616	1	1	1.03904	0.0203422	1.0448	0.244794	-0.00575927	-0.224452	0.644799	FALSE	FALSE	TRUE	FALSE	FALSE	FALSE	TRUE
VREVEASITGPMHTGSPGLWEASILKTGAED	1231	Ahnak2	F7DBB3;Q3URZ6	0.804179	0.876939	1.68214	2.64913	1.00978	2.70721	0.672359	-0.0580824	1.8585	TRUE	FALSE	FALSE	TRUE	FALSE	FALSE	FALSE
VREVEASITGPMHTGSPGLWEASILKTGAED	1231	Ahnak2	F7DBB3;Q3URZ6	0.804179	0.876939	1.68214	2.64913	NA	3.29078	NA	-0.641649	3.29078	TRUE	FALSE	FALSE	TRUE	FALSE	FALSE	FALSE
VREVEASITGPMHTGSPGLWEASILKTGAED	1231	Ahnak2	F7DBB3;Q3URZ6	0.804179	0.876939	1.68214	2.64913	1.5616	2.71762	0.120545	-0.0684833	2.13961	TRUE	FALSE	FALSE	TRUE	FALSE	FALSE	FALSE
AAKDSKFKMPKFKMPSFGVSAPGKPSQEASL	1012	Ahnak2	E9PYB0;F7CVJ5	0.999994	0.999952	1.18646	0.357946	0.5141	0.416028	0.672359	-0.0580824	0.465064	TRUE	FALSE	FALSE	FALSE	FALSE	FALSE	TRUE
AAKDSKFKMPKFKMPSFGVSAPGKPSQEASL	1012	Ahnak2	E9PYB0;F7CVJ5	0.999994	0.999952	1.18646	0.357946	NA	0.999595	NA	-0.641649	0.999595	TRUE	FALSE	FALSE	FALSE	FALSE	FALSE	TRUE
AAKDSKFKMPKFKMPSFGVSAPGKPSQEASL	1012	Ahnak2	E9PYB0;F7CVJ5	0.999994	0.999952	1.18646	0.357946	1.06591	0.426429	0.120545	-0.0684833	0.746172	TRUE	FALSE	FALSE	FALSE	FALSE	FALSE	TRUE
PISKVRVHIQGSRGESQEVALPSRMERWSAD	1277	Ahnak2	F7DBB3;Q3URZ6	1	1	0.294597	0.432318	-0.377762	0.4904	0.672359	-0.0580824	0.0563195	TRUE	FALSE	FALSE	FALSE	FALSE	FALSE	TRUE
PISKVRVHIQGSRGESQEVALPSRMERWSAD	1277	Ahnak2	F7DBB3;Q3URZ6	1	1	0.294597	0.432318	NA	1.07397	NA	-0.641649	1.07397	TRUE	FALSE	FALSE	FALSE	FALSE	FALSE	TRUE
PISKVRVHIQGSRGESQEVALPSRMERWSAD	1277	Ahnak2	F7DBB3;Q3URZ6	1	1	0.294597	0.432318	0.174052	0.500801	0.120545	-0.0684833	0.337427	TRUE	FALSE	FALSE	FALSE	FALSE	FALSE	TRUE
APLEKDVEKGRSRKLSFSMPRLALPKIKVSK	841	Ahnak2	F7DBB3;Q3URZ6	1	1	-0.966578	-0.788116	-1.63894	-0.730033	0.672359	-0.0580824	-1.18448	TRUE	FALSE	FALSE	FALSE	FALSE	FALSE	TRUE
APLEKDVEKGRSRKLSFSMPRLALPKIKVSK	841	Ahnak2	F7DBB3;Q3URZ6	1	1	-0.966578	-0.788116	NA	-0.146467	NA	-0.641649	-0.146467	TRUE	FALSE	FALSE	FALSE	FALSE	FALSE	TRUE
APLEKDVEKGRSRKLSFSMPRLALPKIKVSK	841	Ahnak2	F7DBB3;Q3URZ6	1	1	-0.966578	-0.788116	-1.08712	-0.719632	0.120545	-0.0684833	-0.903378	TRUE	FALSE	FALSE	FALSE	FALSE	FALSE	TRUE
TSFKLPSVKLPSFNWSPKKAAESTGDSQSQE	781	Ahnak2	F7DBB3	1	1	-0.227248	0.306379	-0.899607	0.364461	0.672359	-0.0580824	-0.267573	TRUE	FALSE	FALSE	TRUE	TRUE	FALSE	FALSE
TSFKLPSVKLPSFNWSPKKAAESTGDSQSQE	781	Ahnak2	F7DBB3	1	1	-0.227248	0.306379	NA	0.948028	NA	-0.641649	0.948028	TRUE	FALSE	FALSE	TRUE	TRUE	FALSE	FALSE
TSFKLPSVKLPSFNWSPKKAAESTGDSQSQE	781	Ahnak2	F7DBB3	1	1	-0.227248	0.306379	-0.347793	0.374862	0.120545	-0.0684833	0.0135345	TRUE	FALSE	FALSE	TRUE	TRUE	FALSE	FALSE
AAKDSKFKMPKFKMPSFGVSAPGKPSLEASL;VAKDSKFKMPKFKMPSFGVSAPGKPSLEASL	134	Ahnak2	E9PYB0;F7CVJ5;F7DBB3	1	1	0.482452	0.121015	-0.189906	0.179098	0.672359	-0.0580824	-0.00540432	TRUE	FALSE	FALSE	FALSE	FALSE	FALSE	TRUE
AAKDSKFKMPKFKMPSFGVSAPGKPSLEASL;VAKDSKFKMPKFKMPSFGVSAPGKPSLEASL	134	Ahnak2	E9PYB0;F7CVJ5;F7DBB3	1	1	0.482452	0.121015	NA	0.762664	NA	-0.641649	0.762664	TRUE	FALSE	FALSE	FALSE	FALSE	FALSE	TRUE
AAKDSKFKMPKFKMPSFGVSAPGKPSLEASL;VAKDSKFKMPKFKMPSFGVSAPGKPSLEASL	134	Ahnak2	E9PYB0;F7CVJ5;F7DBB3	1	1	0.482452	0.121015	0.361907	0.189499	0.120545	-0.0684833	0.275703	TRUE	FALSE	FALSE	FALSE	FALSE	FALSE	TRUE
HSSSEASEHRETRDMSPTSTDTEVHRTADRQ	286	Ahnak2	E9PYB0	0.999637	0.999969	0.263664	-0.12031	-0.408695	-0.0622275	0.672359	-0.0580824	-0.235461	TRUE	FALSE	FALSE	TRUE	FALSE	FALSE	FALSE
HSSSEASEHRETRDMSPTSTDTEVHRTADRQ	286	Ahnak2	E9PYB0	0.999637	0.999969	0.263664	-0.12031	NA	0.521339	NA	-0.641649	0.521339	TRUE	FALSE	FALSE	TRUE	FALSE	FALSE	FALSE
HSSSEASEHRETRDMSPTSTDTEVHRTADRQ	286	Ahnak2	E9PYB0	0.999637	0.999969	0.263664	-0.12031	0.143118	-0.0518266	0.120545	-0.0684833	0.0456459	TRUE	FALSE	FALSE	TRUE	FALSE	FALSE	FALSE
SKSRDGHHRRTQDRFSWPKFQTLRSKQRAGP	252	Ahnak2	E9PYB0	1	1	-0.0554733	-0.104899	-0.727832	-0.0468167	0.672359	-0.0580824	-0.387324	TRUE	FALSE	FALSE	FALSE	TRUE	FALSE	FALSE
SKSRDGHHRRTQDRFSWPKFQTLRSKQRAGP	252	Ahnak2	E9PYB0	1	1	-0.0554733	-0.104899	NA	0.53675	NA	-0.641649	0.53675	TRUE	FALSE	FALSE	FALSE	TRUE	FALSE	FALSE
SKSRDGHHRRTQDRFSWPKFQTLRSKQRAGP	252	Ahnak2	E9PYB0	1	1	-0.0554733	-0.104899	-0.176018	-0.0364157	0.120545	-0.0684833	-0.106217	TRUE	FALSE	FALSE	FALSE	TRUE	FALSE	FALSE
QEKAGWFRFPKLGFSSSPTKKPRNTEDGEGQ	1491	Ahnak2	F7DBB3;Q3URZ6	0.827447	0.838817	-0.39594	NA	-1.0683	NA	0.672359	-0.0580824	-1.0683	TRUE	FALSE	FALSE	FALSE	FALSE	FALSE	TRUE
QEKAGWFRFPKLGFSSSPTKKPRNTEDGEGQ	1491	Ahnak2	F7DBB3;Q3URZ6	0.827447	0.838817	-0.39594	NA	NA	NA	NA	-0.641649	NA	TRUE	FALSE	FALSE	FALSE	FALSE	FALSE	TRUE
QEKAGWFRFPKLGFSSSPTKKPRNTEDGEGQ	1491	Ahnak2	F7DBB3;Q3URZ6	0.827447	0.838817	-0.39594	NA	-0.516485	NA	0.120545	-0.0684833	-0.516485	TRUE	FALSE	FALSE	FALSE	FALSE	FALSE	TRUE
SLETPEEGTSVKPVESPTYADVVKRDLHGTG	1071	Ahnak2	F7DBB3;Q3URZ6	NA	0.803825	NA	1.10655	NA	1.16463	0.672359	-0.0580824	1.16463	TRUE	FALSE	FALSE	TRUE	FALSE	FALSE	FALSE
SLETPEEGTSVKPVESPTYADVVKRDLHGTG	1071	Ahnak2	F7DBB3;Q3URZ6	NA	0.803825	NA	1.10655	NA	1.7482	NA	-0.641649	1.7482	TRUE	FALSE	FALSE	TRUE	FALSE	FALSE	FALSE
SLETPEEGTSVKPVESPTYADVVKRDLHGTG	1071	Ahnak2	F7DBB3;Q3URZ6	NA	0.803825	NA	1.10655	NA	1.17503	0.120545	-0.0684833	1.17503	TRUE	FALSE	FALSE	TRUE	FALSE	FALSE	FALSE
GQENQDKDIADGCMETPTKTLEEAGDRERLI	221	Ahnak2	E9PYB0	0.789762	0.849842	-0.421048	0.0156403	-1.09341	0.0737227	0.672359	-0.0580824	-0.509842	TRUE	FALSE	FALSE	FALSE	FALSE	FALSE	TRUE
GQENQDKDIADGCMETPTKTLEEAGDRERLI	221	Ahnak2	E9PYB0	0.789762	0.849842	-0.421048	0.0156403	NA	0.657289	NA	-0.641649	0.657289	TRUE	FALSE	FALSE	FALSE	FALSE	FALSE	TRUE
GQENQDKDIADGCMETPTKTLEEAGDRERLI	221	Ahnak2	E9PYB0	0.789762	0.849842	-0.421048	0.0156403	-0.541593	0.0841236	0.120545	-0.0684833	-0.228735	TRUE	FALSE	FALSE	FALSE	FALSE	FALSE	TRUE
RRRFLNLRFGMTSGQSPDTSEQKGKDPKDRR	326	Ahnak2	E9PYB0	0.99993	NA	0.278269	NA	-0.39409	NA	0.672359	-0.0580824	-0.39409	TRUE	FALSE	FALSE	TRUE	FALSE	FALSE	FALSE
RRRFLNLRFGMTSGQSPDTSEQKGKDPKDRR	326	Ahnak2	E9PYB0	0.99993	NA	0.278269	NA	NA	NA	NA	-0.641649	NA	TRUE	FALSE	FALSE	TRUE	FALSE	FALSE	FALSE
RRRFLNLRFGMTSGQSPDTSEQKGKDPKDRR	326	Ahnak2	E9PYB0	0.99993	NA	0.278269	NA	0.157723	NA	0.120545	-0.0684833	0.157723	TRUE	FALSE	FALSE	TRUE	FALSE	FALSE	FALSE
GLGLSPEEKQRRAIASATEGGSVPQIRAPSH	111	Aifm1	B1AU25;Q9Z0X1	0.999812	0.998825	-0.329755	-1.34256	-0.364137	-1.33962	0.0343819	-0.0029461	-0.851876	FALSE	FALSE	TRUE	FALSE	FALSE	FALSE	TRUE
CAHRSVGFGCQESRHSYPPALGSPGALTGAV	239	Ajuba	Q91XC0	0.973955	0.493755	0.638568	NA	NA	NA	NA	NA	NA	FALSE	FALSE	TRUE	FALSE	FALSE	FALSE	TRUE
TQCEKIVQKYGYTHLSTGDLLRAEVSSGSER	38	Ak1	Q9R0Y5;Z4YN97;A0A0A6YXW8	0.982024	0.987898	0.137315	-0.802688	-0.0550997	0.145787	0.192414	-0.948475	0.0453434	TRUE	FALSE	FALSE	FALSE	FALSE	FALSE	TRUE
KLKKAKIIFVVGGPGSGKGTQCEKIVQKYGY	19	Ak1	Q9R0Y5;Z4YN97	1	1	2.00944	0.00158609	1.81702	0.950061	0.192414	-0.948475	1.38354	TRUE	FALSE	FALSE	FALSE	FALSE	FALSE	TRUE
VETLKVGPAIKDRRLSEEACPGVLSVAPTVT	55	Akap1	O08715	1	1	-0.00891709	0.29678	-0.00157805	0.175102	-0.00733905	0.121679	0.0867619	FALSE	FALSE	TRUE	FALSE	FALSE	FALSE	TRUE
NSAHHISLAPCPPPVTPQRQSLEGASNPRGD	423	Akap1	O08715	0.999999	1	2.40316	3.56633	2.4105	3.44465	-0.00733905	0.121679	2.92757	FALSE	FALSE	TRUE	FALSE	FALSE	FALSE	TRUE
PLALPRTRQVRRRSESSGNLPSVADTRSQPG	103	Akap1	O08715	0.999852	0.999468	0.0886075	-0.371198	0.0959466	-0.492877	-0.00733905	0.121679	-0.198465	FALSE	FALSE	TRUE	FALSE	FALSE	FALSE	TRUE
TEPLALPRTRQVRRRSESSGNLPSVADTRSQ	101	Akap1	O08715	0.906851	0.951205	0.161443	0.471864	0.168783	0.350185	-0.00733905	0.121679	0.259484	FALSE	FALSE	TRUE	FALSE	FALSE	FALSE	TRUE
SAEALPPKTYVSCLSSPLSGPTKDQKPKNSA	395	Akap1	O08715	0.883355	0.946132	-0.796099	1.84238	-0.78876	1.7207	-0.00733905	0.121679	0.465968	FALSE	FALSE	TRUE	TRUE	FALSE	TRUE	FALSE
TIEKEEFMLKLMRSLSEEVESSEGEEHPGMH	1163	Akap11	E9Q774;E9Q777	0.999441	0.999977	-0.0123541	-0.271461	NA	NA	NA	NA	NA	FALSE	FALSE	TRUE	FALSE	FALSE	FALSE	TRUE
PSEAPQEAEAEEGATSDGEKKREGITPWASF	584	Akap12	Q9WTQ5	0.982092	0.843699	-1.53401	0.448795	NA	0.821824	NA	-0.373028	0.821824	TRUE	FALSE	FALSE	FALSE	FALSE	FALSE	TRUE
PSVTKSGSLDSELSVSPKRNSISRTQKDKGP	2692	Akap13	E9Q394;E9Q474	0.983147	0.918259	0.270713	0.11836	NA	0.716009	NA	-0.597649	0.716009	FALSE	FALSE	TRUE	TRUE	FALSE	FALSE	FALSE
DTINSLNRDEDEGIPSENEEEKKLLDTKARE	2308	Akap13	E9Q394;E9Q474	1	NA	NA	NA	NA	NA	NA	-0.597649	NA	FALSE	FALSE	TRUE	FALSE	FALSE	FALSE	TRUE
MVGPFKLRSRKQRTLSMIEEEIRAAQEREEE	781	Akap2;Pakap	A2API8;F7AA26;O54931	0.998616	0.999924	-0.104605	-0.772234	-0.200009	-0.772667	0.0954042	0.000432744	-0.486338	FALSE	FALSE	TRUE	FALSE	FALSE	FALSE	TRUE
YKTAPGKIEKVKPPPSPTTEGPSLQPDLAPE	840	Akap2;Pakap	A2API8;F7AA26;O54931	0.311493	0.786054	NA	-0.00390054	NA	-0.00433329	0.0954042	0.000432744	-0.00433329	FALSE	FALSE	TRUE	TRUE	FALSE	FALSE	FALSE
GSEKPQGMFAPPQVSSPVQEKRDILPKNLPA	692	Akap2;Pakap	A2API8;F7AA26;O54931	0.75767	0.921782	0.488674	0.160017	0.39327	0.159584	0.0954042	0.000432744	0.276427	FALSE	FALSE	TRUE	TRUE	FALSE	FALSE	FALSE
LKGEDPFVNETADLETEGDENVGEEKEETPE	552	Akap8	Q9DBR0	1	1	-0.0170667	0.347212	-0.171557	-0.0325198	0.15449	0.379732	-0.102038	FALSE	TRUE	FALSE	FALSE	FALSE	FALSE	TRUE
DGDLSENDDGAGDLRSGDEEFRGEDDLCDSR	336	Akap8	Q9DBR0	1	1	0.148241	0.425352	-0.00624891	0.04562	0.15449	0.379732	0.0196856	FALSE	TRUE	FALSE	FALSE	FALSE	FALSE	TRUE
SWEATKTNDGGLAAGSPAMHVASFAPEPCTD	72	Akap8	Q9DBR0	0.985909	0.995194	0.676757	-0.390434	0.522267	-0.770166	0.15449	0.379732	-0.12395	FALSE	TRUE	FALSE	TRUE	FALSE	FALSE	FALSE
LKRPMEFEAALLSPGSPKRRRCAPLPGPTPG	22	Akirin1	Q99LF1	0.980884	NA	-0.153027	NA	NA	NA	NA	NA	NA	FALSE	TRUE	FALSE	TRUE	FALSE	FALSE	FALSE
TLKRTLDFDPLLSPASPKRRRCAPLSAPASA	21	Akirin2	B1AXD8	0.922486	0.998874	-0.226262	-0.956096	-0.350812	NA	0.12455	NA	-0.350812	FALSE	TRUE	FALSE	TRUE	FALSE	FALSE	FALSE
TEVPQPSILPKALPQSPCHNFPHPGDRNGGD	224	Akna	Q80VW7	NA	1	NA	0.452385	NA	NA	NA	NA	NA	FALSE	TRUE	FALSE	TRUE	FALSE	FALSE	FALSE
KTSPKPLPSRFTGSVSPLSTRLGAIKKVVPQ	302	Akna	Q80VW7	0.99174	0.841978	0.34716	-0.773196	NA	NA	NA	NA	NA	FALSE	TRUE	FALSE	TRUE	FALSE	FALSE	FALSE
GLKRQEEETMDFRSGSPSDNSGAEEMEVSLA	124	Akt1	D3Z783;P31750;D3YXX3	NA	0.802322	NA	-0.70875	NA	-1.07052	NA	0.361768	-1.07052	FALSE	FALSE	TRUE	TRUE	FALSE	FALSE	FALSE
PQPPATALPTQQYAKSLPVSVPVWAFKEKRT	193	Akt1s1	F6R8S6;E9QKI5;E9QKI4;Q9D1F4	0.999952	0.999943	-0.562865	-0.942557	NA	NA	NA	NA	NA	FALSE	FALSE	TRUE	FALSE	FALSE	FALSE	TRUE
MVEAVQLIADGKAPRTPQPEEGATYEGIQKK	213	Aldh1l2	Q8K009;D3Z6B9	1	1	-0.353323	-0.105939	0.0247444	-0.0602842	-0.378068	-0.0456548	-0.0177699	FALSE	FALSE	TRUE	FALSE	FALSE	FALSE	TRUE
LNAKGQKEALPSIWDSPTKQLSVVVPSYNEE	62	Alg5	Q9DB25;D6RCG2	0.834384	NA	0.30004	NA	0.230088	NA	0.0699515	-0.180168	0.230088	FALSE	FALSE	TRUE	TRUE	TRUE	FALSE	FALSE
AAAAAAAAAAEPYPASGTTKRKYQEDSDPER	54	Alkbh5	Q3TSG4	1	NA	NA	NA	NA	NA	NA	-0.612086	NA	FALSE	TRUE	FALSE	FALSE	FALSE	FALSE	TRUE
AAVAAAAAAAAAAEPYPASGTTKRKYQEDSD	51	Alkbh5	Q3TSG4	1	NA	NA	NA	NA	NA	NA	-0.612086	NA	FALSE	TRUE	FALSE	FALSE	FALSE	FALSE	TRUE
RKSYESSEDCPEAASSPTRKVKMRRH_____	385	Alkbh5	Q3TSG4	0.820522	0.788394	-0.376624	-0.655649	NA	-0.0435626	NA	-0.612086	-0.0435626	FALSE	TRUE	FALSE	TRUE	FALSE	FALSE	FALSE
ENRRSVLLPTHRRRGSFSSENYWRKSYESSE	362	Alkbh5	Q3TSG4	0.994402	0.999427	0.127242	-1.51659	NA	-0.904508	NA	-0.612086	-0.904508	FALSE	TRUE	FALSE	FALSE	FALSE	FALSE	TRUE
PYPASGTTKRKYQEDSDPERSDYEEHQLQKE	65	Alkbh5	Q3TSG4	0.999656	0.999999	0.163591	-0.298211	NA	0.313875	NA	-0.612086	0.313875	FALSE	TRUE	FALSE	FALSE	FALSE	FALSE	TRUE
AAAAAAAAEPYPASGTTKRKYQEDSDPERSD	56	Alkbh5	Q3TSG4	1	NA	NA	NA	NA	NA	NA	-0.612086	NA	FALSE	TRUE	FALSE	FALSE	FALSE	FALSE	TRUE
AAAAAAAEPYPASGTTKRKYQEDSDPERSDY	57	Alkbh5	Q3TSG4	1	NA	NA	NA	NA	NA	NA	-0.612086	NA	FALSE	TRUE	FALSE	FALSE	FALSE	FALSE	TRUE
GRRSFCTGKSDSRSESPEPGYVVTSSGLLLP	1458	Als2	Q920R0	0.881372	0.901928	0.222852	0.909888	NA	NA	NA	NA	NA	FALSE	FALSE	TRUE	TRUE	FALSE	FALSE	FALSE
NRERASFITDGEQLPSPRPAPLLSRTPAVPS	323	Amacr	O09174	0.81031	NA	NA	NA	NA	NA	0.24006	-0.137537	NA	TRUE	FALSE	FALSE	TRUE	FALSE	TRUE	FALSE
EGEASVQTERVPLDLSPRLEETLDFSEVELE	542	Amfr	Q9R049	1	NA	0.265795	NA	0.0235015	NA	0.242294	0.228849	0.0235015	FALSE	FALSE	TRUE	TRUE	FALSE	FALSE	FALSE
ERNGARVPSHMSSSHSFPQLARSQQGPQPRG	217	Amotl2	B8JK87;Q8K371;Q3TP05;B8JK82;B8JK86	0.947534	0.610295	0.522944	-0.0589839	0.148252	0.568421	0.374692	-0.627404	0.358336	FALSE	FALSE	TRUE	FALSE	FALSE	FALSE	TRUE
EPDGLLGCNSSQRTPSLDSIAATRVQDLSDM	785	Amotl2	B8JK87;Q8K371;B8JK81	0.999652	NA	0.259772	NA	-0.11492	NA	0.374692	-0.627404	-0.11492	FALSE	FALSE	TRUE	FALSE	FALSE	FALSE	TRUE
ETAKRKKSFKMIRSQSLSLQMPTQQDWKGPP	85	Ampd3	O08739;D3YU73;F6XQD0;D3Z4N3	NA	0.976809	NA	-0.518887	NA	-0.231826	NA	-0.287061	-0.231826	FALSE	FALSE	TRUE	FALSE	FALSE	FALSE	TRUE
NTDRLAWTRSFDFEGSLSPVIAPKKARPSDT	686	Anapc1	P53995;A2ATQ5	NA	0.955934	NA	0.132511	NA	NA	-0.0926134	NA	NA	FALSE	TRUE	FALSE	FALSE	FALSE	FALSE	TRUE
DRLAWTRSFDFEGSLSPVIAPKKARPSDTGS	688	Anapc1	P53995;A2ATQ5	0.995533	0.99327	0.424688	0.657274	0.517301	NA	-0.0926134	NA	0.517301	FALSE	TRUE	FALSE	TRUE	FALSE	FALSE	FALSE
LDGVGTPKPLSKLLGSMDEVVLLSPVPELRD	547	Anapc1	P53995;A2ATQ5	1	NA	0.665409	NA	0.758022	NA	-0.0926134	NA	0.758022	FALSE	TRUE	FALSE	FALSE	FALSE	FALSE	TRUE
RSPSISNMAALSRAHSPALGVHSFSGAQRFN	355	Anapc1	P53995;A2ATQ5	0.999999	NA	0.511629	NA	0.604242	NA	-0.0926134	NA	0.604242	FALSE	TRUE	FALSE	TRUE	FALSE	FALSE	FALSE
YRSLLADRLLHQFSFSPEREIRNVELLKLRF	549	Anapc2	Q8BZQ7	0.917616	0.973664	-0.0839282	0.40294	-0.0171156	-0.0133589	-0.0668125	0.416299	-0.0152373	FALSE	FALSE	TRUE	TRUE	FALSE	FALSE	FALSE
WLGKVFLQDNPTRPTSPEAGNTLRRWRCHVQ	329	Anapc2	Q8BZQ7;A2AI11	0.811644	0.496415	-0.00891709	NA	0.0578954	NA	-0.0668125	0.416299	0.0578954	FALSE	FALSE	TRUE	TRUE	FALSE	FALSE	FALSE
EEAGGKPVKIKEEVLSESETEAHQDAAALDP	777	Anapc4	Q91W96	0.901856	0.921047	-0.134221	0.420186	-0.0660317	-0.0371457	-0.0681893	0.457332	-0.0515887	FALSE	TRUE	FALSE	FALSE	FALSE	FALSE	TRUE
GTKPCLQTPVTSERGSPIVQEPEEASEPKEE	1717	Ank2	S4R2H6;S4R2F3;S4R285;S4R1F9;S4R249;S4R291;Q8C8R3;S4R2R5;S4R1V6;S4R2D0;S4R245;S4R2B2	NA	1	NA	NA	NA	NA	0.185507	-0.163397	NA	FALSE	FALSE	TRUE	TRUE	FALSE	FALSE	FALSE
CHYGNIKIVNFLLQHSAKVNAKTKNGYTALH	736	Ank3	S4R1S2;G5E8K2;G5E8K3;S4R2S8;S4R2K9;G5E8K5	1	1	-0.376846	0.24817	NA	0.469979	NA	-0.221808	0.469979	FALSE	FALSE	TRUE	FALSE	FALSE	FALSE	TRUE
EVNSMSTSYKSLPLSSPTMKLNLTSPKRGQK	1669	Ankhd1	E9Q1M6;E9PUR0;F7DE17	0.899813	0.760886	0.486125	0.422233	0.237658	NA	0.248468	NA	0.237658	TRUE	FALSE	FALSE	TRUE	FALSE	TRUE	FALSE
NKSQFLDHEDTKFSLSDDQQERWFSDLSDSS	838	Ankrd11	E9Q4F7;E9Q4F8	0.999672	0.999757	-0.0294175	0.220825	NA	NA	NA	NA	NA	FALSE	FALSE	TRUE	FALSE	FALSE	FALSE	TRUE
QQSNRKGETPLKVANSPTMVNLLLGKGTYTS	276	Ankrd11	E9Q4F7;E9Q4F8	0.998678	0.966987	-0.333538	-0.650408	NA	NA	NA	NA	NA	FALSE	FALSE	TRUE	TRUE	FALSE	FALSE	FALSE
PERGLSHVSDLHPNCTGSPTRSANSSYISSD	1349	Ankrd12	G5E893	0.864465	0.894989	-0.0787464	-0.00216567	NA	NA	NA	NA	NA	TRUE	FALSE	FALSE	FALSE	FALSE	FALSE	TRUE
_MEKATVPAAAEGEGSPPAAAAVAAPPAAAA	15	Ankrd17	Q99NH0;E9QKG6;E9Q804	0.965092	0.989628	0.187609	-0.106436	-0.0273348	-0.0576656	0.214943	-0.0487703	-0.0425002	FALSE	FALSE	TRUE	TRUE	FALSE	FALSE	FALSE
NESPAQSVSSGVRAPSPAPSSVPLGSEKPSS	2401	Ankrd17	Q99NH0;E9QKG6	NA	0.999975	NA	0.288536	NA	0.337306	0.214943	-0.0487703	0.337306	FALSE	FALSE	TRUE	TRUE	FALSE	FALSE	FALSE
PTAKEHYPVSSPSSPSPPAQPGGVSRNSPLD	2043	Ankrd17	Q99NH0;E9QKG6	0.966526	0.978296	-2.86651	2.8221	-3.08146	2.87087	0.214943	-0.0487703	-0.105294	FALSE	FALSE	TRUE	TRUE	FALSE	FALSE	FALSE
RVLEAGKANVILPKNSPSGITHVIASNARIS	159	Ankrd32	E0CX75;Q8R3P9	0.940048	0.915973	0.889049	-1.45178	NA	NA	NA	NA	NA	FALSE	FALSE	TRUE	TRUE	FALSE	FALSE	FALSE
LSNCSIGKKRLEKSPSFASEWDEIEKIMSSI	679	Anks1;Anks1a	Q3UHP6;P59672	0.999146	0.999597	0.626046	-0.183294	NA	NA	NA	NA	NA	TRUE	FALSE	FALSE	FALSE	FALSE	FALSE	TRUE
RQFGHMKIVALMETHSPVLPKSLYRSPEKYE	225	Anks3	Q9CZK6	0.985355	0.737646	0.0326248	1.76791	NA	NA	NA	NA	NA	FALSE	FALSE	TRUE	TRUE	FALSE	FALSE	FALSE
GPLLSASVSSSVKASSPVTAATFITENREAQ	293	Anln	Q8K298	0.96549	0.93237	-0.996461	-1.46041	-0.767735	-0.416555	-0.228726	-1.04385	-0.592145	FALSE	FALSE	TRUE	TRUE	FALSE	FALSE	FALSE
ESSYFAPVPTEDKAASPSKPPISNASATPVG	180	Anln	Q8K298	0.999438	0.999925	-0.59846	-1.28367	-0.369734	-0.239813	-0.228726	-1.04385	-0.304774	FALSE	FALSE	TRUE	TRUE	TRUE	FALSE	FALSE
FTLAEEDDEPEGPPGSPGPEPQTVLLRRARG	665	Ano8	Q6PB70	0.999906	0.994169	NA	NA	NA	NA	NA	NA	NA	FALSE	FALSE	TRUE	TRUE	FALSE	FALSE	FALSE
CHLQKVFERYKSYSPYDMLESIKKEVKGDLE	238	Anxa2	P07356;B0V2N5	0.999957	0.999729	-0.0439044	-0.310379	0.040296	-0.233079	-0.0842004	-0.0772998	-0.0963915	FALSE	FALSE	TRUE	FALSE	FALSE	FALSE	TRUE
RRTKKELPSALKSALSGHLETVILGLLKTPA	92	Anxa2	P07356;B0V2N7;B0V2N8	0.969865	NA	0.0130285	NA	0.0972288	NA	-0.0842004	-0.0772998	0.0972288	FALSE	FALSE	TRUE	FALSE	FALSE	FALSE	TRUE
VHEILCKLSLEGDHSTPPSAYGSVKPYTNFD	19	Anxa2	P07356;B0V2N7;B0V2N8	0.997955	0.998787	0.941365	1.15491	1.02557	1.23221	-0.0842004	-0.0772998	1.12889	FALSE	FALSE	TRUE	FALSE	FALSE	FALSE	TRUE
CKLSLEGDHSTPPSAYGSVKPYTNFDAERDA	24	Anxa2	P07356;B0V2N7;B0V2N8	0.999999	0.999952	-0.0606008	-0.201643	0.0235995	-0.124343	-0.0842004	-0.0772998	-0.0503716	FALSE	FALSE	TRUE	FALSE	FALSE	FALSE	TRUE
LKIRSEFKRKYGKSLYYYIQQDTKGDYQKAL	316	Anxa2	P07356;B0V2N5	NA	0.993094	NA	-0.434559	NA	-0.357259	-0.0842004	-0.0772998	-0.357259	FALSE	FALSE	TRUE	FALSE	FALSE	FALSE	TRUE
____MSTVHEILCKLSLEGDHSTPPSAYGSV	12	Anxa2	P07356;B0V2N7;B0V2N8	1	0.999934	0.12246	-0.0233724	0.20666	0.0539274	-0.0842004	-0.0772998	0.130294	FALSE	FALSE	TRUE	FALSE	FALSE	FALSE	TRUE
GDHSTPPSAYGSVKPYTNFDAERDALNIETA	30	Anxa2	P07356;B0V2N7;B0V2N8	0.861469	0.846618	-0.0485152	-0.507788	0.0356852	-0.430488	-0.0842004	-0.0772998	-0.197401	FALSE	FALSE	TRUE	FALSE	FALSE	FALSE	TRUE
KLMVALAKGRRAEDGSVIDYELIDQDARELY	184	Anxa2	P07356;B0V2N7;B0V2N5	1	0.999985	0.975765	0.436162	1.05997	0.513462	-0.0842004	-0.0772998	0.786714	FALSE	FALSE	TRUE	FALSE	FALSE	FALSE	TRUE
KVLMKFLELLPKDSDYYNMLLKKLAPPLVTL	276	Ap2b1	H3BIY9;Q9DBG3;H3BKM0	0.986121	0.99899	-0.427499	-0.48211	-0.100962	0.15231	-0.326537	-0.634419	0.0256742	FALSE	FALSE	TRUE	FALSE	FALSE	FALSE	TRUE
REDGGLEDNEKNFYESEEEEEEKEKSSRKKS	276	Ap3b1	Q9Z1T1	1	1	0.163575	-0.448213	NA	-0.249554	NA	-0.198659	-0.249554	FALSE	FALSE	TRUE	FALSE	FALSE	FALSE	TRUE
KKDKKGEDLDFWLSTTPPPAAAPIPAPSTEE	870	Ap3d1	O54774	0.826419	0.772956	-0.00331439	-0.943195	0.03947	-0.64688	-0.0427844	-0.296315	-0.303705	FALSE	FALSE	TRUE	FALSE	FALSE	FALSE	TRUE
KKEKGKRRHSSLPTESDEDIAPAQRVDIITE	760	Ap3d1	O54774	0.997541	0.999893	-0.0299829	-0.327222	0.0128015	-0.0309071	-0.0427844	-0.296315	-0.0090528	FALSE	FALSE	TRUE	FALSE	FALSE	FALSE	TRUE
RVDIITEEMPENALPSDEDDKDPNDPYRALD	784	Ap3d1	O54774	1	1	-0.0957219	-0.690265	-0.0529375	-0.39395	-0.0427844	-0.296315	-0.223444	FALSE	FALSE	TRUE	FALSE	FALSE	FALSE	TRUE
SQMLDEDDILSEMQKSPVVNLPDKTTGASQL	131	Aplf	Q9D842	1	1	-0.53824	-0.645209	NA	NA	NA	NA	NA	FALSE	FALSE	TRUE	TRUE	FALSE	FALSE	FALSE
FSAESEVEMECTLRNSQMLDEDDILSEMQKS	116	Aplf	Q9D842	1	NA	NA	NA	NA	NA	NA	NA	NA	FALSE	FALSE	TRUE	FALSE	FALSE	FALSE	TRUE
VNLPDKTTGASQLQGSPEITKTKCPTIDPMS	149	Aplf	Q9D842	0.999951	0.99964	-0.746055	-0.606101	NA	NA	NA	NA	NA	FALSE	FALSE	TRUE	TRUE	FALSE	FALSE	FALSE
EGQKGQEETSGAPDLSPERVLSLKEYPGPVG	484	Apobr	Q8VBT6	NA	1	NA	-0.36816	NA	NA	NA	NA	NA	FALSE	FALSE	TRUE	TRUE	FALSE	FALSE	FALSE
APRSSDFTDRMKVWTSGQVEEYDLDADDINS	247	Aqp1	Q02013	0.910643	0.879798	-0.171847	-0.350431	NA	NA	NA	NA	NA	FALSE	FALSE	TRUE	FALSE	FALSE	FALSE	TRUE
SQRRPSTAIEEDDEDSPSECHTPEKVKKPKK	337	Arel1	Q8CHG5;E9PZX5	0.960946	0.952824	0.195682	-0.129702	NA	NA	NA	NA	NA	FALSE	FALSE	TRUE	TRUE	FALSE	FALSE	FALSE
NAMAISEMTDKLGLQSLRNRTWYVQATCATQ	147	Arf4	E9Q798;F6UFB9;P61750	1	1	0.0331709	-0.428644	0.128758	-0.52058	-0.0955869	0.0919367	-0.195911	FALSE	FALSE	TRUE	FALSE	FALSE	FALSE	TRUE
GTDLWIDSMNSAPSHSPEKKDSDFFTEHTQA	145	Arfgap2	Q99K28	0.834902	0.489515	0.389678	NA	0.493209	NA	-0.103531	0.223793	0.493209	TRUE	FALSE	FALSE	TRUE	TRUE	FALSE	FALSE
PSAVSEKPLDAISQKSVDIHDSIQPRSSDNR	1566	Arfgef1	G3X9K3	0.999978	NA	NA	NA	NA	NA	NA	-0.745866	NA	FALSE	FALSE	TRUE	FALSE	FALSE	FALSE	TRUE
MQSKPQSPVIQATAGSPKFSRLKQSQAQSKP	227	Arfgef2	A2A5R2;F6YCJ0	0.99558	0.998337	0.417444	-0.896979	0.445589	-0.325872	-0.0281448	-0.571107	0.0598584	TRUE	FALSE	FALSE	TRUE	FALSE	FALSE	FALSE
STNAAASRRERERASSPPDRIDIFGRTVSKR	75	Arglu1	Q3UL36	0.950225	0.887174	-0.331132	-0.053314	-0.078353	0.337688	-0.252779	-0.391002	0.129667	FALSE	FALSE	TRUE	TRUE	FALSE	FALSE	FALSE
ILQAFPGEEPAEEPQSPRNQLSTPSRGNENG	708	Arhgap11a	Q80Y19	1	1	-0.736821	-0.873424	NA	NA	NA	NA	NA	FALSE	FALSE	TRUE	TRUE	FALSE	FALSE	FALSE
EEENCPSERNFSPDQSPEFAREADEECYSTQ	659	Arhgap11a	Q80Y19	NA	0.998234	NA	-0.22329	NA	NA	NA	NA	NA	FALSE	FALSE	TRUE	TRUE	FALSE	FALSE	FALSE
QVAEADEAAEEETPDSPGVEKHDKEKDQKEL	512	Arhgap12	S4R203;S4R248;A0A0A0MQ95;B2RUJ8;S4R221;Q8C0D4	NA	0.929078	NA	-1.09601	NA	NA	NA	NA	NA	FALSE	FALSE	TRUE	TRUE	FALSE	FALSE	FALSE
GVNEQASTKAASRTTSPASVPTAHLIHQTTG	315	Arhgap21	B7ZCJ0;A0A0A0MQE8;B7ZCJ1;Q6DFV3;G3UWM5	0.650801	0.765514	1.67061	-0.0403634	NA	-0.134059	NA	0.0936954	-0.134059	FALSE	FALSE	TRUE	TRUE	FALSE	FALSE	FALSE
EVSKNKDGKDQGEPVSPSEDEPFSWPGPKTV	42	Arhgap21	B7ZCJ0;A0A0A0MQE8;B7ZCJ1;Q6DFV3;A2BHQ2	0.998056	0.998193	0.0997882	0.193709	NA	0.100013	NA	0.0936954	0.100013	FALSE	FALSE	TRUE	TRUE	FALSE	FALSE	FALSE
LEDMEKYRMQSIRRESRARQKVKGPIMSQYD	1762	Arhgap32	Q811P8	NA	1	NA	NA	NA	NA	NA	NA	NA	FALSE	FALSE	TRUE	FALSE	FALSE	FALSE	TRUE
TSWDKSVEERDVINRSPTQLQLGKMKAGERE	952	Arhgap32	Q811P8	0.990363	0.993206	0.192002	-0.112912	NA	NA	NA	NA	NA	FALSE	FALSE	TRUE	TRUE	FALSE	FALSE	FALSE
YTSWDLEDMEKYRMQSIRRESRARQKVKGPI	1757	Arhgap32	Q811P8	NA	1	NA	NA	NA	NA	NA	NA	NA	FALSE	FALSE	TRUE	FALSE	FALSE	FALSE	TRUE
RLGRFASYRTSFSVGSDDELGPIRKKEEDQA	1179	Arhgap35	Q91YM2	0.999987	NA	0.16835	NA	1.93176	NA	-1.76341	NA	1.93176	FALSE	FALSE	TRUE	FALSE	FALSE	FALSE	TRUE
GSVVAAKAQLFENAGSPKPVSSGRQAQAMYS	778	Arhgap42	B2RQE8	0.999961	0.999681	1.82051	1.08447	NA	NA	NA	NA	NA	FALSE	FALSE	TRUE	TRUE	FALSE	FALSE	FALSE
LRGVLESVKHNLDVVSPVPINKDVSEADLRI	765	Arhgap5	E9PYT0;P97393	1	1	1.78822	1.12895	NA	NA	NA	NA	NA	FALSE	FALSE	TRUE	TRUE	FALSE	FALSE	FALSE
PVETWKGGIDNPAITSDQEVDDKKIKKKTHK	1219	Arhgap5	E9PYT0;P97393	NA	0.932945	NA	NA	NA	NA	NA	NA	NA	FALSE	FALSE	TRUE	FALSE	FALSE	FALSE	TRUE
PVILARVGQHHRRQGSDAAVHPLNHQGIDQS	271	Arhgef11	E9Q0A3;Q68FM7;D6RGQ8	0.999992	1	-0.110096	-0.279039	-0.855647	-0.0146475	0.745551	-0.264391	-0.435147	TRUE	FALSE	FALSE	FALSE	FALSE	FALSE	TRUE
NATKHPGDAPVLNHPSPPGSQEPAYQGSTSS	1096	Arhgef11	E9Q0A3;Q68FM7	0.957164	0.936276	1.00121	1.25157	0.255661	1.51596	0.745551	-0.264391	0.88581	TRUE	FALSE	FALSE	TRUE	FALSE	FALSE	FALSE
TELSNGEASEAYRSLSDPIPQRHRAATSEEP	728	Arhgef17	Q80U35	0.999911	0.999059	-0.105008	0.197865	0.141583	-0.383438	-0.246591	0.581303	-0.120927	FALSE	FALSE	TRUE	FALSE	FALSE	FALSE	TRUE
LGAGTEDSLGGRALVSPETPPTPGALRRRRK	689	Arhgef17	Q80U35	0.999994	0.999996	0.263681	0.722991	0.510271	0.141688	-0.246591	0.581303	0.325979	FALSE	FALSE	TRUE	TRUE	FALSE	TRUE	FALSE
SSRRPSMDSEALGSTSPDRVSWEPPTRDPRQ	152	Arhgef17	Q80U35	NA	0.804028	NA	-1.76058	NA	-2.34188	-0.246591	0.581303	-2.34188	FALSE	FALSE	TRUE	TRUE	FALSE	FALSE	FALSE
GMPPPALPRGLFRLESFESLRGERLLKDALR	617	Arhgef2	H3BJU7;H3BJX8;H3BJ45;H3BJ40;H3BKH9;Q60875	1	0.999986	0.0297942	0.0513025	-0.00207814	0.142674	0.0318724	-0.0913715	0.0702979	FALSE	FALSE	TRUE	FALSE	FALSE	FALSE	TRUE
LFPNLLLMLSASPRMSGFIYQGKLPTTGMTI	340	Arhgef7	D3Z0V2;Q9ES28	1	1	0.00488457	-0.410562	NA	NA	NA	NA	NA	FALSE	FALSE	TRUE	FALSE	FALSE	FALSE	TRUE
_________MTDNTNSQLVVRAKFNFQQTNE	7	Arhgef7	D3Z0V2;Q9ES28	NA	0.999729	NA	-0.397505	NA	NA	NA	NA	NA	FALSE	FALSE	TRUE	FALSE	FALSE	FALSE	TRUE
AVSGGAQQRSHHAPMSPGSSGGGGQPLARTP	365	Arid1a	E9QAQ7;A2BH40	0.999924	NA	0.269808	NA	0.00196416	NA	0.267844	-0.135317	0.00196416	FALSE	FALSE	TRUE	TRUE	FALSE	FALSE	FALSE
PQMPQYTSPQPGSALSPRQPSGGQMHSGVGS	773	Arid1a	E9QAQ7;A2BH40	0.785458	0.941603	NA	0.0761486	NA	0.211465	0.267844	-0.135317	0.211465	FALSE	FALSE	TRUE	TRUE	FALSE	FALSE	FALSE
SKIELLPSRPYVPCPTPPRKHLTTVEGTPGT	1878	Arid1a	E9QAQ7;A2BH40	0.958752	0.998588	0.692945	0.808426	0.425101	0.943743	0.267844	-0.135317	0.684422	FALSE	FALSE	TRUE	FALSE	FALSE	FALSE	TRUE
FSPHTSPHLPGIRGPSPSPVGSPASVAQSRS	697	Arid1a	E9QAQ7;A2BH40	0.999859	0.999963	0.467673	0.0699771	0.199829	0.205294	0.267844	-0.135317	0.202562	FALSE	FALSE	TRUE	TRUE	FALSE	FALSE	FALSE
QRNPQMPQYTSPQPGSALSPRQPSGGQMHSG	770	Arid1a	E9QAQ7;A2BH40	0.830986	0.75693	0.2843	0.248049	0.0164562	0.383366	0.267844	-0.135317	0.199911	FALSE	FALSE	TRUE	FALSE	FALSE	FALSE	TRUE
SPAWAAAQQRSHPAMSPGTPGPTMGRSQGSP	506	Arid1b	E9Q6R4;E9Q4N7	0.982674	0.993145	0.162283	0.218223	0.414577	0.226978	-0.252295	-0.00875482	0.320778	TRUE	FALSE	FALSE	TRUE	FALSE	FALSE	FALSE
PISTPVVRVDAVADLSPTPSPAGIPHGPQAA	631	Arid2	E9Q7E2	0.998188	0.995047	-0.406319	-0.476298	-0.387115	-0.357821	-0.0192037	-0.118476	-0.372468	FALSE	FALSE	TRUE	TRUE	FALSE	FALSE	FALSE
DVHSLEFSSLECKNFSSTEDDIDPYEKEKKL	843	Arid4a	F8VPQ2	0.996477	0.98911	0.298531	0.269512	0.325543	0.764414	-0.0270125	-0.494902	0.544978	FALSE	TRUE	FALSE	FALSE	FALSE	FALSE	TRUE
HHEPKVKEEKKDFEDSMDEALKEAPEMPLLD	427	Arid4a	F8VPQ2;E9Q9V1	1	1	0.205896	-0.644803	0.232909	-0.149902	-0.0270125	-0.494902	0.0415035	FALSE	TRUE	FALSE	FALSE	FALSE	FALSE	TRUE
CKLRRLSKSPFQSNPSPEMVSKLDLADAKNS	675	Arid4b	A2CG63;F6R6U0	0.999527	0.999831	-0.0197731	-1.24397	NA	NA	NA	NA	NA	FALSE	TRUE	FALSE	TRUE	FALSE	FALSE	FALSE
KVPTERPGAPSPHPSSPGLGSKRGLEEEGFA	462	Arid5a	D3Z0W0;Q3U108	0.766728	NA	-0.0927487	NA	NA	NA	NA	NA	NA	FALSE	TRUE	FALSE	TRUE	FALSE	FALSE	FALSE
NTEQSEEGDLPQLPVSPKPDDEQSRSQSPTQ	53	Arid5a	D3Z0W0;Q3U108;D3Z7U1;D3Z085;J3KMU9	0.999114	0.943234	NA	0.148479	NA	NA	NA	NA	NA	FALSE	TRUE	FALSE	TRUE	FALSE	FALSE	FALSE
EAEEMGDKGLAPLLPSPPLPPEKDSAPTPGA	544	Arid5b	Q8BM75	1	1	0.0647666	0.387914	1.09107	0.303305	-1.0263	0.0846086	0.697188	FALSE	TRUE	FALSE	TRUE	FALSE	TRUE	FALSE
RVVDSYREALSQQLDSEDEQDQRGSESGENS	328	Arl13b	Q640N2	1	0.999993	-0.0691522	NA	NA	NA	NA	NA	NA	FALSE	FALSE	TRUE	FALSE	FALSE	FALSE	TRUE
SETKRAPLLPRVGDGSPVLPDKRNGIFPATA	80	Arl6ip6	Q8BH07	1	1	-0.426962	-0.0667446	-0.472692	-0.0089626	0.0457292	-0.057782	-0.240827	FALSE	FALSE	TRUE	TRUE	FALSE	FALSE	FALSE
TRGPRRGGRRLRPSRSAEDLTDGSYDDILNA	43	Armc10	Q9D0L7;D3Z5T2	1	1	-0.195474	0.1129	-0.0160899	-0.358443	-0.179384	0.471344	-0.187267	FALSE	FALSE	TRUE	FALSE	FALSE	FALSE	TRUE
NLATTVAEEVAPAAPSPKVQNGAESKVQELN	104	Armcx2	Q6A058	NA	0.999983	NA	-0.896523	NA	NA	NA	NA	NA	FALSE	FALSE	TRUE	TRUE	FALSE	FALSE	FALSE
RQWDMLRAFHAALRNSPINTKNQAVKERAQG	64	Arpc5l	A3KGQ6;Q9D898	0.956917	0.966499	0.447761	-0.73574	0.450787	-0.0353831	-0.00302648	-0.700357	0.207702	FALSE	FALSE	TRUE	TRUE	FALSE	FALSE	FALSE
PEAASAEEQKQKYFDSGDYNMAKAKMKNKQL	21	Arpp19;Ensa	E9Q4B9;E9Q827;P56212;P60840	NA	0.99454	NA	NA	NA	NA	NA	NA	NA	FALSE	FALSE	TRUE	FALSE	FALSE	FALSE	TRUE
FHQGKKDAEMDRNFDTLDLPKRTEAAKGFEL	643	Arvcf	P98203	1	1	-0.194213	-0.481042	NA	NA	NA	NA	NA	FALSE	FALSE	TRUE	FALSE	FALSE	FALSE	TRUE
KKRPPPPPPGHKRTLSDPPSPLPHGPPNKGA	819	Asap1	E9QMJ1;H3BL41;H3BJY2;E9QN63;Q9QWY8	0.999061	0.999896	-0.867738	-0.698576	-0.910165	-0.444046	0.0424271	-0.25453	-0.677106	FALSE	FALSE	TRUE	FALSE	FALSE	FALSE	TRUE
LSPNVQSRDAIQKQASEDSNDLTPTLPETPV	1024	Asap1	E9QMJ1;H3BL41;H3BJY2;E9QN63;Q9QWY8;H3BKD4;H3BKE6;E9QMI7	0.999712	NA	0.0259553	NA	-0.0164717	NA	0.0424271	-0.25453	-0.0164717	FALSE	FALSE	TRUE	FALSE	FALSE	FALSE	TRUE
PERKGVFPVSFVHILSD______________	1111	Asap1	E9QMJ1;H3BL41;H3BJY2;E9QN63;Q9QWY8;H3BKD4;H3BKE6;E9QMI7	0.999906	0.988271	NA	NA	NA	NA	0.0424271	-0.25453	NA	FALSE	FALSE	TRUE	FALSE	FALSE	FALSE	TRUE
HVEYEWNLRQDEMDESDDDLDDKPSPIKKER	697	Asap1	E9QMJ1;H3BL41;H3BJY2;E9QN63;Q9QWY8;H3BKD4;H3BKE6;E9QMI7	0.999997	1	-0.0458623	-0.47283	-0.0882894	-0.218299	0.0424271	-0.25453	-0.153294	FALSE	FALSE	TRUE	FALSE	FALSE	FALSE	TRUE
HLHSQGESNPLSKKLSPVHSQMADYISAAPS	178	Ash1l	Q99MY8	0.927545	NA	0.271287	NA	NA	NA	NA	NA	NA	TRUE	FALSE	FALSE	TRUE	FALSE	FALSE	FALSE
ADVLYHVETEVDGRRSPPWEP__________	529	Ash2l	E9PU93;Q91X20;D3YYA0	1	1	0.101118	-0.0411202	0.156453	-0.0566178	-0.0553345	0.0154976	0.0499175	FALSE	FALSE	TRUE	TRUE	FALSE	FALSE	FALSE
AGKQESIAVRSKAPGSPVSSLSADQASSSTL	193	Aspscr1	Q8VBT9;F7CRQ2;A2AC02;A2AC03;A2AC05;A2ABZ8	0.990749	0.999629	0.101165	-0.259806	NA	NA	NA	NA	NA	TRUE	FALSE	FALSE	TRUE	FALSE	FALSE	FALSE
KEELAEAEVIKDSPDSPEPPNKKPLVETDET	626	Asun	Q8QZV7;F7BP94	0.994351	0.99956	-0.0518593	0.273814	-0.0948957	-0.0787183	0.0430364	0.352533	-0.086807	FALSE	FALSE	TRUE	TRUE	FALSE	FALSE	FALSE
KTPAEQPKSILPSEASPVRIVPVVPQSECKE	373	Asxl2	F6WV21;D6REV1;Q8BZ32;D3Z112	0.993022	0.996758	0.397201	0.103263	NA	NA	NA	NA	NA	FALSE	FALSE	TRUE	TRUE	FALSE	FALSE	FALSE
QPLLLPPLQTPKLYGSPTQIGPSYRGMINVS	1254	Asxl2	F6WV21;D6REV1;Q8BZ32	0.998854	0.99623	0.385639	-0.0331414	NA	NA	NA	NA	NA	FALSE	FALSE	TRUE	TRUE	FALSE	FALSE	FALSE
ALLCVREYVNSTSEESHDEDEIRPVQQQDLH	322	Atad1	Q9D5T0	0.999995	0.999991	0.255184	-0.467833	0.282339	-0.659016	-0.0271541	0.191184	-0.188339	FALSE	TRUE	FALSE	FALSE	FALSE	FALSE	TRUE
RDAALLCVREYVNSTSEESHDEDEIRPVQQQ	319	Atad1	Q9D5T0	0.782969	0.640459	-0.437867	1.12941	-0.410713	0.938231	-0.0271541	0.191184	0.263759	FALSE	TRUE	FALSE	FALSE	FALSE	FALSE	TRUE
KRYYLRQRKTTVYYQSPLESKPRHQRKPNMF	286	Atad2	G3X963	0.999976	1	-0.401084	-0.237456	-0.334961	-0.33924	-0.0661236	0.101785	-0.3371	FALSE	FALSE	TRUE	TRUE	FALSE	FALSE	FALSE
PRHQRKPNMFYSGPASPARPRFRLSSTGPRS	307	Atad2	G3X963	1	1	-0.423847	-0.170654	-0.357723	-0.272438	-0.0661236	0.101785	-0.315081	FALSE	FALSE	TRUE	TRUE	FALSE	FALSE	FALSE
NRLESNIDLKNNSSSSNIENELEEPKETTEG	1218	Atad2	G3X963;Q8CDM1	0.958202	0.867883	-0.225768	0.158078	-0.159645	0.0562939	-0.0661236	0.101785	-0.0516755	FALSE	FALSE	TRUE	FALSE	FALSE	FALSE	TRUE
KQNRLESNIDLKNNSSSSNIENELEEPKETT	1216	Atad2	G3X963;Q8CDM1	0.98791	0.710451	NA	-1.67844	NA	-1.78023	-0.0661236	0.101785	-1.78023	FALSE	FALSE	TRUE	FALSE	FALSE	FALSE	TRUE
NSDVSCPFLESDLAYSDDDTPSVYENGLSQK	730	Atad2	G3X963;Q8CDM1	0.81366	0.420527	-0.276556	NA	-0.210433	NA	-0.0661236	0.101785	-0.210433	FALSE	FALSE	TRUE	FALSE	FALSE	FALSE	TRUE
GALDEARKAEVDGSLSDSHVSPPAKRTLKQP	80	Atad2b	E9Q166	0.982243	0.717077	0.794557	0.366924	0.474738	-0.320495	0.31982	0.687419	0.0771212	FALSE	TRUE	FALSE	FALSE	FALSE	FALSE	TRUE
LERFSVHRLDLPALYSVSAKTPEESCAQIFR	808	Atad2b	E9Q166	NA	1	NA	NA	NA	NA	0.31982	0.687419	NA	FALSE	TRUE	FALSE	FALSE	FALSE	FALSE	TRUE
HTALRAMEVLPLALPSPPRQLSESEKNRMED	941	Atad2b	E9Q166	1	1	0.0434824	0.365021	-0.276337	-0.322398	0.31982	0.687419	-0.299368	FALSE	TRUE	FALSE	TRUE	FALSE	TRUE	FALSE
AHQKKRENTLFDIHRSPARRSHIRRKKHAIH	317	Atad2b	E9Q166	0.999966	0.999995	-0.580242	0.207393	-0.900062	-0.480026	0.31982	0.687419	-0.690044	FALSE	TRUE	FALSE	TRUE	FALSE	FALSE	FALSE
MVNTRKSSLRLLGSKSPGPGPGPGAGAGAEP	16	Atad2b	E9Q166	1	1	0.215764	0.659194	-0.104056	-0.0282252	0.31982	0.687419	-0.0661404	FALSE	TRUE	FALSE	TRUE	FALSE	FALSE	FALSE
TLERFSVHRLDLPALYSVSAKTPEESCAQIF	807	Atad2b	E9Q166	NA	1	NA	NA	NA	NA	0.31982	0.687419	NA	FALSE	TRUE	FALSE	FALSE	FALSE	FALSE	TRUE
RFSVHRLDLPALYSVSAKTPEESCAQIFREA	810	Atad2b	E9Q166	NA	1	NA	NA	NA	NA	0.31982	0.687419	NA	FALSE	TRUE	FALSE	FALSE	FALSE	FALSE	TRUE
RLVSRPQDALEGVILSPSLEARVRDIAIATR	320	Atad3	Q925I1	0.992732	0.939366	0.95943	0.259423	0.934899	0.272175	0.0245312	-0.0127519	0.603537	FALSE	FALSE	TRUE	TRUE	FALSE	FALSE	FALSE
LRRSSRHQARSAKEKSPEIDDSVIVIDSSPT	727	Atad5	Z4YKQ9;Q4QY64	0.99998	0.99992	0.330883	-0.0452826	0.138633	-0.348508	0.192249	0.303225	-0.104937	FALSE	FALSE	TRUE	TRUE	FALSE	FALSE	FALSE
KKASEDDIKKMPLDLSPLATPIIRSKIEEPS	94	Atf2	A2AQE9;A2AQF0;P16951;G3UXC3	0.99953	0.999978	-0.468635	-1.01546	NA	NA	NA	NA	NA	FALSE	TRUE	FALSE	TRUE	FALSE	FALSE	FALSE
KKASEDDIKKMPLDLSPLATPIIRSKIEEPS	94	Atf2	A2AQE9;A2AQF0;P16951;G3UXC3	0.99953	0.999978	-0.468635	-1.01546	NA	NA	NA	NA	NA	FALSE	TRUE	FALSE	TRUE	FALSE	FALSE	FALSE
TSVITQAPPSNRQIGSPTGSLPLVMHLANGQ	188	Atf7;Gm28047	Q3TZR9;Q3US59;V9GXN6;Q8R0S1	0.944845	NA	0.0840126	NA	NA	NA	NA	-0.93589	NA	FALSE	FALSE	TRUE	TRUE	FALSE	FALSE	FALSE
EKKGAAGPLDMSLPSTPDIKIKEEEPVEVDS	101	Atf7;Gm28047	Q3TZR9;Q3US59;V9GXN6;Q8R0S1;V9GX99	0.854998	0.998474	-0.260748	-0.813626	NA	0.122264	NA	-0.93589	0.122264	FALSE	FALSE	TRUE	FALSE	FALSE	FALSE	TRUE
LPLHLGYDPLHPTLPSPTSVITQAPPSNRQI	171	Atf7;Gm28047	Q3TZR9;Q3US59;V9GXN6;Q8R0S1;V9GX99	0.833033	NA	0.015345	NA	NA	NA	NA	-0.93589	NA	FALSE	FALSE	TRUE	TRUE	FALSE	TRUE	FALSE
SEDTETVSNSSEGRASPHDILETIFVRKVGA	360	Atg13	Q91YI1	1	NA	-1.15788	NA	NA	NA	NA	NA	NA	TRUE	FALSE	FALSE	TRUE	FALSE	FALSE	FALSE
GQPASRHPEPVPEEGSEDELPPQVHKV____	828	Atg9a	Q3ZAQ4;A0A087WP33	NA	1	NA	-0.359213	NA	-0.285242	0.328978	-0.0739702	-0.285242	FALSE	FALSE	TRUE	FALSE	FALSE	FALSE	TRUE
QFDTEYQRLEASYSDSPPGEEDLLVHVAEGS	18	Atg9a	Q3ZAQ4;A0A087WP33;Q68FE2;A0A087WRG3;A0A087WQ26	0.994593	0.989124	0.355332	-0.483803	0.0263531	-0.409833	0.328978	-0.0739702	-0.19174	FALSE	FALSE	TRUE	TRUE	FALSE	FALSE	FALSE
GSRHRADVASALRSFSPLQPGAAPQGRVPST	656	Atg9a	Q3ZAQ4;A0A087WP33;A0A087WPL8	0.966237	0.967225	0.751635	-0.0202234	0.422657	0.0537468	0.328978	-0.0739702	0.238202	FALSE	FALSE	TRUE	TRUE	FALSE	FALSE	FALSE
______MAKSRRDRNSWGGFSEKSSDWSSEE	10	Atl1	Q8BH66	NA	0.99991	NA	0.137635	NA	NA	NA	NA	NA	TRUE	FALSE	FALSE	FALSE	FALSE	FALSE	TRUE
PGSYKTATPPGYKPGSPPSFRTGTPPGYRGT	646	Atn1	O35126	0.81423	0.785119	0.142146	0.412185	NA	NA	NA	NA	NA	FALSE	FALSE	TRUE	TRUE	FALSE	FALSE	FALSE
SAIDSEAIPIKLAHDSLEDLEVTRYHFAMNG	813	Atp13a3	Q5XF89	1	1	-0.0140696	0.142087	NA	-0.602247	NA	0.744333	-0.602247	FALSE	FALSE	TRUE	FALSE	FALSE	FALSE	TRUE
____MTKTEKKSFHQSLAEWKLFIYNPSSGE	12	Atp1b3	P97370	1	0.999996	0.795709	0.38416	0.845061	0.289249	-0.049352	0.0949116	0.567155	TRUE	FALSE	FALSE	FALSE	FALSE	FALSE	TRUE
TSKAFTGREFDELSPSAQRDACLNARCFARV	663	Atp2a2	J3KMM5;O55143	0.800304	0.998071	0.42616	-0.156418	0.347825	-0.316047	0.0783352	0.159629	0.0158889	FALSE	FALSE	TRUE	FALSE	FALSE	FALSE	TRUE
SIHNFMTHPEFRIEDSEPHIPLIDDTDAEDD	1155	Atp2b1	G5E829	1	1	-0.447844	0.14274	-0.188782	-0.0911479	-0.259062	0.233888	-0.139965	FALSE	TRUE	FALSE	FALSE	FALSE	FALSE	TRUE
RSSLYEGLEKPESRSSIHNFMTHPEFRIEDS	1140	Atp2b1	G5E829	0.839162	0.499075	0.511403	NA	0.770464	NA	-0.259062	0.233888	0.770464	FALSE	TRUE	FALSE	FALSE	FALSE	FALSE	TRUE
GDMANNSVAYSGVKNSLKEANHDGDFGITLT	17	Atp2b1	G5E829	NA	0.998944	NA	NA	NA	NA	-0.259062	0.233888	NA	FALSE	TRUE	FALSE	FALSE	FALSE	FALSE	TRUE
GADTSVDLEETGRVLSIGDGIARVHGLRNVQ	76	Atp5a1	Q03265;D3Z6F5	1	1	1.32178	0.467905	1.3512	0.488422	-0.0294175	-0.020516	0.919811	FALSE	FALSE	TRUE	FALSE	FALSE	FALSE	TRUE
VGVGEKIKGILYRTHSDQFLVSFKDVGRKPP	122	Atp5c1	Q8C2Q8;Q91VR2;A2AKU9;A2AKV1;A2AKV2;A2AKV3	NA	0.992979	NA	1.06984	NA	0.994649	-0.00446544	0.0751903	0.994649	FALSE	FALSE	TRUE	FALSE	FALSE	FALSE	TRUE
CFGMSRSGYTLVRKDSEEEVSLLGNQDIEEG	695	Atp6v0a2	P15920	1	1	-0.0889557	0.148218	0.0121565	0.297851	-0.101112	-0.149633	0.155004	TRUE	FALSE	FALSE	FALSE	FALSE	FALSE	TRUE
RRYNIIPVLSDILQESVKEKVTRIILAAFRN	258	Atp6v1h	A0A0A6YX18;Q8BVE3;A0A0A6YWP6	0.999998	1	NA	NA	NA	NA	-0.109294	0.174662	NA	FALSE	FALSE	TRUE	FALSE	FALSE	FALSE	TRUE
GFGELIMSGKNMRLSSLALSSFSTRSSSSWI	1151	Atp8b2	E9QAL4;D3YXQ5;P98199	0.942441	NA	-0.466862	NA	NA	NA	NA	NA	NA	FALSE	FALSE	TRUE	FALSE	FALSE	FALSE	TRUE
LEPFPGLSRSIENPPSKRARSFSETTVPDPE	32	Atrip	I6L9G2;E9Q6L5;Q8BMG1;E0CYW4	1	NA	-4.20758	NA	NA	NA	NA	NA	NA	FALSE	FALSE	TRUE	FALSE	FALSE	FALSE	TRUE
LSSAHKVRRLDGLPNSPIRKSREDIPVKDNF	97	Atrip	I6L9G2;E9Q6L5;Q8BMG1	1	1	0.0872735	-0.42616	NA	NA	NA	NA	NA	FALSE	FALSE	TRUE	TRUE	FALSE	FALSE	FALSE
KPRYRHRLLRHKLTLSDGESGEEKPTKPKEH	1335	Atrx	Q61687	0.982136	0.978026	-0.172744	0.101919	-0.172455	0.149406	-0.00028851	-0.0474875	-0.0115243	FALSE	TRUE	FALSE	FALSE	FALSE	FALSE	TRUE
SRSKRKPSIVTKYVESDDEKPTDENVNEKAA	92	Atrx	Q61687;F6RDB7;Q8C2S3;Q3UY26;Q3TA30;A6PWK7;A6PWK9;A6PWK8	1	1	0.125447	-0.00255583	0.125735	0.0449317	-0.00028851	-0.0474875	0.0853336	FALSE	TRUE	FALSE	FALSE	FALSE	FALSE	TRUE
REREKLREVIEIEDASPTKCPITTKLVLDEN	1512	Atrx	Q61687	0.982044	0.86703	-0.374956	-0.600884	-0.374667	-0.553396	-0.00028851	-0.0474875	-0.464032	FALSE	TRUE	FALSE	TRUE	TRUE	FALSE	FALSE
SKKKRQNYSESSNYDSELEREIKTMSRIGAA	801	Atrx	Q61687;F6RDB7	0.999999	0.999983	0.360638	-0.147793	0.360927	-0.100306	-0.00028851	-0.0474875	0.13031	FALSE	TRUE	FALSE	FALSE	FALSE	FALSE	TRUE
HKVPKAKQPVIGDQNSDSDEMLAVLKEASQM	717	Atrx	Q61687;F6RDB7	0.990918	0.972348	0.127857	-0.46331	0.128145	-0.415823	-0.00028851	-0.0474875	-0.143839	FALSE	TRUE	FALSE	FALSE	FALSE	FALSE	TRUE
RKELFVKLTPVSLSNSPIKGVDCQEVSQEKN	590	Atrx	Q61687;F6RDB7	0.998828	0.999026	-0.635615	-0.517255	-0.635327	-0.469767	-0.00028851	-0.0474875	-0.552547	FALSE	TRUE	FALSE	TRUE	TRUE	FALSE	FALSE
LKLDESKTTSTSNPSSPAPDWYKDFVTDTDA	1979	Atrx	Q61687	0.992828	0.936778	0.522509	0.268434	0.522798	0.315922	-0.00028851	-0.0474875	0.41936	FALSE	TRUE	FALSE	TRUE	FALSE	FALSE	FALSE
TPLRRQTESNPAMSNSDEESNGTMKEKQKMS	665	Atrx	Q61687;F6RDB7	0.998289	0.797396	0.553934	-0.0116171	0.554223	0.0358704	-0.00028851	-0.0474875	0.295047	FALSE	TRUE	FALSE	FALSE	FALSE	FALSE	TRUE
GKKWKDKSCEKKEELSDSVDKLPGKGDSCDS	1041	Atrx	Q61687	0.999252	0.999107	-0.0731347	-0.161847	-0.0728462	-0.114359	-0.00028851	-0.0474875	-0.0936028	FALSE	TRUE	FALSE	FALSE	FALSE	FALSE	TRUE
RHRLLRHKLTLSDGESGEEKPTKPKEHKEAK	1339	Atrx	Q61687	0.780677	NA	0.0719822	NA	0.0722707	NA	-0.00028851	-0.0474875	0.0722707	FALSE	TRUE	FALSE	FALSE	FALSE	FALSE	TRUE
GVARSSEKCRPREEISDHENNVTILLEDSDL	626	Atrx	Q61687;F6RDB7	0.983192	0.999999	0.0655061	0.228603	0.0657947	0.276091	-0.00028851	-0.0474875	0.170943	FALSE	TRUE	FALSE	FALSE	FALSE	FALSE	TRUE
SQTPRVEVAAPAHRGTPDTDLEVQRVVGALA	328	Atxn1l	P0C7T6	NA	0.98936	NA	0.278817	NA	NA	NA	NA	NA	FALSE	TRUE	FALSE	FALSE	FALSE	FALSE	TRUE
SNCTSGSSKTNSPSISPSMLSNAEHKRGPEV	836	Atxn2	E9QM77;F6U2C2;O70305;F6V8M6	0.968032	0.99945	NA	0.410233	NA	0.516125	-0.0187766	-0.105892	0.516125	TRUE	FALSE	FALSE	TRUE	FALSE	FALSE	FALSE
DSSSSSSNCTSGSSKTNSPSISPSMLSNAEH	830	Atxn2	E9QM77;F6U2C2;O70305;F6V8M6	NA	0.752382	NA	NA	NA	NA	-0.0187766	-0.105892	NA	TRUE	FALSE	FALSE	FALSE	FALSE	FALSE	TRUE
AASPTPASPASNRALTPSIEAKDSRLQDQRQ	710	Atxn2	E9QM77;F6U2C2;O70305;F7B6X4	0.999175	0.99988	-0.0797024	1.04928	-0.0609258	1.15517	-0.0187766	-0.105892	0.547124	TRUE	FALSE	FALSE	FALSE	FALSE	FALSE	TRUE
SSSSSNCTSGSSKTNSPSISPSMLSNAEHKR	832	Atxn2	E9QM77;F6U2C2;O70305;F6V8M6	0.99621	0.991591	0.628921	0.775851	0.647697	0.881744	-0.0187766	-0.105892	0.76472	TRUE	FALSE	FALSE	TRUE	FALSE	FALSE	FALSE
ELRKFGAQFKLQPSSSPETGLDPFPSRILKE	562	Atxn2l	Q3TGG2;E9Q5Q0;Q7TQH0	0.999126	0.990163	0.181084	0.143524	-0.0231989	0.0198578	0.204283	0.123666	-0.00167053	FALSE	FALSE	TRUE	TRUE	FALSE	FALSE	FALSE
IGLPRGQTTGKGPPQSPVFEGVYNNSRMLHF;IGSVRGQTTGKGPPQSPVFEGVYNNSRMLHF	109	Atxn2l	Q3TGG2;J3QP59;Q7TQH0	1	1	0.263993	0.607011	0.0597098	0.483344	0.204283	0.123666	0.271527	FALSE	FALSE	TRUE	TRUE	FALSE	FALSE	FALSE
PGAGSISPASPKLSLTPTDVKELPTKEPSRN	505	Atxn2l	Q3TGG2;E9Q5Q0;Q7TQH0	0.999846	0.996588	0.219455	0.433921	0.0151718	0.310255	0.204283	0.123666	0.162713	FALSE	FALSE	TRUE	FALSE	FALSE	FALSE	TRUE
KEKEVDGLLTSDPMGSPVSSKTESILDKEDK	597	Atxn2l	Q3TGG2;E9Q5Q0;Q7TQH0	0.999978	0.999586	0.744197	0.870266	0.539914	0.7466	0.204283	0.123666	0.643257	FALSE	FALSE	TRUE	TRUE	FALSE	FALSE	FALSE
EEKHSAVQRQGSGRESPSLVSREGKYIPLPQ	337	Atxn2l	Q3TGG2;E9Q5Q0;Q7TQH0	0.910518	0.719146	0.282877	0.251204	0.0785945	0.127538	0.204283	0.123666	0.103066	FALSE	FALSE	TRUE	TRUE	FALSE	FALSE	FALSE
QALISRLQWDGSSDLSPSDSGSSKTSENQGW	192	Atxn7l3	F6RCN9;Z4YN62;A2AWT3	0.998202	0.97759	-0.168642	0.609471	NA	2.57486	NA	-1.96539	2.57486	FALSE	FALSE	TRUE	TRUE	FALSE	FALSE	FALSE
KRKSRYKILDATDQESLELKPTSRAGSKQKG	977	AU040320;Kiaa0319l	Z4YK56;Q8K135	0.999992	0.99991	NA	0.560813	NA	0.532668	-0.0434845	0.0281448	0.532668	TRUE	FALSE	FALSE	FALSE	FALSE	FALSE	TRUE
RLRPQSVQSSFPSPPSPSSDVQLTTLAHRVK	290	Aup1	P70295;Q3U3K9	0.973918	0.913986	0.541765	0.361095	0.644893	0.322237	-0.103128	0.0388576	0.483565	FALSE	FALSE	TRUE	TRUE	FALSE	FALSE	FALSE
NLWAAQRYGRELRRMSDEFEGSFKGLPRPKS	113	Bad	Q3U9H3;F7ABX5;D3YZR8;Q61337;F6S493	1	0.999994	-2.03277	-0.882704	-2.18961	-0.456272	0.156836	-0.426432	-1.32294	FALSE	FALSE	TRUE	FALSE	FALSE	FALSE	TRUE
AAAQPPTAHGPERSQSPAASDCSSSSSSASL	179	Bag3	Q9JLV1	0.477259	0.974065	NA	NA	NA	NA	-0.0859685	-0.108503	NA	TRUE	FALSE	FALSE	TRUE	FALSE	FALSE	FALSE
REGSPARSGTPVHCPSPIRVHTVVDRPQPMT	297	Bag3	Q9JLV1	1	0.999556	-2.03453	1.10769	-1.94856	1.21619	-0.0859685	-0.108503	-0.366187	TRUE	FALSE	FALSE	TRUE	FALSE	FALSE	FALSE
PIPCPSPSPAPSAVPSPPKNVAAEQKAAPSP	390	Bag3	Q9JLV1	0.999947	0.999326	0.372337	0.295841	0.458306	0.404344	-0.0859685	-0.108503	0.431325	TRUE	FALSE	FALSE	TRUE	TRUE	FALSE	FALSE
TLPEEPMEVQGAERTSPEPQRENASPAPGTT	968	Bag6	Q3UF95;Q9Z1R2;G3UYQ2;Q3TDL4;G3UZT6	0.837311	0.499566	0.194377	NA	0.0815283	NA	0.112849	-0.339509	0.0815283	FALSE	FALSE	TRUE	TRUE	FALSE	FALSE	FALSE
QGAERTSPEPQRENASPAPGTTAEEAMSRGP	977	Bag6	Q3UF95;Q9Z1R2;G3UYQ2;Q3TDL4;G3UZT6;S4R224	1	1	0.345436	-0.445617	0.232587	-0.106108	0.112849	-0.339509	0.0632395	FALSE	FALSE	TRUE	TRUE	FALSE	FALSE	FALSE
KRPRLGDLGEGSRDLSPELAPDEGARRDGDP	182	Bahd1	Z4YJL0;Q497V6;Z4YMJ8	1	1	0.0338797	-0.242294	NA	NA	NA	NA	NA	FALSE	FALSE	TRUE	TRUE	FALSE	FALSE	FALSE
NMEQGTEDVEPGMPESPGHLTGRRKNYPLRK	44	Bahd1	Z4YJL0;Q497V6;Z4YMJ8	NA	0.943073	NA	-0.477763	NA	NA	NA	NA	NA	FALSE	FALSE	TRUE	TRUE	FALSE	FALSE	FALSE
VQRLPAFLDNHNYAKSPMQEEEDLAAGVGRS	369	Bap1	Q99PU7;A0A087WPT1	1	1	1.29842	NA	0.521179	NA	0.777245	0.21176	0.521179	FALSE	FALSE	TRUE	TRUE	FALSE	FALSE	FALSE
QESQLPEESKPASSKSPLGLEAGRTPVASEC	292	Bap1	Q99PU7	1	1	0.543299	-0.305075	-0.233946	-0.516835	0.777245	0.21176	-0.37539	FALSE	FALSE	TRUE	TRUE	FALSE	FALSE	FALSE
RKSNASDDPLSLSPGTPPPLLNNSTHRQMMS	381	Bard1	O70445	0.995331	0.968026	-0.44159	0.206268	NA	NA	NA	NA	NA	FALSE	FALSE	TRUE	FALSE	FALSE	FALSE	TRUE
AAAAKEEAPKAEPEKSEGAAEEQPEPAPAPE	92	Basp1	Q91XV3	1	NA	NA	NA	NA	NA	NA	-0.430392	NA	FALSE	FALSE	TRUE	FALSE	FALSE	FALSE	TRUE
FSPANRRRGRPPKRISFGQEDSIASKQTAAR	284	Baz1a	G3UWZ0;O88379	NA	0.998608	NA	2.0942	NA	2.08371	0.358417	0.0104934	2.08371	FALSE	FALSE	TRUE	FALSE	FALSE	FALSE	TRUE
ENKNIEQKDLDPDVVTEDEDDPGSHKRSRRG	729	Baz1a	G3UWZ0;O88379	1	1	0.127226	-0.321622	-0.231191	-0.332115	0.358417	0.0104934	-0.281653	FALSE	FALSE	TRUE	FALSE	FALSE	FALSE	TRUE
SESKRRGRKRQSTESSPVPLNRRSSGRQGGV	1413	Baz1a	G3UWZ0;O88379	0.982155	0.931712	-0.665666	0.123269	-1.02408	0.112775	0.358417	0.0104934	-0.455654	FALSE	FALSE	TRUE	TRUE	FALSE	FALSE	FALSE
KRRKFPDRLADDEGDSDSESVGQSRGRRQKK	1464	Baz1b	Q9Z277	0.952217	0.892033	0.138537	0.133169	-0.00765906	0.0347494	0.146196	0.0984196	0.0135452	FALSE	TRUE	FALSE	FALSE	FALSE	FALSE	TRUE
LNGPPLKVKNSKNSKSPEEHLEGVMKIMSPN	361	Baz1b	Q9Z277	1	1	0.26866	-0.388337	0.122464	-0.486756	0.146196	0.0984196	-0.182146	FALSE	TRUE	FALSE	TRUE	FALSE	FALSE	FALSE
VDDLVLQTKRISRRQSLELQKCEDILHKLVK	1338	Baz1b	Q9Z277	NA	1	NA	-0.0153305	NA	-0.11375	0.146196	0.0984196	-0.11375	FALSE	TRUE	FALSE	FALSE	FALSE	FALSE	TRUE
SRDSPAVPRYPEDGLSPPKRRRHSMRSHHSD	1765	Baz2a	F8VPM0;E9Q374;Q91YE5	1	1	-0.349479	-0.674038	-0.649945	-0.502556	0.300466	-0.171482	-0.57625	TRUE	FALSE	FALSE	TRUE	TRUE	FALSE	FALSE
PCSPVQLSSTHLPGGTPKRLSGDSEEMSQSP	1367	Baz2a	F8VPM0;E9Q374;Q91YE5	0.974447	0.964639	-0.566084	-0.148801	-0.866551	0.0226815	0.300466	-0.171482	-0.421935	TRUE	FALSE	FALSE	FALSE	FALSE	FALSE	TRUE
TDNRLPKKLETQEILSEDDKAKMTKNKKKMR	693	Baz2a	F8VPM0;E9Q374;Q91YE5	NA	1	NA	-0.323534	NA	-0.152052	0.300466	-0.171482	-0.152052	TRUE	FALSE	FALSE	FALSE	FALSE	FALSE	TRUE
ASSKPMNTPGAANPCSPVQLSSTHLPGGTPK	1354	Baz2a	F8VPM0;E9Q374;Q91YE5	0.999928	0.997071	0.253171	0.239398	-0.0472948	0.41088	0.300466	-0.171482	0.181793	TRUE	FALSE	FALSE	TRUE	FALSE	FALSE	FALSE
GTPKRLSGDSEEMSQSPTGLGQPKRRGRPPS	1381	Baz2a	F8VPM0;E9Q374;Q91YE5	0.999945	0.999489	-0.317188	-0.590875	-0.617654	-0.419393	0.300466	-0.171482	-0.518524	TRUE	FALSE	FALSE	TRUE	FALSE	FALSE	FALSE
DGLGRRRSSRIMEETSGIEEEEEEENTTAVH	1040	Baz2a	F8VPM0;E9Q374;Q91YE5	0.843984	0.997718	0.112225	-0.0919096	-0.188241	0.0795726	0.300466	-0.171482	-0.0543342	TRUE	FALSE	FALSE	FALSE	FALSE	FALSE	TRUE
GKHPLGSVPSATTAQSPVGKTDASLFSSGSG	1437	Baz2b	A2AUY4	0.321882	0.99649	NA	-0.216216	NA	-0.110278	NA	-0.105939	-0.110278	FALSE	TRUE	FALSE	TRUE	FALSE	FALSE	FALSE
NPGYRWCPTTNKPVKSPTPTVNPRKKLWAFP	159	Bbx	Q8VBW5;B8JK50	0.786991	0.850673	-0.899872	-0.608144	NA	NA	NA	NA	NA	TRUE	FALSE	FALSE	TRUE	FALSE	FALSE	FALSE
KTKITHLVRTADGRVSPAGGTLDDKPKEQLQ	811	Bbx	Q8VBW5	0.99973	0.992752	-0.17645	-0.19314	NA	NA	NA	NA	NA	TRUE	FALSE	FALSE	TRUE	FALSE	FALSE	FALSE
LDEEFEKKFNSLPQYSPITFDRKCVSTPRKK	701	Bbx	Q8VBW5;B8JK50	0.901373	0.560344	-0.483158	-0.587229	NA	NA	NA	NA	NA	TRUE	FALSE	FALSE	TRUE	FALSE	FALSE	FALSE
TCRPDISESPELRQKSPLFQFAEISSRTSHP	242	Bbx	Q8VBW5;B8JK50	1	1	-0.256044	0.204015	NA	NA	NA	NA	NA	TRUE	FALSE	FALSE	TRUE	FALSE	FALSE	FALSE
RIGHHSTSDDSSAYRSVDEVNYWDKQDHPIS	348	Bckdha	Q3U3J1;P50136	1	1	-0.550014	-0.195517	-0.311227	-0.137479	-0.238787	-0.0580373	-0.224353	FALSE	FALSE	TRUE	FALSE	FALSE	FALSE	TRUE
LWPLLGSSLSLRARSTSATDTHHVELARERS	32	Bckdk	O55028;D3Z7R0	0.47439	0.857875	NA	0.597031	NA	0.0894135	-0.505383	0.507617	0.0894135	FALSE	FALSE	TRUE	FALSE	FALSE	FALSE	TRUE
WPLLGSSLSLRARSTSATDTHHVELARERSK	33	Bckdk	O55028;D3Z7R0	NA	0.81433	NA	0.603692	NA	0.0960746	-0.505383	0.507617	0.0960746	FALSE	FALSE	TRUE	FALSE	FALSE	FALSE	TRUE
GPLAPPASPGPFATRSPLFIFVRRSSLLSRS	73	Bcl2l11	O54918	1	NA	0.165159	NA	NA	NA	NA	-0.103643	NA	TRUE	FALSE	FALSE	TRUE	FALSE	FALSE	FALSE
VPTVEAPEMMRAEKTSPTPSVFVELGEEELE	343	Bcl2l13	P59017	0.818133	0.839899	1.66786	0.109026	1.64818	-0.0826628	0.0196822	0.191689	0.782757	FALSE	FALSE	TRUE	TRUE	FALSE	FALSE	FALSE
NAKPEGSEQAELGRLSPRAYPAPPACQPPME	405	Bcl6	P41183	NA	0.885805	NA	0.0220482	NA	NA	NA	NA	NA	FALSE	TRUE	FALSE	TRUE	FALSE	FALSE	FALSE
HPGAEDASEEQNSQSSMENSVNSSEKAERQP	157	Bcl7a	Q9CXE2;D3YU38	0.760463	NA	NA	NA	NA	NA	NA	NA	NA	FALSE	FALSE	TRUE	FALSE	FALSE	FALSE	TRUE
SSTNSSPSPQQSESLSPAHTSDFRTDDSQPP	122	Bcl7b	Q921K9	0.63401	0.775041	0.186869	0.434668	NA	0.395249	NA	0.0394192	0.395249	FALSE	FALSE	TRUE	TRUE	FALSE	FALSE	FALSE
PEQVKSEKLKELFDYSPPLHKSLDAREKSIF	510	Bclaf1	F8WI22;A0A087WQA0;A0A087WRN1;Q8K019	1	1	-0.164014	-0.0314889	NA	-0.0516889	NA	0.0201999	-0.0516889	FALSE	TRUE	FALSE	TRUE	FALSE	FALSE	FALSE
PEQVKSEKLKELFDYSPPLHKSLDAREKSIF	510	Bclaf1	F8WI22;A0A087WQA0;A0A087WRN1;Q8K019	1	1	-0.164014	-0.0314889	-0.197583	-0.28342	0.0335695	0.251931	-0.240502	FALSE	TRUE	FALSE	TRUE	FALSE	FALSE	FALSE
ERSGSGSVGNGSSRYSPSQNSPIHHIPSRRS	284	Bclaf1	F8WI22;A0A087WQA0;Q8K019	0.999996	0.999996	0.409891	0.455123	NA	0.434923	NA	0.0201999	0.434923	FALSE	TRUE	FALSE	TRUE	FALSE	FALSE	FALSE
ERSGSGSVGNGSSRYSPSQNSPIHHIPSRRS	284	Bclaf1	F8WI22;A0A087WQA0;Q8K019	0.999996	0.999996	0.409891	0.455123	0.376322	0.203192	0.0335695	0.251931	0.289757	FALSE	TRUE	FALSE	TRUE	FALSE	FALSE	FALSE
STRQKSPEIHRRIDISPSALRKHTRLAGEER	656	Bclaf1	F8WI22;A0A087WQA0;A0A087WRN1;Q8K019	1	0.999999	-0.0935602	-0.0206185	NA	-0.0408184	NA	0.0201999	-0.0408184	FALSE	TRUE	FALSE	TRUE	FALSE	FALSE	FALSE
STRQKSPEIHRRIDISPSALRKHTRLAGEER	656	Bclaf1	F8WI22;A0A087WQA0;A0A087WRN1;Q8K019	1	0.999999	-0.0935602	-0.0206185	-0.12713	-0.27255	0.0335695	0.251931	-0.19984	FALSE	TRUE	FALSE	TRUE	FALSE	FALSE	FALSE
KAEGEPQEESPLKSKSQEEPKDTFEHDPSES	183	Bclaf1	F8WI22;A0A087WQA0;Q8K019	0.998879	0.996439	-1.94759	-0.35559	NA	-0.37579	NA	0.0201999	-0.37579	FALSE	TRUE	FALSE	FALSE	FALSE	FALSE	TRUE
KAEGEPQEESPLKSKSQEEPKDTFEHDPSES	183	Bclaf1	F8WI22;A0A087WQA0;Q8K019	0.998879	0.996439	-1.94759	-0.35559	-1.98116	-0.607521	0.0335695	0.251931	-1.29434	FALSE	TRUE	FALSE	FALSE	FALSE	FALSE	TRUE
GSVGNGSSRYSPSQNSPIHHIPSRRSPAKTI	289	Bclaf1	F8WI22;A0A087WQA0;Q8K019	1	1	0.091141	0.306262	NA	0.286062	NA	0.0201999	0.286062	FALSE	TRUE	FALSE	TRUE	FALSE	FALSE	FALSE
GSVGNGSSRYSPSQNSPIHHIPSRRSPAKTI	289	Bclaf1	F8WI22;A0A087WQA0;Q8K019	1	1	0.091141	0.306262	0.0575715	0.0543311	0.0335695	0.251931	0.0559513	FALSE	TRUE	FALSE	TRUE	FALSE	FALSE	FALSE
QEKQTKKAEGEPQEESPLKSKSQEEPKDTFE	177	Bclaf1	F8WI22;A0A087WQA0;Q8K019	1	1	-0.213503	0.0153548	NA	-0.00484509	NA	0.0201999	-0.00484509	FALSE	TRUE	FALSE	TRUE	TRUE	FALSE	FALSE
QEKQTKKAEGEPQEESPLKSKSQEEPKDTFE	177	Bclaf1	F8WI22;A0A087WQA0;Q8K019	1	1	-0.213503	0.0153548	-0.247072	-0.236576	0.0335695	0.251931	-0.241824	FALSE	TRUE	FALSE	TRUE	TRUE	FALSE	FALSE
SKSQEEPKDTFEHDPSESIDEFNKSATSGDI	196	Bclaf1	F8WI22;A0A087WQA0;Q8K019	0.963862	0.771055	0.0554414	0.441802	NA	0.421602	NA	0.0201999	0.421602	FALSE	TRUE	FALSE	FALSE	FALSE	FALSE	TRUE
SKSQEEPKDTFEHDPSESIDEFNKSATSGDI	196	Bclaf1	F8WI22;A0A087WQA0;Q8K019	0.963862	0.771055	0.0554414	0.441802	0.0218718	0.189871	0.0335695	0.251931	0.105871	FALSE	TRUE	FALSE	FALSE	FALSE	FALSE	TRUE
EFNKSATSGDIWPGLSAYDNSPRSPHSPSPI	216	Bclaf1	F8WI22;A0A087WQA0;Q8K019	0.765228	NA	NA	NA	NA	NA	NA	0.0201999	NA	FALSE	TRUE	FALSE	FALSE	FALSE	FALSE	TRUE
EFNKSATSGDIWPGLSAYDNSPRSPHSPSPI	216	Bclaf1	F8WI22;A0A087WQA0;Q8K019	0.765228	NA	NA	NA	NA	NA	0.0335695	0.251931	NA	FALSE	TRUE	FALSE	FALSE	FALSE	FALSE	TRUE
HKSLDAREKSIFREESPLRIKMIASDSHRPE	529	Bclaf1	F8WI22;A0A087WQA0;A0A087WRN1;Q8K019	1	1	-0.0760117	0.165944	NA	0.145744	NA	0.0201999	0.145744	FALSE	TRUE	FALSE	TRUE	FALSE	FALSE	FALSE
HKSLDAREKSIFREESPLRIKMIASDSHRPE	529	Bclaf1	F8WI22;A0A087WQA0;A0A087WRN1;Q8K019	1	1	-0.0760117	0.165944	-0.109581	-0.085987	0.0335695	0.251931	-0.0977842	FALSE	TRUE	FALSE	TRUE	FALSE	FALSE	FALSE
DYFSDKESAKQKFHDSEGDDTEETEDYRQFR	395	Bclaf1	F8WI22;A0A087WQA0;A0A087WRN1;Q8K019	1	1	NA	NA	NA	NA	NA	0.0201999	NA	FALSE	TRUE	FALSE	FALSE	FALSE	FALSE	TRUE
DYFSDKESAKQKFHDSEGDDTEETEDYRQFR	395	Bclaf1	F8WI22;A0A087WQA0;A0A087WRN1;Q8K019	1	1	NA	NA	NA	NA	0.0335695	0.251931	NA	FALSE	TRUE	FALSE	FALSE	FALSE	FALSE	TRUE
ATSGDIWPGLSAYDNSPRSPHSPSPIATPPS	221	Bclaf1	F8WI22;A0A087WQA0;Q8K019	0.999728	0.998378	0.047905	0.121015	NA	0.100815	NA	0.0201999	0.100815	FALSE	TRUE	FALSE	TRUE	FALSE	FALSE	FALSE
ATSGDIWPGLSAYDNSPRSPHSPSPIATPPS	221	Bclaf1	F8WI22;A0A087WQA0;Q8K019	0.999728	0.998378	0.047905	0.121015	0.0143355	-0.130916	0.0335695	0.251931	-0.0582901	FALSE	TRUE	FALSE	TRUE	FALSE	FALSE	FALSE
DWDDQEVLDYFSDKESAKQKFHDSEGDDTEE	387	Bclaf1	F8WI22;A0A087WQA0;A0A087WRN1;Q8K019	NA	0.835043	NA	0.892585	NA	0.872385	NA	0.0201999	0.872385	FALSE	TRUE	FALSE	FALSE	FALSE	FALSE	TRUE
DWDDQEVLDYFSDKESAKQKFHDSEGDDTEE	387	Bclaf1	F8WI22;A0A087WQA0;A0A087WRN1;Q8K019	NA	0.835043	NA	0.892585	NA	0.640654	0.0335695	0.251931	0.640654	FALSE	TRUE	FALSE	FALSE	FALSE	FALSE	TRUE
RADGDWDDQEVLDYFSDKESAKQKFHDSEGD	383	Bclaf1	F8WI22;A0A087WQA0;A0A087WRN1;Q8K019	1	1	0.0277926	-0.0164244	NA	-0.0366244	NA	0.0201999	-0.0366244	FALSE	TRUE	FALSE	FALSE	FALSE	FALSE	TRUE
RADGDWDDQEVLDYFSDKESAKQKFHDSEGD	383	Bclaf1	F8WI22;A0A087WQA0;A0A087WRN1;Q8K019	1	1	0.0277926	-0.0164244	-0.00577692	-0.268356	0.0335695	0.251931	-0.137066	FALSE	TRUE	FALSE	FALSE	FALSE	FALSE	TRUE
TFQKRPKEEEWDPEYTPKSKKYFLHDDRDDG	839	Bclaf1	Q8K019	0.999946	0.996311	-0.021764	0.0378742	NA	0.0176742	NA	0.0201999	0.0176742	FALSE	FALSE	TRUE	FALSE	FALSE	FALSE	TRUE
TFQKRPKEEEWDPEYTPKSKKYFLHDDRDDG	839	Bclaf1	Q8K019	0.999946	0.996311	-0.021764	0.0378742	-0.0553335	-0.214057	0.0335695	0.251931	-0.134695	FALSE	FALSE	TRUE	FALSE	FALSE	FALSE	TRUE
SQEEPKDTFEHDPSESIDEFNKSATSGDIWP	198	Bclaf1	F8WI22;A0A087WQA0;Q8K019	0.999852	0.999858	0.223441	-0.346445	NA	-0.366645	NA	0.0201999	-0.366645	FALSE	TRUE	FALSE	FALSE	FALSE	FALSE	TRUE
SQEEPKDTFEHDPSESIDEFNKSATSGDIWP	198	Bclaf1	F8WI22;A0A087WQA0;Q8K019	0.999852	0.999858	0.223441	-0.346445	0.189872	-0.598376	0.0335695	0.251931	-0.204252	FALSE	TRUE	FALSE	FALSE	FALSE	FALSE	TRUE
LKMAPVPLDDSNRPASLTKDRLLASTLVHSV	562	Bclaf1	F8WI22;A0A087WQA0;A0A087WRN1;Q8K019	0.9991	0.998822	-2.05811	-1.60858	NA	-1.62878	NA	0.0201999	-1.62878	FALSE	TRUE	FALSE	FALSE	TRUE	FALSE	FALSE
LKMAPVPLDDSNRPASLTKDRLLASTLVHSV	562	Bclaf1	F8WI22;A0A087WQA0;A0A087WRN1;Q8K019	0.9991	0.998822	-2.05811	-1.60858	-2.09168	-1.86052	0.0335695	0.251931	-1.9761	FALSE	TRUE	FALSE	FALSE	TRUE	FALSE	FALSE
ASLTKDRLLASTLVHSVKKEQEFRSIFDHIK	576	Bclaf1	F8WI22;A0A087WQA0;A0A087WRN1;Q8K019	1	1	-1.78388	-1.47851	NA	-1.49871	NA	0.0201999	-1.49871	FALSE	TRUE	FALSE	FALSE	TRUE	FALSE	FALSE
ASLTKDRLLASTLVHSVKKEQEFRSIFDHIK	576	Bclaf1	F8WI22;A0A087WQA0;A0A087WRN1;Q8K019	1	1	-1.78388	-1.47851	-1.81745	-1.73044	0.0335695	0.251931	-1.77394	FALSE	TRUE	FALSE	FALSE	TRUE	FALSE	FALSE
KESAKQKFHDSEGDDTEETEDYRQFRKSVLA	400	Bclaf1	F8WI22;A0A087WQA0;A0A087WRN1;Q8K019	NA	0.999267	NA	NA	NA	NA	NA	0.0201999	NA	FALSE	TRUE	FALSE	FALSE	FALSE	FALSE	TRUE
KESAKQKFHDSEGDDTEETEDYRQFRKSVLA	400	Bclaf1	F8WI22;A0A087WQA0;A0A087WRN1;Q8K019	NA	0.999267	NA	NA	NA	NA	0.0335695	0.251931	NA	FALSE	TRUE	FALSE	FALSE	FALSE	FALSE	TRUE
TPHSPTLRLDRKRKLSGDSTHTETAVEELAE	1143	Bcor	Q8CGN4	0.891623	0.416305	0.488775	NA	NA	NA	NA	-0.101443	NA	FALSE	TRUE	FALSE	FALSE	FALSE	FALSE	TRUE
VSEPPSDQGVVDTPHSPTLRLDRKRKLSGDS	1131	Bcor	Q8CGN4	0.832251	0.968127	-0.272382	-0.939012	NA	-0.837569	NA	-0.101443	-0.837569	FALSE	TRUE	FALSE	TRUE	FALSE	FALSE	FALSE
QRINDELEGLGLEGGSEGEAPRDDCYDSSSL	486	Bend3	Q6PAL0	0.992959	0.990846	0.34108	NA	NA	NA	NA	NA	NA	FALSE	TRUE	FALSE	FALSE	FALSE	FALSE	TRUE
LTESLRSKVTAIKSLSIEIGHEVKNQNKLLA	50	Bet1	O35623	1	0.999999	0.268591	-0.51167	NA	NA	NA	NA	NA	FALSE	FALSE	TRUE	FALSE	FALSE	FALSE	TRUE
PDKIPTPLLLPQRLPSPLAHSSLDSSALLQA	383	Bhlhe40	O35185	0.99985	NA	0.164189	NA	NA	NA	NA	NA	NA	FALSE	TRUE	FALSE	TRUE	FALSE	TRUE	FALSE
GIGPMGHSEFSAPIGSPKRKQNKSREHYLSS	838	Bicc1	G3X8S6;Q99MQ1	0.995951	NA	0.334025	NA	NA	NA	NA	NA	NA	FALSE	FALSE	TRUE	TRUE	FALSE	FALSE	FALSE
QGKAGRTSPEGRGRRSPVLLPKGLLATEVGR	504	Bicd2	D3Z390;Q921C5	NA	1	NA	0.466758	NA	NA	NA	NA	NA	FALSE	FALSE	TRUE	TRUE	FALSE	FALSE	FALSE
AQPSDNAPEKGNKSPSPPPDGSPAATPEIRV	267	Bin1	Q6P1B9;O08539	0.998344	0.998666	-0.288299	-0.781306	0.199187	-0.810016	-0.487486	0.0287106	-0.305415	TRUE	FALSE	FALSE	TRUE	FALSE	FALSE	FALSE
DIPKLEGDSDDLLEDSDSEEHSRSDSVTGHT	483	Birc6	O88738;S4R1L5;S4R2P8	0.962187	0.504044	NA	0.0870554	NA	0.0587692	-0.0610158	0.0282862	0.0587692	TRUE	FALSE	FALSE	FALSE	FALSE	FALSE	TRUE
GHPNKELNSPYLLSHSPSTEECLPTTTPGKT	467	Blm	O88700;E9PZ97	0.767609	0.377563	-0.199374	NA	NA	NA	NA	0.419647	NA	FALSE	FALSE	TRUE	TRUE	FALSE	FALSE	FALSE
PAEDGSPGARGAPEDTEEEEEEAPVSSHYFA	1311	Blm	O88700;E9PZ97	0.999963	0.999995	-0.425889	0.474566	NA	0.0549191	NA	0.419647	0.0549191	FALSE	FALSE	TRUE	FALSE	FALSE	FALSE	TRUE
TPERARRHKKVGRRDSQSSNEFLTISDSKEN	1010	Bmp2k	Q91Z96	0.988615	0.992994	-0.699907	-0.00434906	-0.484912	0.24453	-0.214995	-0.248879	-0.120191	FALSE	TRUE	FALSE	FALSE	FALSE	FALSE	TRUE
EDFDVFTKAPFNKKVSVQDWPAVGPDARPLP	888	Bmp2k	Q91Z96	1	1	0.252879	-0.267444	0.467874	-0.0185651	-0.214995	-0.248879	0.224655	FALSE	TRUE	FALSE	FALSE	FALSE	FALSE	TRUE
PAVGPDARPLPARPRSVDIFGSTPFQPFSVS	908	Bmp2k	Q91Z96	1	1	-0.0593553	0.132379	0.15564	0.381259	-0.214995	-0.248879	0.268449	FALSE	TRUE	FALSE	FALSE	FALSE	FALSE	TRUE
NKLDPKEVDKNLKESSDENLMEHSLKQFSGP	681	Bmpr2	O35607	0.521332	0.979269	0.491287	-0.0443896	1.21803	-0.462634	-0.726744	0.418244	0.377699	TRUE	FALSE	FALSE	FALSE	FALSE	FALSE	TRUE
QDLGIGESRISHENGTILCSKGSTCYGLWEK	57	Bmpr2	O35607	1	NA	NA	NA	NA	NA	-0.726744	0.418244	NA	TRUE	FALSE	FALSE	FALSE	FALSE	FALSE	TRUE
QNQFIGEDTRLNINSSPDEHEPLLRREQQAG	863	Bmpr2	O35607	0.558248	0.879265	-0.105544	1.14652	0.6212	0.728281	-0.726744	0.418244	0.674741	TRUE	FALSE	FALSE	TRUE	FALSE	FALSE	FALSE
IGESRISHENGTILCSKGSTCYGLWEKSKGD	61	Bmpr2	O35607	1	NA	NA	NA	NA	NA	-0.726744	0.418244	NA	TRUE	FALSE	FALSE	FALSE	FALSE	FALSE	TRUE
ETGDVHKGKPGPDTQSEDIEEEEVKEETDPS	805	Bms1	Q6PGF5	0.973519	0.778469	0.119996	0.107822	0.0540825	-0.0718167	0.0659138	0.179638	-0.00886709	FALSE	TRUE	FALSE	FALSE	FALSE	FALSE	TRUE
DDLPKPKTTEVIRKGSITEYTATEEKGDGRR	114	Bnip2	Q91VL0;G5E8U9;O54940	0.98882	0.996093	-0.369271	-0.666851	NA	NA	NA	NA	NA	FALSE	FALSE	TRUE	FALSE	FALSE	FALSE	TRUE
NRAEIDSHSFGEKNSTLSEEDYIERRREVES	86	Bnip3	O55003	0.908636	0.495789	1.79481	NA	NA	NA	NA	NA	NA	FALSE	FALSE	TRUE	FALSE	FALSE	FALSE	TRUE
TNRAEIDSHSFGEKNSTLSEEDYIERRREVE	85	Bnip3	O55003	NA	0.987131	NA	-0.278164	NA	NA	NA	NA	NA	FALSE	FALSE	TRUE	FALSE	FALSE	FALSE	TRUE
AEIDSHSFGEKNSTLSEEDYIERRREVESIL	88	Bnip3	O55003	0.980651	0.982803	1.70219	-0.241867	NA	NA	NA	NA	NA	FALSE	FALSE	TRUE	FALSE	FALSE	FALSE	TRUE
SQTPQDTNRAEIDSHSFGEKNSTLSEEDYIE	79	Bnip3	O55003	1	0.997992	1.95534	-0.501157	NA	NA	NA	NA	NA	FALSE	FALSE	TRUE	FALSE	FALSE	FALSE	TRUE
NENGNGKNGGLEHVPSSSSIHNGDMEKILLD	61	Bnip3l	Q91Z78;Q9Z2F7	0.930478	0.666277	0.610918	-0.477321	NA	NA	NA	NA	NA	FALSE	FALSE	TRUE	FALSE	FALSE	FALSE	TRUE
QIMFDVEMHTSRDHSSQSEEEVVEGEKEVEA	117	Bnip3l	Q91Z78;Q9Z2F7	0.939741	0.524419	NA	NA	NA	NA	NA	NA	NA	FALSE	FALSE	TRUE	FALSE	FALSE	FALSE	TRUE
GNGKNGGLEHVPSSSSIHNGDMEKILLDAQH	64	Bnip3l	Q91Z78;Q9Z2F7	0.800408	0.771799	0.685106	-0.582944	NA	NA	NA	NA	NA	FALSE	FALSE	TRUE	FALSE	FALSE	FALSE	TRUE
MFDVEMHTSRDHSSQSEEEVVEGEKEVEALK	119	Bnip3l	Q91Z78;Q9Z2F7	0.995289	0.9999	0.775812	-0.598544	NA	NA	NA	NA	NA	FALSE	FALSE	TRUE	FALSE	FALSE	FALSE	TRUE
RQYSETEPHDTKEENSGDVEEFSSVTSKTNS	2751	Bod1l	E9Q6J5	0.999999	0.999997	-0.533962	-0.269877	-0.571583	-0.142966	0.0376213	-0.126911	-0.357275	FALSE	FALSE	TRUE	FALSE	FALSE	FALSE	TRUE
VLVSGEVPECEVGHMSPRKNEECDGLMASTA	2001	Bod1l	E9Q6J5	1	1	0.132183	0.0106366	0.0945613	0.137548	0.0376213	-0.126911	0.116055	FALSE	FALSE	TRUE	TRUE	TRUE	FALSE	FALSE
RHAYVHKPYLYSKYYSDSDDELTVEQRRQSI	480	Bod1l	E9Q6J5	0.99999	0.999899	-0.0825664	-0.0809117	-0.120188	0.0459996	0.0376213	-0.126911	-0.037094	FALSE	FALSE	TRUE	FALSE	FALSE	FALSE	TRUE
________MEVLRRSSVFAAEIMDAFDRSPT	8	Bok	O35425;A0A087WR00	0.982014	NA	1.25477	NA	1.05464	NA	0.200134	NA	1.05464	FALSE	FALSE	TRUE	FALSE	FALSE	FALSE	TRUE
_____MAGACGKPHMSPASLPGKRRLEPDQE	11	Bop1	P97452	0.999833	0.999304	-0.473735	-0.559728	-0.586334	-0.406442	0.1126	-0.153286	-0.496388	FALSE	FALSE	TRUE	TRUE	FALSE	FALSE	FALSE
AKAADDPEIGERDSHTPVSVHEEIGDFRLEK	689	Bptf	A2A655;A2A654	0.995443	NA	0.988905	NA	1.2294	NA	-0.240498	-0.0541227	1.2294	FALSE	TRUE	FALSE	FALSE	FALSE	FALSE	TRUE
LVATQCQPQSSVQGQSPVRVQSPPLTRIRPS	2399	Bptf	A2A655;A2A654;E9Q6A7	1	0.999992	-0.181929	-0.0533889	0.0585681	0.000733758	-0.240498	-0.0541227	0.0296509	FALSE	TRUE	FALSE	TRUE	FALSE	FALSE	FALSE
DVSIQSPGPNCQRQNSVESDLDARISEPAGK	1249	Bptf	A2A655;A2A654;E9Q6A7	0.999932	0.99995	-0.461738	0.0172093	-0.221241	0.0713319	-0.240498	-0.0541227	-0.0749543	FALSE	TRUE	FALSE	FALSE	FALSE	FALSE	TRUE
PSLHCPYTVGLPRASSPRPHPEFLQTLCRLP	730	Brat1	E9QLK3;Q8C3R1	0.960507	0.944065	0.542311	-0.079539	NA	NA	NA	NA	NA	FALSE	FALSE	TRUE	TRUE	FALSE	FALSE	FALSE
RGSAHGCSRHLQKRNSPSQEELLQPAGSEAS	1479	Brca1	P48754	0.979283	0.820494	-0.347779	-0.545719	-0.332424	-0.33193	-0.0153548	-0.213788	-0.332177	FALSE	FALSE	TRUE	TRUE	FALSE	FALSE	FALSE
ACDDKFQLQHLEGPTSGDDESGMGRPSPFKS	1443	Brca1	P48754	0.496058	0.800962	NA	0.0143553	NA	0.228144	-0.0153548	-0.213788	0.228144	FALSE	FALSE	TRUE	FALSE	FALSE	FALSE	TRUE
EGPTSGDDESGMGRPSPFKSPLAGSRGSAHG	1454	Brca1	P48754	0.999948	0.999613	-0.899717	0.167743	-0.884362	0.381532	-0.0153548	-0.213788	-0.251415	FALSE	FALSE	TRUE	TRUE	TRUE	FALSE	FALSE
GSGISLFSSRDPESESPKEPAHIGTTPASTS	1533	Brca1	P48754	0.79149	0.499946	-0.665484	-0.364478	-0.650129	-0.150689	-0.0153548	-0.213788	-0.400409	FALSE	FALSE	TRUE	TRUE	FALSE	FALSE	FALSE
SKQRSHQCGNEEAFLSDKELISDNEEMATCL	1297	Brca1	P48754	1	1	-0.243425	-0.392478	-0.228071	-0.17869	-0.0153548	-0.213788	-0.20338	FALSE	FALSE	TRUE	FALSE	FALSE	FALSE	TRUE
QELQQEKEELMEELSSLE_____________	289	Brcc3	P46737	0.857803	0.876229	NA	NA	NA	NA	-0.0359054	-0.281088	NA	FALSE	FALSE	TRUE	FALSE	FALSE	FALSE	TRUE
DRAMNHLSRVHGEPASDLSDID_________	1183	Brd1	E9PZ26;G5E8P1	0.998261	NA	NA	NA	NA	NA	0.0662461	-0.00510172	NA	FALSE	TRUE	FALSE	FALSE	FALSE	FALSE	TRUE
MNHLSRVHGEPASDLSDID____________	1186	Brd1	E9PZ26;G5E8P1	0.999999	0.999999	NA	NA	NA	NA	0.0662461	-0.00510172	NA	FALSE	TRUE	FALSE	FALSE	FALSE	FALSE	TRUE
VSPPKSAKNTETQPTSPQLGTKTFLSVVLPR	906	Brd1	E9PZ26	0.866403	0.768187	-0.178619	NA	-0.244865	NA	0.0662461	-0.00510172	-0.244865	FALSE	TRUE	FALSE	TRUE	FALSE	FALSE	FALSE
SASALPEPKVRIVEYSPPSAPRRPPVYYKFI	128	Brd1	E9PZ26;G5E8P1;E9Q412	0.963015	0.962737	0.504264	-0.393671	0.438018	-0.38857	0.0662461	-0.00510172	0.024724	FALSE	TRUE	FALSE	TRUE	FALSE	FALSE	FALSE
KSQKTAPPVLPTGYDSEEEEESRPMSYDEKR	631	Brd2	Q7JJ13;U3KLT0	0.9962	0.998052	0.307466	-0.203901	0.018661	-0.109652	0.288805	-0.0942486	-0.0454955	FALSE	FALSE	TRUE	FALSE	FALSE	FALSE	TRUE
TTTPTTSAITASRSESPPPLSEPKQAKVVAR	262	Brd3	Q8K2F0;A2AKA9	0.999883	0.999216	0.141191	-0.376152	0.135061	-0.557573	0.00613003	0.181421	-0.211256	FALSE	TRUE	FALSE	TRUE	FALSE	FALSE	FALSE
IHSPQMPQFQSLTHQSPPQQNVQPKKQVKGR	1087	Brd4	Q3UH70;Q9ESU6	0.631691	0.966495	0.0960054	0.208642	-0.101992	0.521098	0.197997	-0.312456	0.209553	TRUE	FALSE	FALSE	TRUE	FALSE	FALSE	FALSE
KEPVPTKTKPPPTYESEEEDKCKPMSYEEKR	603	Brd4	Q3UH70;Q9ESU6;B0V2V8	0.999766	0.99466	0.30627	-0.026161	0.108273	0.286295	0.197997	-0.312456	0.197284	TRUE	FALSE	FALSE	FALSE	FALSE	FALSE	TRUE
REREDSGDAETQAFRSPAKDNKRKDKDVLED	289	Brd7	O88665	0.999805	0.998538	-0.169412	-0.0980577	-0.0415146	-0.1904	-0.127897	0.0923428	-0.115958	FALSE	FALSE	TRUE	TRUE	TRUE	FALSE	FALSE
SPQKKMLGQKATPPPSPLLSELLKKGSLLPT	268	Brd8	D3YZC7;D3YZC8;Q8R3B7	0.994567	0.997205	NA	NA	NA	NA	0.386751	-0.0716638	NA	FALSE	FALSE	TRUE	TRUE	FALSE	FALSE	FALSE
GKGDERPLSAVKTEASPESMLSPSHGSNLIE	582	Brd8	D3YZC7;D3YZC8;Q8R3B7	0.997656	0.993348	0.0839667	-0.388733	-0.302785	-0.317069	0.386751	-0.0716638	-0.309927	FALSE	FALSE	TRUE	TRUE	FALSE	FALSE	FALSE
EMSDSLKEESGTIFGSQIKDAPGDDEEEDGV	624	Brd8	D3YZC7;D3YZC8;Q8R3B7	NA	0.984484	NA	-0.949533	NA	-0.877869	0.386751	-0.0716638	-0.877869	FALSE	FALSE	TRUE	FALSE	TRUE	FALSE	FALSE
ITDDSPQKKMLGQKATPPPSPLLSELLKKGS	264	Brd8	D3YZC7;D3YZC8;Q8R3B7	0.999995	1	-0.10541	-0.175126	-0.492161	-0.103462	0.386751	-0.0716638	-0.297812	FALSE	FALSE	TRUE	FALSE	FALSE	FALSE	TRUE
RKEEKKRKREKEHCDSEGEADAFDPGKKVEV	103	Brd9	Q3UQU0	1	1	0.202439	0.121413	NA	-0.101762	NA	0.223175	-0.101762	FALSE	FALSE	TRUE	FALSE	FALSE	FALSE	TRUE
GEQPDVAHDPYEFLQSPEPAAPAKN______	587	Brd9	Q3UQU0	1	0.999868	-0.0531113	0.534261	NA	0.311085	NA	0.223175	0.311085	FALSE	FALSE	TRUE	TRUE	FALSE	TRUE	FALSE
______________MSPEIALNRISPMLSPF	2	Bre	Q8K3W0;E9Q0U3;D3Z7P0;E9Q8Q1	NA	1	NA	NA	NA	NA	0.302689	NA	NA	FALSE	FALSE	TRUE	TRUE	FALSE	FALSE	FALSE
QVFCCEKDLLPDTELSPGTEEAKCPSSNKAA	1103	Brip1	Q5SXJ3	0.979876	0.88235	-0.633199	-0.584804	NA	-0.0593073	NA	-0.525496	-0.0593073	FALSE	FALSE	TRUE	TRUE	FALSE	FALSE	FALSE
GSFGGPTLYENPHYQSPNMHRRVIRSITAAK	261	Brix1	Q9DCA5	0.999999	0.999995	0.248159	-0.995161	0.0563548	-1.05562	0.191804	0.0604625	-0.499634	FALSE	TRUE	FALSE	TRUE	FALSE	FALSE	FALSE
PPKNRESQMTPSHGGSPVGPPQLPIMGSLRQ	924	Brpf1	B2RRD7;E9PXP1;Q80XK2;Q3U109	0.790752	0.741294	-0.529671	-0.0527303	-0.464926	0.826387	-0.0647449	-0.879117	0.18073	FALSE	TRUE	FALSE	TRUE	FALSE	FALSE	FALSE
GRVHRISIFDNLDVVSEDEEAPEEAPENGSN	120	Brpf1	B2RRD7;E9PXP1;Q80XK2;Q3U109	NA	0.999575	NA	-0.245608	NA	0.633509	-0.0647449	-0.879117	0.633509	FALSE	TRUE	FALSE	FALSE	FALSE	FALSE	TRUE
CEEKCGERRGPEVEGSPVSEALREAILAPQC	1830	Brwd1	E9Q2N1;Q921C3	0.999756	0.999832	-0.399226	-0.105877	NA	-0.369632	NA	0.263756	-0.369632	FALSE	FALSE	TRUE	TRUE	FALSE	FALSE	FALSE
ITQRASVATDKMKLTSDAEDLSLESVCTRSK	1927	Brwd1	E9Q2N1;Q921C3	0.816529	0.994024	-1.48032	-0.559707	NA	-0.823462	NA	0.263756	-0.823462	FALSE	FALSE	TRUE	FALSE	FALSE	FALSE	TRUE
ARKKLLHNSDDQSLKSETEELKDQNQSLLIS	1689	Brwd1	E9Q2N1;Q921C3	0.911261	0.578071	-0.0144981	0.131326	NA	-0.132429	NA	0.263756	-0.132429	FALSE	FALSE	TRUE	FALSE	FALSE	FALSE	TRUE
GREPRTGAKRKLLSASEEDESMGGEEKEMKE	1576	Brwd3	A2AHJ4	NA	0.760507	NA	NA	NA	NA	NA	NA	NA	FALSE	TRUE	FALSE	FALSE	FALSE	FALSE	TRUE
GHGEDGHFHHDDQDSSPPRRVRHDTPDTSPP	122	Bud13	Q8R149	NA	0.808095	NA	0.123269	NA	NA	NA	NA	NA	FALSE	TRUE	FALSE	TRUE	FALSE	FALSE	FALSE
HDTPDPSPPRRVRHDTPDLSPPRRVRHDTPD	196	Bud13	Q8R149	1	NA	NA	NA	NA	NA	NA	NA	NA	FALSE	TRUE	FALSE	FALSE	FALSE	FALSE	TRUE
PSLSTNSKYEHDSDLSPPRKRQAKAHFEAKK	344	Bud13	Q8R149;F6ZBW5	0.998672	0.994609	0.0158555	-0.0982739	NA	NA	NA	NA	NA	FALSE	TRUE	FALSE	TRUE	FALSE	FALSE	FALSE
DPSPPRRVRHDTPDLSPPRRVRHDTPDLSPP	200	Bud13	Q8R149	1	0.996222	0.375478	-0.0965143	NA	NA	NA	NA	NA	FALSE	TRUE	FALSE	TRUE	FALSE	FALSE	FALSE
RERATRLGPGLPQDGSDEEDEEWPTLEKAAK	97	Bysl	O54825	1	1	0.0944334	-0.17736	-0.0615988	0.0419104	0.156032	-0.21927	-0.0098442	FALSE	FALSE	TRUE	FALSE	FALSE	FALSE	TRUE
EDEIGHEDEAESDIFSIKEVSFQATGDSEWR	202	C1qbp	Q8R5L1;O35658	NA	0.866882	NA	0.62854	NA	0.580025	-0.152119	0.0485152	0.580025	FALSE	FALSE	TRUE	FALSE	FALSE	FALSE	TRUE
CHYPEDEIGHEDEAESDIFSIKEVSFQATGD	198	C1qbp	Q8R5L1;O35658	0.993281	NA	-1.83257	NA	-1.68045	NA	-0.152119	0.0485152	-1.68045	FALSE	FALSE	TRUE	FALSE	FALSE	FALSE	TRUE
KLIFRRRPRQKEAGLSQSHDDLSNTTATPSV	660	C2cd2l	Q80X80	0.94828	0.809985	-0.141694	-0.433467	-0.0719922	-0.686004	-0.0697022	0.252537	-0.378998	FALSE	FALSE	TRUE	FALSE	FALSE	FALSE	TRUE
TRSDISERPSVDDVESETGSTGALETRSLKD	619	C2cd2l	Q80X80	NA	0.961196	NA	-0.402702	NA	-0.655239	-0.0697022	0.252537	-0.655239	FALSE	FALSE	TRUE	FALSE	FALSE	FALSE	TRUE
QEADETTRSDISERPSVDDVESETGSTGALE	613	C2cd2l	Q80X80	0.630868	0.840592	0.269999	-0.58396	0.339701	-0.836497	-0.0697022	0.252537	-0.248398	FALSE	FALSE	TRUE	FALSE	FALSE	FALSE	TRUE
TAELHYEQGSPRNLGTPTSSTPRPSITPTKK	417	C2cd2l	Q80X80	0.997693	0.997477	0.3574	0.410015	0.427102	0.157479	-0.0697022	0.252537	0.29229	FALSE	FALSE	TRUE	FALSE	FALSE	FALSE	TRUE
IFRRRPRQKEAGLSQSHDDLSNTTATPSVRK	662	C2cd2l	Q80X80	0.850989	0.902602	-0.0336521	-0.115363	0.0360501	-0.3679	-0.0697022	0.252537	-0.165925	FALSE	FALSE	TRUE	FALSE	FALSE	FALSE	TRUE
FYTVPKSDVGTSELPSEDDGVEPSRTMNQSK	453	C2cd3	E9Q526;Q52KB6	0.999694	0.997401	-0.101919	-0.00301839	NA	NA	NA	NA	NA	FALSE	FALSE	TRUE	FALSE	FALSE	FALSE	TRUE
IAMIHSLSGGKISPETVNLSI__________	902	C330027C09Rik;Kiaa1524	D3Z7B5;Q8BWY9	0.892082	0.5847	NA	NA	NA	NA	0.527304	-0.315181	NA	FALSE	FALSE	TRUE	FALSE	FALSE	FALSE	TRUE
GSPTTTVAATAAAPRSPALASVASAVSEPEP	45	C78339	Q3URQ4	NA	0.999998	NA	0.229219	NA	0.612184	0.16075	-0.382965	0.612184	FALSE	FALSE	TRUE	TRUE	FALSE	FALSE	FALSE
SQHPVIHQNRQNPKLSFGAPGKEASWCPTQP	252	C86695	A2A4E2	1	NA	4.31896	NA	NA	NA	NA	NA	NA	FALSE	FALSE	TRUE	FALSE	FALSE	FALSE	TRUE
EKQILKILEGDNGLDSDMEEEADDGCKVAPD	183	Caap1	Q8VDY9	1	1	0.214726	0.169668	NA	NA	NA	NA	NA	FALSE	FALSE	TRUE	FALSE	FALSE	FALSE	TRUE
RDIEKSVNEILGLAESSPKEPKVATLTVPPA	306	Caap1	Q8VDY9	0.867174	0.959566	-0.146655	-0.431851	NA	NA	NA	NA	NA	FALSE	FALSE	TRUE	FALSE	TRUE	FALSE	FALSE
DIEKSVNEILGLAESSPKEPKVATLTVPPAE	307	Caap1	Q8VDY9	0.77333	0.829206	-0.0655723	-0.288558	NA	NA	NA	NA	NA	FALSE	FALSE	TRUE	TRUE	FALSE	FALSE	FALSE
RRSHQHMSPLAAQEMSVRMSNLENDRDERDD	1152	Cachd1	Z4YK18;Q6PDJ1	1	1	-0.182184	-0.770043	-0.0201027	NA	-0.162081	NA	-0.0201027	FALSE	FALSE	TRUE	FALSE	FALSE	FALSE	TRUE
PEGPRPRGADYTEPDSPREPPGGAHDPAPRS	2256	Cacna1a	E9Q1R5;P97445	0.99993	0.999955	-0.947554	0.791939	NA	NA	NA	NA	NA	FALSE	FALSE	TRUE	TRUE	FALSE	FALSE	FALSE
PGSSASSLDSPRRSRSPGTATLALSQQQSLQ	148	Cactin	Q9CS00	0.999989	0.999987	-0.00302648	-0.337867	-0.0681552	-0.000674502	0.0651288	-0.337193	-0.0344149	FALSE	FALSE	TRUE	TRUE	FALSE	FALSE	FALSE
MAMALHRQQCRVLGTSPEAIDSAENRFKFSR	975	Cad	E9QAI5;G3UWN2;B2RQC6	NA	0.850826	NA	0.376846	NA	0.405772	0.32348	-0.0289255	0.405772	FALSE	FALSE	TRUE	TRUE	FALSE	FALSE	FALSE
LVINLSMRGAGGRRLSSFVTKGYRTRRLAAD	1343	Cad	E9QAI5;G3UWN2;B2RQC6	0.826093	0.941799	0.398779	0.304861	0.0752991	0.333787	0.32348	-0.0289255	0.204543	FALSE	FALSE	TRUE	FALSE	FALSE	FALSE	TRUE
LPDGRFHLPPRIHRASDPGLPAEEPKEKPPR	1796	Cad	E9QAI5;G3UWN2;B2RQC6	1	1	-0.12446	-0.306966	-0.44794	-0.27804	0.32348	-0.0289255	-0.36299	FALSE	FALSE	TRUE	FALSE	FALSE	FALSE	TRUE
VINLSMRGAGGRRLSSFVTKGYRTRRLAADF	1344	Cad	E9QAI5;G3UWN2;B2RQC6	0.760449	NA	0.194741	NA	-0.128739	NA	0.32348	-0.0289255	-0.128739	FALSE	FALSE	TRUE	FALSE	FALSE	FALSE	TRUE
PQLSDKVHNDAQNFDYDHDAFLGAEEAKSFD	47	Calu	O35887;G3UWR0;G3UWV3;G3UY49;Q6XLQ8	1	1	-0.141302	0.974382	0.321169	0.755044	-0.462471	0.219339	0.538106	FALSE	FALSE	TRUE	FALSE	FALSE	FALSE	TRUE
PQLSDKVHNDAQNFDYDHDAFLGAEEAKSFD	47	Calu	O35887;G3UWR0;G3UWV3;G3UY49;Q6XLQ8	1	1	-0.141302	0.974382	0.323784	0.758269	-0.465086	0.216113	0.541027	FALSE	FALSE	TRUE	FALSE	FALSE	FALSE	TRUE
VPIKPPCIPNGKENFSGGTSLWQNI______	490	Camk2d	Q6PHZ2;E9Q1T1;F7A856	0.997936	0.743071	NA	NA	NA	NA	0.108363	0.0768327	NA	FALSE	FALSE	TRUE	FALSE	FALSE	FALSE	TRUE
SAAKSLLKKPDGVKESTESSNTTIEDEDVKA	330	Camk2d	Q6PHZ2;E9Q1T1;E9Q1V9;E9PXV3;E9Q1W0;F7A856;Q8CCM0;F6ZIE1;F6RWZ9	0.805591	0.808139	0.335881	-0.239771	0.227518	-0.316603	0.108363	0.0768327	-0.0445425	FALSE	FALSE	TRUE	FALSE	FALSE	FALSE	TRUE
AAKSLLKKPDGVKESTESSNTTIEDEDVKAR	331	Camk2d	Q6PHZ2;E9Q1T1;E9Q1V9;E9PXV3;E9Q1W0;F7A856;Q8CCM0;F6ZIE1;F6RWZ9	0.673904	0.796007	0.230838	-0.337357	0.122475	-0.41419	0.108363	0.0768327	-0.145858	FALSE	FALSE	TRUE	FALSE	FALSE	FALSE	TRUE
SLSIPSVSKRVVLGDSVDGGGADQLGGVAEV	88	Camlg	P49070	1	1	0.445598	-0.0906493	NA	-0.736904	NA	0.646255	-0.736904	FALSE	FALSE	TRUE	FALSE	FALSE	FALSE	TRUE
QRTRGDLTADPAQRASHHGLEQYLSRFEEAM	146	Camlg	P49070	0.999987	0.999993	-0.214249	-0.185589	NA	-0.831844	NA	0.646255	-0.831844	FALSE	FALSE	TRUE	FALSE	FALSE	FALSE	TRUE
MEPVPAATDGGERPATPSGLSASQRRAELRR	16	Camlg	P49070	0.943792	0.844702	-1.86821	0.924176	NA	0.277921	NA	0.646255	0.277921	FALSE	FALSE	TRUE	FALSE	FALSE	FALSE	TRUE
QRINRIMGFHRPGSGSEEENQTKSKPQDSDK	55	Camlg	P49070	0.578134	0.97549	0.523152	0.0227584	NA	-0.623496	NA	0.646255	-0.623496	FALSE	FALSE	TRUE	FALSE	FALSE	FALSE	TRUE
QDQKIKAPVHFVEPLSPTGVPGHRKPPRLGQ	1069	Camsap1	A0A0A0MQE5;A2AHC3	0.998799	0.997933	0.513811	0.0828388	NA	NA	NA	NA	NA	FALSE	FALSE	TRUE	TRUE	FALSE	FALSE	FALSE
PPEKADVSVEKLDGESDKEQFDDDQKVCCGF	1131	Camsap2	A0A0A6YY67;H7BX08;Q8C1B1;A0A0A6YXV8	1	NA	-0.146264	NA	NA	NA	NA	NA	NA	FALSE	FALSE	TRUE	FALSE	FALSE	FALSE	TRUE
EEKQKSDAEEDGVTGSQDEEDSKPKAEEDEI	563	Canx	P35564	0.999973	0.979357	-0.0699771	0.237197	-0.0743261	0.14526	0.00434906	0.0919367	0.0354669	TRUE	FALSE	FALSE	FALSE	FALSE	FALSE	TRUE
RDEEEEEEKLEEKQKSDAEEDGVTGSQDEED	553	Canx	P35564	1	1	-0.167229	0.559345	-0.171579	0.467408	0.00434906	0.0919367	0.147915	TRUE	FALSE	FALSE	FALSE	FALSE	FALSE	TRUE
EDSKPKAEEDEILNRSPRNRKPRRE______	582	Canx	P35564	1	1	0.223542	0.247685	0.219193	0.155748	0.00434906	0.0919367	0.18747	TRUE	FALSE	FALSE	TRUE	FALSE	FALSE	FALSE
SGPKPFSAPKPQTSPSPKPATKKEPALLELE	309	Cap1	P40124	NA	0.974089	NA	1.17824	NA	1.99791	-0.157949	-0.819674	1.99791	TRUE	FALSE	FALSE	TRUE	FALSE	FALSE	FALSE
STEYVNRQFMAETQFSSGEKEQVDEWTVETV	304	Caprin1	Q60865;F6YLI0	0.785298	0.826699	0.320324	-0.899884	0.112313	-0.41293	0.208011	-0.486954	-0.150308	TRUE	FALSE	FALSE	FALSE	FALSE	FALSE	TRUE
_______MADFEDRVSDEEKVRIAAKFITHA	9	Capza1	Q5RKN9;P47753	1	1	-0.0040339	-0.064329	0.0262315	0.132014	-0.0302654	-0.196343	0.0791228	FALSE	FALSE	TRUE	FALSE	FALSE	FALSE	TRUE
_______MADLEEQLSDEEKVRIAAKFIIHA	9	Capza2	P47754;D6RCW7	1	NA	-4.02989	NA	-4.02961	NA	-0.00028851	-0.067954	-4.02961	FALSE	FALSE	TRUE	FALSE	FALSE	FALSE	TRUE
EEKPESKGTVTGERQSGDGQESTEPVENKVG	145	Casc3	Q8K3W3	0.788687	0.808095	0.0434526	-0.0899582	NA	NA	NA	NA	NA	FALSE	FALSE	TRUE	FALSE	FALSE	FALSE	TRUE
SYRSRRLEQTPVRDPSPEPDAPLLGSPEKEE	360	Casc3	Q8K3W3	1	0.999997	0.239634	-0.831486	NA	NA	NA	NA	NA	FALSE	FALSE	TRUE	TRUE	FALSE	FALSE	FALSE
EEDYSEEENSKVELKSEANDAADSSAKEKGE	115	Casc3	Q8K3W3	0.999998	0.999963	-0.836732	0.163499	NA	NA	NA	NA	NA	FALSE	FALSE	TRUE	FALSE	FALSE	FALSE	TRUE
DDIKPRRIRKPRFGSSPQRDPNWIGDRSSKS	263	Casc3	Q8K3W3	0.996666	0.996321	0.0278662	-0.215546	NA	NA	NA	NA	NA	FALSE	FALSE	TRUE	TRUE	FALSE	FALSE	FALSE
SITFKIVPSYRTQSSSCEDLPSTTQPKGRQI	545	Cask	A0A067XG53	0.7817	0.836525	-0.239276	-1.06558	0.00293032	-0.480172	-0.242206	-0.58541	-0.238621	FALSE	FALSE	TRUE	FALSE	FALSE	FALSE	TRUE
KDLKLSFMEKLNLTLSPAKKQPACQDNPHQI	560	Casp8ap2	Q9WUF3	0.917707	0.856376	-0.666393	-0.180626	NA	NA	NA	NA	NA	FALSE	FALSE	TRUE	TRUE	TRUE	FALSE	FALSE
CKHLSLDELEEGEIRSDDEESVAQKRLEKSA	923	Casp8ap2	Q9WUF3	NA	0.794181	NA	0.478817	NA	NA	NA	NA	NA	FALSE	FALSE	TRUE	FALSE	FALSE	FALSE	TRUE
GKPLLPEPEETSKSLSESELIGELSADFDRS	410	Cast	Q8CE80;P51125	NA	0.934466	NA	NA	NA	NA	NA	NA	NA	FALSE	FALSE	TRUE	FALSE	FALSE	FALSE	TRUE
KVVGKKKEQKPFTPASPVQSTPSKPSDKSGM	185	Cast	Q8CE80;P51125	0.999999	1	-0.174023	-0.621	NA	NA	NA	NA	NA	FALSE	FALSE	TRUE	TRUE	FALSE	FALSE	FALSE
KLLEKNEGITQPLPDSPKPMGTDQAIDALSS	269	Cast	Q8CE80;P51125	0.853031	0.960773	-0.154713	NA	NA	NA	NA	NA	NA	FALSE	FALSE	TRUE	TRUE	FALSE	FALSE	FALSE
_______MSGGKYVDSEGHLYTVPIREQGNI	9	Cav1	P49817;H3BKG0;H3BLK5	1	1	-0.137766	0.379177	-0.214609	0.734564	0.0768432	-0.355387	0.259978	TRUE	FALSE	FALSE	FALSE	FALSE	FALSE	TRUE
TEKADVQLFMADDAYSHHSGVDYADPEKYVD	20	Cav2	Q9WVC3;Q924U4;D3Z147	0.971628	0.823469	-0.0619835	0.313594	NA	NA	NA	NA	NA	FALSE	FALSE	TRUE	FALSE	FALSE	FALSE	TRUE
DVVIGPLCTSVGRSFSSVSMQLSHD______	153	Cav2	Q9WVC3	0.943795	0.831789	NA	NA	NA	NA	NA	NA	NA	FALSE	FALSE	TRUE	FALSE	FALSE	FALSE	TRUE
ADVQLFMADDAYSHHSGVDYADPEKYVDSSH	23	Cav2	Q9WVC3;Q924U4;D3Z147	0.99989	0.998801	0.119996	0.176067	NA	NA	NA	NA	NA	FALSE	FALSE	TRUE	FALSE	FALSE	FALSE	TRUE
ETEKADVQLFMADDAYSHHSGVDYADPEKYV	19	Cav2	Q9WVC3;Q924U4;D3Z147	0.859306	0.654241	NA	NA	NA	NA	NA	NA	NA	FALSE	FALSE	TRUE	FALSE	FALSE	FALSE	TRUE
PVEFGCEKRVPAMPGSPVEVKIQSRSSPPIM	82	Cbfa2t2	F6QMQ3;Q3UGB2;O70374	NA	1	NA	0.117695	NA	NA	NA	NA	NA	FALSE	FALSE	TRUE	TRUE	FALSE	FALSE	FALSE
VISFYEERLTWHSYPSEDDDKKDDKN_____	175	Cbx1	P83917	0.999881	0.999928	-0.387473	0.286408	-0.384302	0.996102	-0.00317044	-0.709694	0.3059	FALSE	TRUE	FALSE	FALSE	FALSE	FALSE	TRUE
PQIVIAFYEERLTWHSCPEDEAQ________	176	Cbx3	P23198;Q9DCC5	0.997494	0.86651	NA	NA	NA	NA	NA	NA	NA	FALSE	TRUE	FALSE	FALSE	FALSE	FALSE	TRUE
PQIVIAFYEERLTWHSCPEDEAQ________	176	Cbx3	P23198;Q9DCC5	0.997494	0.86651	NA	NA	NA	NA	-0.0663992	-0.260169	NA	FALSE	TRUE	FALSE	FALSE	FALSE	FALSE	TRUE
NNKPREKSEGNKRKSSFSNSADDIKSKKKRE	93	Cbx5	Q61686	0.910125	0.97816	-0.0479571	-0.746132	-0.13999	-0.372655	0.0920326	-0.373477	-0.256322	FALSE	TRUE	FALSE	FALSE	FALSE	FALSE	TRUE
___MGKKTKRTADSSSSEDEEEYVVEKVLDR	13	Cbx5	Q61686;D3Z0U2	NA	0.805723	NA	-0.094033	NA	0.279444	0.0920326	-0.373477	0.279444	FALSE	TRUE	FALSE	FALSE	FALSE	FALSE	TRUE
__MGKKTKRTADSSSSEDEEEYVVEKVLDRR	14	Cbx5	Q61686;D3Z0U2	0.951574	0.919185	0.0316806	-0.116598	-0.0603519	0.256879	0.0920326	-0.373477	0.0982633	FALSE	TRUE	FALSE	FALSE	FALSE	FALSE	TRUE
GQGALDPGGARVRHSSGTPASVGSLYRDMGA	284	Cbx8	Q9QXV1	0.999976	0.998042	-0.142609	0.117163	-0.146872	-0.211788	0.00426224	0.328951	-0.17933	FALSE	TRUE	FALSE	FALSE	FALSE	FALSE	TRUE
QDEEEKDDGEVKEIATPTHWSKLDPKAMKVN	624	Ccar1	Q8CH18	0.999196	0.999062	0.189878	-0.884647	0.162203	-0.466548	0.027675	-0.418099	-0.152173	TRUE	FALSE	FALSE	FALSE	FALSE	FALSE	TRUE
ADHLYSAKVMLMASPSMEDLYHKSCALAEDP	453	Ccar1	Q8CH18	NA	0.99057	NA	0.0588014	NA	0.476901	0.027675	-0.418099	0.476901	TRUE	FALSE	FALSE	FALSE	FALSE	FALSE	TRUE
FAGAKLEETEVRSVASNQSEMEYSSLQDMPK	677	Ccar2	Q8VDP4	0.999985	0.999999	0.0709817	NA	-0.334604	NA	0.405585	-0.142083	-0.334604	FALSE	FALSE	TRUE	FALSE	FALSE	FALSE	TRUE
SKDEVQNEGTAAESDSPLKEDGLLPKRPSSG	612	Ccar2	Q8VDP4	0.992737	0.99736	0.40112	-0.331845	-0.0044649	-0.189762	0.405585	-0.142083	-0.0971134	FALSE	FALSE	TRUE	TRUE	TRUE	FALSE	FALSE
PQLSKSSLLTILGSPSPERMGPADSLPPTPP	28	Ccdc102a	Q3TMW1;E0CYE3	0.980226	0.978699	0.0638313	2.32539	NA	NA	NA	NA	NA	FALSE	FALSE	TRUE	TRUE	FALSE	FALSE	FALSE
________MGKHRGLSLTETELEELRAQVLQ	8	Ccdc136	E6Y2W7;D3Z165;E6Y2W6;E9QP94;Q3TVA9	0.999953	0.999359	0.0350765	-0.0808659	NA	NA	NA	NA	NA	FALSE	FALSE	TRUE	FALSE	FALSE	FALSE	TRUE
SPIPYTPSPSSSRPISPGLSYASHTVGFTPP	360	Ccdc6	D3YZP9;F7B4D5;F6SXB0	0.999958	0.999619	-0.102457	-0.0648722	0.0911259	0.191311	-0.193583	-0.256183	0.141219	TRUE	FALSE	FALSE	TRUE	FALSE	FALSE	FALSE
SSFGGRTLEEIWRAATPTLTSFPTIRVGDDV	168	Ccdc71l	E9Q4T4	0.999532	NA	0.261985	NA	NA	NA	NA	NA	NA	FALSE	FALSE	TRUE	FALSE	FALSE	FALSE	TRUE
SRQEVVRSVLEPQAESDPEEGSSAPESWKAT	176	Ccdc84	Q4VA36	0.999965	0.999861	0.183359	-0.136537	NA	NA	NA	NA	NA	FALSE	FALSE	TRUE	FALSE	FALSE	FALSE	TRUE
TPLRRSRRLEGLKPLSPENLPVPEVSRAKRA	18	Ccdc86	Q9JJ89	1	1	-0.105008	-0.321279	0.148135	-0.357888	-0.253142	0.0366088	-0.104877	FALSE	TRUE	FALSE	TRUE	FALSE	FALSE	FALSE
LDSEAAHAKEEVIPGSPEPCPGQQAPGPEPS	225	Ccdc86	Q9JJ89	1	0.999948	NA	NA	NA	NA	-0.253142	0.0366088	NA	FALSE	TRUE	FALSE	TRUE	FALSE	FALSE	FALSE
LGLESPAGQTESSPESPQREQPSKLPPPQGE	194	Ccdc86	Q9JJ89	0.999633	0.980418	-0.292546	0.267955	-0.039404	0.231346	-0.253142	0.0366088	0.0959712	FALSE	TRUE	FALSE	TRUE	FALSE	FALSE	FALSE
EKAQLEKTIETLRENSERQIKILEQENEHLN	549	Ccdc88a	Q5SNZ0	NA	0.999446	NA	NA	NA	NA	NA	NA	NA	TRUE	FALSE	FALSE	FALSE	FALSE	FALSE	TRUE
LEESNKLTSIQLKSSSQENLLDEVMKSLSVS	1704	Ccdc88a	Q5SNZ0;F6R1B7	0.845972	0.897135	-0.0329472	0.976144	NA	NA	NA	NA	NA	TRUE	FALSE	FALSE	FALSE	FALSE	FALSE	TRUE
SETIESRAHHKMKAGSPGSEVVTLQQFLEES	1677	Ccdc88a	Q5SNZ0;F6R1B7	0.987271	0.980633	NA	NA	NA	NA	NA	NA	NA	TRUE	FALSE	FALSE	TRUE	FALSE	FALSE	FALSE
LETIGVKDGRGIITDSFGRHRRALSTTSTST	329	Ccm2	F7AVU1;Q8K2Y9	0.998501	0.99919	0.0682262	-1.00205	NA	NA	NA	NA	NA	FALSE	FALSE	TRUE	FALSE	FALSE	FALSE	TRUE
KQDLLKERQKDLKFLSEEEYWKLQIFFTNVI	33	Ccnc	Q8CAS3;Q3UXL9;Q62447	0.994997	0.998122	-0.0705267	-0.231312	NA	NA	NA	NA	NA	FALSE	FALSE	TRUE	FALSE	FALSE	FALSE	TRUE
NEVNYVNIYRKGGQLSPVCNGGIMTPPKSTE	382	Ccne2	A2API1;Q9Z238	1	1	1.2193	1.16543	NA	NA	NA	NA	NA	FALSE	TRUE	FALSE	TRUE	FALSE	FALSE	FALSE
SRLQAKQHAQPNQPDSPQETQIIQAKKRKTA	20	Ccne2	A2API1;Q9Z238	0.999993	0.999961	0.539582	0.147437	NA	NA	NA	NA	NA	FALSE	TRUE	FALSE	TRUE	FALSE	FALSE	FALSE
_______MKENKENSSPSVTSANLDHTKPCW	9	Ccnk	Q3U3M5;O88874	0.64717	0.767844	0.148305	-0.3361	0.119997	-0.223235	0.0283075	-0.112865	-0.0516188	FALSE	FALSE	TRUE	TRUE	FALSE	FALSE	FALSE
ASKPSSPREVKAEEKSPVSINVKTVKKEPED	358	Ccnl1	Q52KE7	0.999965	0.998635	-0.29443	-0.226577	NA	0.42028	NA	-0.646857	0.42028	FALSE	FALSE	TRUE	TRUE	FALSE	FALSE	FALSE
LNLDGTPALSTLGGFSPASKPSSPREVKAEE	341	Ccnl1	Q52KE7	0.996032	0.944953	NA	0.363339	NA	1.0102	NA	-0.646857	1.0102	FALSE	FALSE	TRUE	TRUE	FALSE	FALSE	FALSE
VSLTIDHSLIPEERLSPTPSMQDGLDLPSET	71	Ccnl1	Q52KE7;F6WST0;F6WYR6	0.996662	0.998111	-0.610322	-0.546751	NA	0.100106	NA	-0.646857	0.100106	FALSE	FALSE	TRUE	TRUE	FALSE	FALSE	FALSE
SAKRKMEGPKKAQGHSPVNGLLKGQESRSQS	366	Ccnl2	Q9JJA7	1	1	-0.258338	-0.493439	NA	NA	NA	NA	NA	FALSE	TRUE	FALSE	TRUE	FALSE	FALSE	FALSE
HKHGPAQAVTGTSVTSPIKMKLPLTNSDRPE	477	Ccnt2	E9QAF8;Q7TQK0	0.989718	0.997852	-0.280244	-0.290904	NA	0.314319	NA	-0.605222	0.314319	FALSE	FALSE	TRUE	TRUE	TRUE	FALSE	FALSE
SSSPKLRRNAHSRLESYRPDTDLSREDTGCN	25	Ccny	Q8BGU5	0.999177	0.998546	0.115394	-1.2348	NA	NA	NA	NA	NA	FALSE	TRUE	FALSE	FALSE	FALSE	FALSE	TRUE
DKYKDLRKPMRKRSASADNLILPRWSPAIIS	326	Ccny	Q8BGU5	0.999997	1	-0.147307	-0.244241	NA	NA	NA	NA	NA	FALSE	TRUE	FALSE	FALSE	FALSE	FALSE	TRUE
DKYKDLCRAAMRRSLSADNFIGIQRSNAILS	276	Ccnyl1	E9Q226;D3YUJ3	0.999996	0.99999	-0.0326651	-0.554146	-0.325564	NA	0.292899	NA	-0.325564	FALSE	FALSE	TRUE	FALSE	FALSE	FALSE	TRUE
SRQAEDGAALRLSSASPQETIISDVLGKEEQ	194	Ccp110	Q7TSH4	0.991535	NA	0.469729	NA	NA	NA	NA	NA	NA	FALSE	FALSE	TRUE	TRUE	FALSE	FALSE	FALSE
VGWASRSLHPPPRGRSPAQPADREEEDDDPN	34	Ccsmst1	Q6RUT7	NA	1	NA	1.03443	NA	0.800294	-0.28558	0.234133	0.800294	FALSE	FALSE	TRUE	TRUE	FALSE	FALSE	FALSE
SLFPRHIEPELAGRDSPVRAEMPGNLQHYGR	264	Ccz1	Q8C1Y8	1	1	0.00634737	0.0328061	0.315989	-0.496165	-0.309642	0.528971	-0.090088	TRUE	FALSE	FALSE	TRUE	FALSE	FALSE	FALSE
SKPKLDPEQLPVRPKSVDLDAFVARNSKETD	458	Cd2ap	Q9JLQ0	1	1	-0.422664	-0.309485	-0.527547	0.0292949	0.104884	-0.338779	-0.249126	FALSE	FALSE	TRUE	FALSE	FALSE	FALSE	TRUE
CKTIVETDGSEKEKRSGPVSIRDHASNSTIT	73	Cd300e	Q8K249	0.973343	NA	-0.140124	NA	NA	NA	NA	NA	NA	FALSE	FALSE	TRUE	FALSE	FALSE	FALSE	TRUE
GSPPVTGPGSASALRSPTSGKRKSTRKGTDA	170	Cd3eap	Q76KJ5	0.784905	0.53906	-0.333309	-0.241287	-0.520688	-0.339168	0.187379	0.0978804	-0.429928	FALSE	FALSE	TRUE	TRUE	FALSE	TRUE	FALSE
RCGQKKKLVINGGNGTVEDRKPSELNGEASK	313	Cd44	Q3U8S1;A2APM5;A2APM3;A2APM4;E9QKM8;Q80X37;A2APM1;A2APM2;P15379	1	1	-0.0812033	-0.792457	-0.358947	-0.748811	0.277744	-0.0436459	-0.553879	FALSE	FALSE	TRUE	FALSE	FALSE	FALSE	TRUE
VEDRKPSELNGEASKSQEMVHLVNKEPSETP	329	Cd44	Q3U8S1;A2APM5;A2APM3;A2APM4;E9QKM8;Q80X37;A2APM1;A2APM2;P15379	1	1	0.176577	0.177982	-0.101167	0.221627	0.277744	-0.0436459	0.0602302	FALSE	FALSE	TRUE	FALSE	FALSE	FALSE	TRUE
YDFDVHTMKTLKNIISPPWDFRDFEVEKQNT	560	Cdc16	Q8R349	1	1	0.414441	0.735349	0.481805	0.0645992	-0.0673634	0.67075	0.273202	FALSE	FALSE	TRUE	TRUE	FALSE	FALSE	FALSE
LPASLSANNTPTRRVSPLNLSSVTP______	588	Cdc23	Q8BGZ4	0.99999	0.99995	-0.00705194	0.560911	NA	0.190746	NA	0.370164	0.190746	FALSE	FALSE	TRUE	TRUE	FALSE	FALSE	FALSE
EARKKQKEDVEGVGTSDGEGAAGLSSDPKSR	42	Cdc26	Q99JP4	0.966238	0.951905	0.178502	0.551491	NA	NA	NA	NA	NA	FALSE	FALSE	TRUE	FALSE	FALSE	FALSE	TRUE
TKGCQLIATGTLRKSSSTCLFVAVKRLILCY	1342	Cdc42bpb	Q7TT50	NA	0.905586	NA	-2.11672	NA	-1.83327	0.163656	-0.283457	-1.83327	TRUE	FALSE	FALSE	FALSE	FALSE	FALSE	TRUE
DARRELAGVLPQVHGSWESLNEDWSTPPASV	368	Cdc42ep1	Q91W92	0.749037	0.768167	-0.395831	-0.421361	-0.236847	-0.0420785	-0.158983	-0.379282	-0.139463	TRUE	FALSE	FALSE	FALSE	FALSE	FALSE	TRUE
FPSEPTPNPELRRSDSLLSFRFDLDLGPSLL	207	Cdc42ep1	Q91W92	0.998432	0.997196	0.317858	-1.00683	0.476841	-0.627543	-0.158983	-0.379282	-0.075351	TRUE	FALSE	FALSE	FALSE	FALSE	FALSE	TRUE
MALTNVDTPLKGGLNTPLHESDFSGVTPQRQ	385	Cdc5l	Q6A068	1	1	-0.167872	-0.274564	-0.194841	-0.244416	0.0269692	-0.0301477	-0.219629	FALSE	FALSE	TRUE	FALSE	FALSE	FALSE	TRUE
ILQEAQNLMALTNVDTPLKGGLNTPLHESDF	377	Cdc5l	Q6A068	0.999924	0.997849	0.0200917	0.142087	-0.0068775	0.172234	0.0269692	-0.0301477	0.0826784	FALSE	FALSE	TRUE	FALSE	FALSE	FALSE	TRUE
SQDRILQEAQNLMALTNVDTPLKGGLNTPLH	373	Cdc5l	Q6A068	0.867581	NA	0.799395	NA	0.772426	NA	0.0269692	-0.0301477	0.772426	FALSE	FALSE	TRUE	FALSE	FALSE	FALSE	TRUE
GGLNTPLHESDFSGVTPQRQVVQTPNTVLST	396	Cdc5l	Q6A068	0.996305	0.999948	-0.169925	0.157691	-0.196894	0.187838	0.0269692	-0.0301477	-0.00452798	FALSE	FALSE	TRUE	FALSE	FALSE	FALSE	TRUE
PVPTTPCVDVKLLPLSPRKRLGDDNLCNTPR	55	Cdc6	O89033;E9PY34	1	1	0.335044	0.944334	0.062886	-0.726461	0.272158	1.6708	-0.331788	FALSE	FALSE	TRUE	TRUE	TRUE	FALSE	FALSE
VTQDHIVSKNPKPLGSPQSQDLFKAGQNLEN	712	Cdca2	Q14B71	NA	0.983589	NA	-1.28016	NA	-0.677459	NA	-0.602701	-0.677459	TRUE	FALSE	FALSE	TRUE	FALSE	TRUE	FALSE
RKKSSRQPKGKEDSASDAEDESRAESQENSD	139	Cdca7l	H3BJN2;Q922M5;H3BJV7	NA	0.951847	NA	NA	NA	NA	NA	-0.496142	NA	FALSE	FALSE	TRUE	FALSE	FALSE	FALSE	TRUE
TPAAKEQVYNISINGSPLADSKEISLSVPIG	228	Cdca8	Q8BHX3	0.999771	0.967583	-1.14117	-1.11901	-0.129532	-0.0925688	-1.01164	-1.02644	-0.111051	FALSE	FALSE	TRUE	TRUE	FALSE	FALSE	FALSE
EYQYMPRPGLRPAPNSVDVDDFINTRIQEAD	714	Cdh11	P55288	1	1	-1.37429	0.390998	NA	NA	NA	NA	NA	TRUE	FALSE	FALSE	FALSE	FALSE	FALSE	TRUE
DFGLARAFGIPIRVYTHEVVTLWYRSPEVLL	161	Cdk1	P11440;D3Z2T9	1	0.999995	-0.774924	-1.32041	NA	-0.451266	NA	-0.869148	-0.451266	FALSE	FALSE	TRUE	FALSE	FALSE	FALSE	TRUE
DFGLARAYGVPVKPMTPKVVTLWYRAPELLL	196	Cdk10	Q3UMM4	0.999996	0.999999	0.49478	0.228973	NA	0.161334	NA	0.0676387	0.161334	FALSE	TRUE	FALSE	FALSE	FALSE	FALSE	TRUE
EKVEERDLLSDLQDISDSERKTSSAESSSAE	270	Cdk11b	P24788;A2A9P6	0.976724	0.976369	-0.349931	-0.672681	0.0252471	0.0683303	-0.375178	-0.741011	0.0467887	FALSE	FALSE	TRUE	FALSE	FALSE	FALSE	TRUE
EGELRDHRMEITIRNSPYRREDSMEDRGEED	65	Cdk11b	P24788;A2A9P6	0.963563	0.999992	-0.68912	-0.602657	-0.313942	0.138354	-0.375178	-0.741011	-0.087794	FALSE	FALSE	TRUE	TRUE	FALSE	FALSE	FALSE
IKRLKNSDDRDSKRDSLEEGELRDHRMEITI	47	Cdk11b	P24788;A2A9P6	1	NA	-0.572308	NA	-0.197129	NA	-0.375178	-0.741011	-0.197129	FALSE	FALSE	TRUE	FALSE	FALSE	FALSE	TRUE
DFGLAREYGSPLKAYTPVVVTLWYRAPELLL	584	Cdk11b	P24788;A2A9P6	1	0.999903	-0.0941009	-0.452136	0.281078	0.288875	-0.375178	-0.741011	0.284976	FALSE	FALSE	TRUE	FALSE	FALSE	FALSE	TRUE
FGLARLYNSEESRPYTNKVITLWYRPPELLL	889	Cdk12	Q14AX6	0.999992	0.999716	0.248262	-0.907441	-0.0130998	-0.889571	0.261362	-0.0178698	-0.451335	FALSE	TRUE	FALSE	FALSE	FALSE	FALSE	TRUE
KETTSGTTAEPVKNNSPAPPQPAPVKAEPGP	1079	Cdk12	Q14AX6	1	1	0.348574	-0.353856	0.0872121	-0.335986	0.261362	-0.0178698	-0.124387	FALSE	TRUE	FALSE	TRUE	FALSE	FALSE	FALSE
FGLARLYSSEESRPYTNKVITLWYRPPELLL	871	Cdk13	Q69ZA1	0.999579	0.993535	-0.104337	0.677892	-0.24154	0.550258	0.137203	0.127633	0.154359	FALSE	FALSE	TRUE	FALSE	FALSE	FALSE	TRUE
QDDLIQHQDRRILELTPEPDRPRILPPDQRP	1245	Cdk13	Q69ZA1	1	1	0.0245752	0.52296	-0.112628	0.395326	0.137203	0.127633	0.141349	FALSE	FALSE	TRUE	FALSE	FALSE	FALSE	TRUE
PSYSRHSSYERGGDVSPSPYSSSSWRRSRSP	384	Cdk13	Q69ZA1	0.999542	0.999619	0.290745	0.123269	0.153541	-0.00436439	0.137203	0.127633	0.0745884	FALSE	FALSE	TRUE	TRUE	FALSE	FALSE	FALSE
SPYSSSSWRRSRSPYSPVLRRSAKSRSRSPY	401	Cdk13	Q69ZA1	0.999986	0.996592	-0.0419438	-0.0144996	-0.179147	-0.142133	0.137203	0.127633	-0.16064	FALSE	FALSE	TRUE	TRUE	FALSE	FALSE	FALSE
SPIFDKPLSRRLRRVSLSEIGFGKLETYIKL	153	Cdk16	Q04735	0.992655	0.992933	-0.0490731	0.772055	NA	NA	NA	NA	NA	TRUE	FALSE	FALSE	FALSE	FALSE	FALSE	TRUE
SPGMQYQQRQNQRRFSMEDLNKRLSLPMDIR	66	Cdk18	Q04899	NA	1	NA	0.110764	NA	NA	NA	NA	NA	FALSE	FALSE	TRUE	FALSE	FALSE	FALSE	TRUE
NPGLPKPLTRMSRRASLSDIGFGKLETYVKL	109	Cdk18	Q04899	0.944862	NA	0.2283	NA	NA	NA	NA	NA	NA	FALSE	FALSE	TRUE	FALSE	FALSE	FALSE	TRUE
HQVRYVKHMKILRPLTPEMIDGKMLESLKQQ	1195	Cdk5rap2	Q8K389	1	1	-0.0441843	0.186247	0.194113	0.332203	-0.238298	-0.145956	0.263158	TRUE	FALSE	FALSE	FALSE	FALSE	FALSE	TRUE
FHTQEQVVRSLTGSGSQEDLLLQKSNEKDLE	485	Cdk5rap2	Q8K389	0.995419	0.990281	-0.226509	-0.227337	0.0117892	-0.0813808	-0.238298	-0.145956	-0.0347958	TRUE	FALSE	FALSE	FALSE	FALSE	FALSE	TRUE
LAAPEAPRKPLKRSSSETALSSLAGDDIVKD	310	Cdr2	P97817	0.996286	0.945622	-0.101247	0.0839282	NA	NA	NA	NA	NA	TRUE	FALSE	FALSE	FALSE	FALSE	FALSE	TRUE
LEQLRIRREKRERRRTIHTFPCLKELCTSSR	154	Cdr2l	A2A6T1	0.999844	0.997127	-0.258097	-0.164901	NA	-1.33348	NA	1.16858	-1.33348	FALSE	FALSE	TRUE	FALSE	FALSE	FALSE	TRUE
TPSGSSGSLSTSSSSSPPGTPSPADAKAAPA	184	Cebpb	P28033	0.770241	0.780882	0.365462	-0.403714	NA	NA	NA	NA	NA	FALSE	FALSE	TRUE	TRUE	FALSE	FALSE	FALSE
______MSAALFSLDSPVRGTPWPTEPAAFY	10	Cebpd	Q00322	0.999996	0.999986	-0.224658	-0.216049	NA	NA	NA	NA	NA	FALSE	TRUE	FALSE	TRUE	FALSE	TRUE	FALSE
______________MSADQEPVAFLAKQPWR	2	Cebpz	P53569	1	1	0.338488	0.246347	0.10621	0.115021	0.232277	0.131326	0.110616	FALSE	TRUE	FALSE	FALSE	FALSE	FALSE	TRUE
SRPKRGCKYRNNVMTSPNVHLKSHTEEYTSK	612	Cenpc	P49452	0.991347	0.982627	-0.68921	-0.643811	-0.573777	-0.346699	-0.115433	-0.297112	-0.460238	FALSE	FALSE	TRUE	TRUE	FALSE	FALSE	FALSE
VMIPSKDRHLSAHKPSPENTALLQGKKSREK	302	Cenpc	P49452	0.996566	0.999147	-0.301471	-0.803267	-0.186038	-0.506155	-0.115433	-0.297112	-0.346096	FALSE	FALSE	TRUE	TRUE	FALSE	FALSE	FALSE
VPDKKLHHKLVLPSNSPNVRRSNRIRLKPLE	699	Cenpc	P49452	0.982321	0.997456	-0.528071	-0.775169	-0.412638	-0.478057	-0.115433	-0.297112	-0.445348	FALSE	FALSE	TRUE	TRUE	FALSE	FALSE	FALSE
SINSERSDCSVDGGRSPEHIAILQNRVTSLE	827	Cenpf	E9Q3P4;E9PY14	0.995351	NA	2.69404	NA	3.26207	NA	-0.568032	-0.6623	3.26207	FALSE	FALSE	TRUE	TRUE	FALSE	FALSE	FALSE
LRRDGSAAHFLGEEVSPNKSSMKTGRGDCSS	247	Cenpf	E9Q3P4;E9PY14	0.999998	NA	NA	NA	NA	NA	-0.568032	-0.6623	NA	FALSE	FALSE	TRUE	TRUE	TRUE	FALSE	FALSE
QSLAAFSLSGKHSLPSPSRPGVEDVERVMGP	279	Cenpt	Q3TJM4	0.996118	0.998572	-0.316146	-0.324292	NA	NA	NA	NA	NA	FALSE	TRUE	FALSE	TRUE	FALSE	TRUE	FALSE
SSSTHDSLPAEQPPPSPGVAVLSSEPLESVT	376	Cenpt	Q3TJM4	0.853012	NA	0.0439433	NA	NA	NA	NA	NA	NA	FALSE	TRUE	FALSE	TRUE	FALSE	FALSE	FALSE
EGPRSQQRQAAPAAPSPPERPAEPVTPRRTR	164	Cenpu	Q8C4M7	0.998604	0.999137	-0.0603241	-0.397391	NA	NA	NA	NA	NA	FALSE	FALSE	TRUE	TRUE	FALSE	FALSE	FALSE
EPVTPRRTRLHSAQLSPVDETPATQSQLKTQ	186	Cenpu	Q8C4M7	1	0.999999	-0.200002	-0.336191	NA	NA	NA	NA	NA	FALSE	FALSE	TRUE	TRUE	FALSE	FALSE	FALSE
GPGGPRAINNLRRSNSTTQVNQSWTGSPRPA	78	Cep131	B1AXI9;J3QMP9;Q62036	0.848282	0.968555	-0.511063	-0.245455	-0.272032	-0.297731	-0.239031	0.0522768	-0.284882	FALSE	TRUE	FALSE	FALSE	FALSE	FALSE	TRUE
PLPHPKAYHKDRYAWTDEEEDANSLTADNLE	472	Cep131	B1AXI9;J3QMP9;Q62036	1	1	-0.217355	-0.15157	0.0216765	-0.203847	-0.239031	0.0522768	-0.0910853	FALSE	TRUE	FALSE	FALSE	FALSE	FALSE	TRUE
LDEQPRGLALPASAQSPSTLDSALGPRRKEC	144	Cep131	B1AXI9;J3QMP9;Q62036	0.985766	0.950104	-0.408821	0.362666	-0.169789	0.310389	-0.239031	0.0522768	0.0703002	FALSE	TRUE	FALSE	TRUE	FALSE	FALSE	FALSE
HKDRYAWTDEEEDANSLTADNLEKFGKLSAA	480	Cep131	B1AXI9;J3QMP9;Q62036	0.972287	0.989048	0.0759153	0.22033	0.314947	0.168053	-0.239031	0.0522768	0.2415	FALSE	TRUE	FALSE	FALSE	FALSE	FALSE	TRUE
RERAIQEMRRLGLPTSPLSSTLKSPVQTPDH	1122	Cep135	Q6P5D4	0.994025	0.969049	0.868094	1.53456	0.977522	NA	-0.109427	NA	0.977522	FALSE	FALSE	TRUE	TRUE	FALSE	FALSE	FALSE
KLTAPMPSQQDSGFDSPLE____________	1733	Cep152	A2AUM9	0.99636	0.946563	NA	NA	NA	NA	NA	NA	NA	FALSE	FALSE	TRUE	TRUE	FALSE	FALSE	FALSE
DGRKFVQSSGRIRQPSIDLTDDDQTSSVPHS	1008	Cep170	H7BX26;Q6A065;A0A0A6YXK7	0.214077	0.986248	NA	NA	NA	NA	0.260601	0.29337	NA	FALSE	TRUE	FALSE	FALSE	FALSE	FALSE	TRUE
AVIRSGARLVPSDKLSPRTRANSISRLSDSK	1188	Cep170	H7BX26;Q6A065;A0A0A6YXK7;A0A0A6YVZ3	0.997538	0.935809	1.11569	1.1151	0.85509	0.821729	0.260601	0.29337	0.83841	FALSE	TRUE	FALSE	TRUE	FALSE	FALSE	FALSE
QMVWERTEEDSKSIKSDVPVYLKRLKGNKHD	358	Cep170	H7BX26;Q6A065	0.999916	0.997235	0.221371	-0.098243	-0.0392303	-0.391613	0.260601	0.29337	-0.215422	FALSE	TRUE	FALSE	FALSE	FALSE	FALSE	TRUE
PTRTSLLRRARLGEASDSELADADKASVASE	1102	Cep170	H7BX26;Q6A065;A0A0A6YXK7	0.998288	0.994906	0.409604	-0.458446	0.149003	-0.751816	0.260601	0.29337	-0.301407	FALSE	TRUE	FALSE	FALSE	FALSE	FALSE	TRUE
KGDKKESSKSLVRQGSFTIDKPSSNIPIELI	829	Cep170	H7BX26;Q6A065;A0A0A6YXK7	0.85564	0.993528	0.529177	0.0187766	0.268576	-0.274594	0.260601	0.29337	-0.00300913	FALSE	TRUE	FALSE	FALSE	FALSE	FALSE	TRUE
RGGHGVPHGKLLKQKSEEPSVSLPFLQTALL	443	Cep170	H7BX26;Q6A065	0.998173	0.99294	0.581842	0.0444641	0.321241	-0.248906	0.260601	0.29337	0.0361674	FALSE	TRUE	FALSE	FALSE	FALSE	FALSE	TRUE
AQTESRDSLESAPSLSPVKELNAPDRIYDVS	2221	Cep350	E9Q309	NA	0.83591	NA	1.22039	NA	NA	NA	NA	NA	TRUE	FALSE	FALSE	TRUE	TRUE	FALSE	FALSE
RKAQTESRDSLESAPSLSPVKELNAPDRIYD	2219	Cep350	E9Q309	0.771032	0.610286	-0.0747794	1.05276	NA	NA	NA	NA	NA	TRUE	FALSE	FALSE	FALSE	FALSE	FALSE	TRUE
GHRSTRKRCGDSHPESPVGFGHMSTTGCVLN	18	Cept1	D3Z5Y5;D3YX12;A0A0A6YXR0;Q8BGS7	0.996536	0.993203	0.566378	1.18472	NA	NA	NA	NA	NA	FALSE	FALSE	TRUE	TRUE	FALSE	FALSE	FALSE
_____MASSAQRKRMSPKPELTEDQKQEIRE	11	Cetn2	B1AUQ7;Z4YJH1;Q9R1K9	1	0.99986	0.114332	-0.037873	NA	NA	NA	NA	NA	FALSE	FALSE	TRUE	TRUE	FALSE	FALSE	FALSE
_____________MASGVAVSDGVIKVFNDM	3	Cfl1	P18760;F8WGL3	1	1	-0.377068	-0.0564012	-0.233805	0.448989	-0.143263	-0.50539	0.107592	FALSE	FALSE	TRUE	FALSE	FALSE	FALSE	TRUE
ALPLSPEHWKAVPPVSPELRRPGPPLSPEIR	405	Champ1	Q8K327	1	1	-0.629193	-0.357529	-0.677382	-0.533469	0.0481884	0.17594	-0.605425	FALSE	FALSE	TRUE	TRUE	FALSE	FALSE	FALSE
ARTASPEPRKPSPAESPELWKPFPAIASEPR	276	Champ1	Q8K327	1	0.99999	-0.263515	0.0094905	-0.311704	-0.166449	0.0481884	0.17594	-0.239076	FALSE	FALSE	TRUE	TRUE	FALSE	FALSE	FALSE
WKSSVSSGSWKTPPTSPESWKSGPPELRKTA	375	Champ1	Q8K327	0.978681	0.909303	-0.585059	1.01243	-0.633247	0.836486	0.0481884	0.17594	0.101619	FALSE	FALSE	TRUE	TRUE	FALSE	FALSE	FALSE
AAPSALSPESPVLATSPEPWGPSLSASPESR	243	Champ1	Q8K327	0.804785	0.927817	0.751052	0.794353	0.702864	0.618414	0.0481884	0.17594	0.660639	FALSE	FALSE	TRUE	TRUE	FALSE	FALSE	FALSE
WKSGPPELRKTALPLSPEHWKAVPPVSPELR	394	Champ1	Q8K327	1	1	-0.728835	-0.52309	-0.777023	-0.699029	0.0481884	0.17594	-0.738026	FALSE	FALSE	TRUE	TRUE	FALSE	FALSE	FALSE
EGLLATPKKLLDEALSPSSKKLKKDSQENSD	603	Champ1	Q8K327	0.803504	0.851873	-0.463936	-0.17197	-0.512125	-0.347909	0.0481884	0.17594	-0.430017	FALSE	FALSE	TRUE	TRUE	FALSE	FALSE	FALSE
LSPSSKKLKKDSQENSDAELSSSEYIRADLD	617	Champ1	Q8K327	1	0.999417	-0.00647756	-0.340587	-0.054666	-0.516527	0.0481884	0.17594	-0.285596	FALSE	FALSE	TRUE	FALSE	FALSE	FALSE	TRUE
VLATSPEPWGPSLSASPESRKPARTASPEPR	254	Champ1	Q8K327	0.831847	0.842818	NA	NA	NA	NA	0.0481884	0.17594	NA	FALSE	FALSE	TRUE	TRUE	FALSE	FALSE	FALSE
VQPMSPGPWKPIPSVSPGPWKPAPSMSTASW	345	Champ1	Q8K327	0.977069	0.808678	-0.643117	-0.0604725	-0.691306	-0.236412	0.0481884	0.17594	-0.463859	FALSE	FALSE	TRUE	TRUE	FALSE	FALSE	FALSE
FPAIASEPRRPTPAVSPGSWKPGPPGSPRPW	298	Champ1	Q8K327	0.950975	0.994348	0.0786246	-0.0308108	0.0304362	-0.206751	0.0481884	0.17594	-0.0881572	FALSE	FALSE	TRUE	TRUE	FALSE	FALSE	FALSE
STASWKSSVSSGSWKTPPTSPESWKSGPPEL	371	Champ1	Q8K327	0.99782	NA	NA	NA	NA	NA	0.0481884	0.17594	NA	FALSE	FALSE	TRUE	FALSE	FALSE	FALSE	TRUE
SFADTGAAPSALSPESPVLATSPEPWGPSLS	237	Champ1	Q8K327	0.997251	0.691573	-0.252537	0.464668	-0.300725	0.288729	0.0481884	0.17594	-0.00599832	FALSE	FALSE	TRUE	TRUE	FALSE	FALSE	FALSE
RHNEEVNKKLMEALESPLEEQQI________	795	Champ1	Q8K327	1	1	NA	NA	NA	NA	0.0481884	0.17594	NA	FALSE	FALSE	TRUE	TRUE	FALSE	TRUE	FALSE
SRKPARTASPEPRKPSPAESPELWKPFPAIA	272	Champ1	Q8K327	1	0.999988	-0.365357	-0.682765	-0.413545	-0.858705	0.0481884	0.17594	-0.636125	FALSE	FALSE	TRUE	TRUE	FALSE	FALSE	FALSE
KSTLFPEPTKAVLPASPEPRKRALFPESRKH	532	Champ1	Q8K327	1	1	-0.468531	0.0211954	-0.51672	-0.154744	0.0481884	0.17594	-0.335732	FALSE	FALSE	TRUE	TRUE	FALSE	FALSE	FALSE
PASLDFPEPQKSSCGSPPDLWKSSFIMESQK	464	Champ1	Q8K327	1	1	-0.0211954	-0.0583378	-0.0693839	-0.234277	0.0481884	0.17594	-0.151831	FALSE	FALSE	TRUE	TRUE	FALSE	FALSE	FALSE
TPAVSPGSWKPGPPGSPRPWKSSPSATSGPW	309	Champ1	Q8K327	1	NA	0.756331	NA	0.708142	NA	0.0481884	0.17594	0.708142	FALSE	FALSE	TRUE	TRUE	FALSE	FALSE	FALSE
IRSPAGSPELKKPSSSPDLWKVSPDQRKTSP	434	Champ1	Q8K327	0.690021	0.968153	-0.29125	0.0828388	-0.339438	-0.0931009	0.0481884	0.17594	-0.21627	FALSE	FALSE	TRUE	TRUE	FALSE	FALSE	FALSE
VPPVSPELRRPGPPLSPEIRSPAGSPELKKP	416	Champ1	Q8K327	1	1	0.240657	0.424277	0.192468	0.248337	0.0481884	0.17594	0.220403	FALSE	FALSE	TRUE	TRUE	FALSE	FALSE	FALSE
SSPDLWKVSPDQRKTSPASLDFPEPQKSSCG	448	Champ1	Q8K327	0.999966	0.999998	-0.345283	-0.232549	-0.393471	-0.408488	0.0481884	0.17594	-0.40098	FALSE	FALSE	TRUE	TRUE	FALSE	FALSE	FALSE
DNAKCDSLAQEGLLATPKKLLDEALSPSSKK	593	Champ1	Q8K327	1	1	-0.923415	-0.107959	-0.971604	-0.283898	0.0481884	0.17594	-0.627751	FALSE	FALSE	TRUE	FALSE	FALSE	FALSE	TRUE
PELKKPSSSPDLWKVSPDQRKTSPASLDFPE	441	Champ1	Q8K327	0.999897	0.999834	NA	NA	NA	NA	0.0481884	0.17594	NA	FALSE	FALSE	TRUE	TRUE	FALSE	FALSE	FALSE
RMKESSPSGSKSQRYSSVYGASVSDEDLKRR	50	Chchd3	Q9CRB9;Q9D9P1;D3Z0L4;S4R238	0.9958	0.995364	-0.207143	-0.204615	-0.359194	-0.268946	0.152051	0.064331	-0.31407	FALSE	FALSE	TRUE	FALSE	FALSE	FALSE	TRUE
___MGSAESAEARRVSFEMDEEERVRVLQGI	13	Chchd6	E9Q4M4;Q91VN4	1	1	-2.28508	-0.0894976	-2.13335	-0.3488	-0.151729	0.259303	-1.24107	FALSE	FALSE	TRUE	FALSE	FALSE	FALSE	TRUE
EKNSKVGEKMEAEVDSPSPAPSLGERLEHRK	1651	Chd3	E9Q614;B1AR17;F7C528	0.996354	0.992721	-1.13567	-0.271496	-1.02985	-0.401373	-0.105812	0.129876	-0.715613	FALSE	FALSE	TRUE	TRUE	FALSE	FALSE	FALSE
KENKPGKPRKRKKLDSEEEFGSERDEYREKS	125	Chd3	E9Q614;B1AR17;F7C528	0.999988	0.999969	-0.015783	0.213254	0.0900292	0.0833775	-0.105812	0.129876	0.0867033	FALSE	FALSE	TRUE	FALSE	FALSE	FALSE	TRUE
YKKKKKELQGDGPPSSPTNDPTVKYETQPRF	765	Chd3	E9Q614;B1AR17;F7C528	0.951164	0.961978	-0.588037	0.425459	-0.482225	0.295583	-0.105812	0.129876	-0.093321	FALSE	FALSE	TRUE	TRUE	FALSE	FALSE	FALSE
NSKVGEKMEAEVDSPSPAPSLGERLEHRKIL	1653	Chd3	E9Q614;B1AR17;F7C528	0.994083	0.967015	-0.720804	0.0747794	-0.614992	-0.055097	-0.105812	0.129876	-0.335044	FALSE	FALSE	TRUE	TRUE	FALSE	FALSE	FALSE
PKTPTPSTPGDTQPNTPAPVPPAEDGIKIEE	1533	Chd4	E9QAS4;E9QAS5;Q6PDQ2	0.939718	0.973379	0.154169	0.047678	0.0909706	0.101217	0.0631981	-0.0535386	0.0960936	FALSE	FALSE	TRUE	FALSE	FALSE	FALSE	TRUE
GKVQKILIWKWGQPPSPTPVPRPPDADPNTP	495	Chd4	E9QAS4;E9QAS5;Q6PDQ2	0.855319	0.992279	0.521908	0.245496	0.45871	0.299034	0.0631981	-0.0535386	0.378872	FALSE	FALSE	TRUE	TRUE	FALSE	FALSE	FALSE
APVPPAEDGIKIEENSLKEEESTEGEKEVKS	1550	Chd4	E9QAS4;E9QAS5;Q6PDQ2	1	0.999999	-0.418028	-0.521204	-0.481226	-0.467666	0.0631981	-0.0535386	-0.474446	FALSE	FALSE	TRUE	FALSE	FALSE	FALSE	TRUE
KLKKVKLRKLERPPETPTVDPTVKYERQPEY	683	Chd4	E9QAS4;E9QAS5;Q6PDQ2	0.841059	0.967427	-0.0437644	0.497944	-0.106963	0.551483	0.0631981	-0.0535386	0.22226	FALSE	FALSE	TRUE	FALSE	FALSE	FALSE	TRUE
TTEVEKVEEKSAVDLTPIVVEDKEEKKEEEE	1643	Chd4	E9QAS4;E9QAS5;Q6PDQ2	0.999999	0.999998	-0.306962	0.292546	-0.37016	0.346085	0.0631981	-0.0535386	-0.0120377	FALSE	FALSE	TRUE	FALSE	FALSE	FALSE	TRUE
HCEKEGIQWEAKEDNSEGEEILEEVGGDPEE	408	Chd4	E9QAS4;E9QAS5;Q6PDQ2	1	1	NA	NA	NA	NA	0.0631981	-0.0535386	NA	FALSE	FALSE	TRUE	FALSE	FALSE	FALSE	TRUE
QKKEKQLSKLRALNHSPMSDASVNFDYKSPS	21	Chd6	A3KFM7;A3KFM8	0.999712	0.995761	0.848089	-0.305717	NA	0.939789	NA	-1.24551	0.939789	FALSE	FALSE	TRUE	TRUE	FALSE	FALSE	FALSE
CSTPLLHQQCTSRTASPSPLRPDAPVEKSPE	1733	Chd8	F7AL76;Q09XV5	0.99198	0.999336	0.549346	0.147828	0.247048	-0.00688515	0.302297	0.154713	0.120082	FALSE	FALSE	TRUE	TRUE	FALSE	FALSE	FALSE
HLLDSPSLTPGEDGDSPVPTPRSGSAASMAE	1949	Chd8	F7AL76;Q09XV5	0.9859	0.977733	-0.12618	-0.0305308	-0.428477	-0.185244	0.302297	0.154713	-0.30686	FALSE	FALSE	TRUE	TRUE	FALSE	FALSE	FALSE
DAISAGKNWMFSNAKSPPHCELMAGHLRNRI	186	Cherp	G5E8I8;Q8CGZ0	1	1	0.0601716	-0.0373695	0.0361539	0.0377249	0.0240177	-0.0750944	0.0369394	TRUE	FALSE	FALSE	TRUE	FALSE	FALSE	FALSE
AARSLPSASTSKATISDEEIERQLKALGVD_	199	Chmp2b	Q8BJF9	0.998567	0.997672	-0.289008	-0.130539	NA	NA	NA	NA	NA	FALSE	FALSE	TRUE	FALSE	FALSE	FALSE	TRUE
_________MGSRASTLLRDEELEEIKKETG	7	Chp1	B0R091;P61022	0.964939	0.994277	-0.751121	0.194591	-0.837705	0.266922	0.086584	-0.0723311	-0.285391	FALSE	FALSE	TRUE	FALSE	FALSE	FALSE	TRUE
LKEKREEEEDNEDDGSDLGEALA________	122	Chrac1	Q9JKP8	1	NA	0.174198	NA	NA	NA	NA	NA	NA	FALSE	FALSE	TRUE	FALSE	FALSE	FALSE	TRUE
YSDANADKDLMQTLPSPRNRNPVLRRPPILE	157	Chtf18	E9PVJ3;E9Q2M3;Q8BIW9	0.980519	0.994327	-2.41335	1.71945	NA	NA	NA	NA	NA	FALSE	FALSE	TRUE	TRUE	FALSE	TRUE	FALSE
PEEVLPSPTLQSLATSPRAILGSYRKKRKNS	1378	Cic	E9QP01;Q924A2	0.843126	0.365458	-0.609282	NA	NA	NA	NA	0.294782	NA	FALSE	FALSE	TRUE	TRUE	FALSE	FALSE	FALSE
GEDPEGNKGFGRKVFSPVIRSSFTHCRPTLD	496	Cic	E9QP01;Q924A2;E9Q6T8	1	1	-0.0769695	-0.0837833	NA	-0.378566	NA	0.294782	-0.378566	FALSE	FALSE	TRUE	TRUE	FALSE	FALSE	FALSE
GRNLTANDPSQDYVASDCEEDPEVEFLKSLT	202	Cir1	Q9DA19	0.989725	0.998724	0.704018	0.667211	NA	NA	NA	NA	NA	FALSE	FALSE	TRUE	FALSE	FALSE	FALSE	TRUE
LLHNHLKNSSNTGVGSPSNTIGRTPSRHPSS	1044	Clasp1	A0A087WS18;A0A087WQF1;E9Q6L0;E9QKH0;Q80TV8;J3QP81;A0A087WRK0;A0A087WQ95;A0A087WNW8;A0A087WP42;E9QNY9;A0A087WRE8;A0A087WQ31;A0A0A6YWK1	0.787014	NA	-0.045443	NA	-0.0239632	NA	-0.0214797	-0.245762	-0.0239632	TRUE	FALSE	FALSE	TRUE	FALSE	FALSE	FALSE
__MRRLICKRICDYKSFDDEESVDGNRPSSA	14	Clasp2	E9Q8N5;Q08EB6;F7DCH5;Q8BRT1	1	NA	0.397049	NA	0.564792	NA	-0.167743	0.345283	0.564792	FALSE	FALSE	TRUE	FALSE	FALSE	FALSE	TRUE
QRREFREKRLRGRKISPPSYARRDSPTYDPY	285	Clasrp	Q8CFC7	0.999964	1	0.0292936	-0.362028	NA	NA	NA	NA	NA	FALSE	FALSE	TRUE	TRUE	FALSE	FALSE	FALSE
PGREEKITFITSFGGSDEEAAAAAAAAAASG	335	Clasrp	Q8CFC7	1	1	-0.470511	0.0746424	NA	NA	NA	NA	NA	FALSE	FALSE	TRUE	FALSE	FALSE	FALSE	TRUE
DLARYRLGKGGLEELSLAQT___________	799	Clcn7	O70496;E9PYL4	0.999998	0.999999	NA	NA	NA	NA	0.160653	-0.077041	NA	TRUE	FALSE	FALSE	FALSE	FALSE	FALSE	TRUE
PNYKNVGEEEDEERGSAEDAQEDAEKTKGTE	404	Clec16a	H7BXB6;Z4YLG3;Q80U30	1	NA	-0.549817	NA	NA	NA	NA	NA	NA	FALSE	FALSE	TRUE	FALSE	FALSE	FALSE	TRUE
EDEANGLQAAPGRTASPLSTAAATMVSSSPA	146	Clip1	D3Z2Z1;F8WIA1;Q922J3;D3Z3M7;Q8C0S5;F6RAY2	0.793416	NA	-3.0956	NA	-2.89522	NA	-0.200379	-0.632003	-2.89522	FALSE	FALSE	TRUE	TRUE	FALSE	FALSE	FALSE
RRVMAATPASLKRSPSASSLSSMSSVASSVS	311	Clip1	D3Z2Z1;F8WIA1;Q922J3;D3Z3M7;F6RCU2;Q8C0S5	NA	0.989102	NA	0.195977	NA	0.82798	-0.200379	-0.632003	0.82798	FALSE	FALSE	TRUE	FALSE	FALSE	FALSE	TRUE
SLNELRVLLLEANRHSPGPERDLSREVHKAE	924	Clip2	Q9Z0H8	1	1	-0.0356239	-0.407957	NA	-0.0912311	NA	-0.316726	-0.0912311	TRUE	FALSE	FALSE	TRUE	FALSE	FALSE	FALSE
QHHSHGKSHRRKRSRSVEDDEEGHLICQSGD	139	Clk1	P22518	1	1	0.148817	-0.464982	NA	NA	NA	NA	NA	FALSE	FALSE	TRUE	FALSE	FALSE	FALSE	TRUE
AAGAWETMHHCKRYRSPEPDPYLSYRWKRRR	157	Clk3	O35492	0.999963	0.999987	-0.0844725	-0.673095	0.0868624	-0.670568	-0.171335	-0.00252693	-0.291853	FALSE	TRUE	FALSE	TRUE	FALSE	FALSE	FALSE
SHQSHSKSHRRKRSRSIEDDEEGHLICQSGD	138	Clk4	O35493;B0QZP9	1	1	0.425869	0.000432744	0.904582	0.0207	-0.478713	-0.0202673	0.462641	FALSE	TRUE	FALSE	FALSE	FALSE	FALSE	TRUE
VMVNAKLGEESKEPLSDEDEEDNDDVEPISE	100	Clns1a	Q923F1	1	1	0.173271	-0.881986	NA	0.528212	NA	-1.4102	0.528212	TRUE	FALSE	FALSE	FALSE	FALSE	FALSE	TRUE
VIKGVLFRIFIIWAISSWFRRGPSPQDQSGP	70	Clptm1	Q8VBZ3	NA	0.910091	NA	NA	NA	NA	-0.100709	-0.114176	NA	FALSE	FALSE	TRUE	FALSE	FALSE	FALSE	TRUE
PSAPRNSRNFVFHTLSPTKAEAAKDSSKPQV	1265	Clspn	Q80YR7	0.93473	0.9271	-0.510759	-0.139506	NA	1.14244	NA	-1.28195	1.14244	FALSE	FALSE	TRUE	TRUE	TRUE	FALSE	FALSE
HSKSKQPLPVRKGSESPNSFLDQESQRRRFT	383	Cnksr3	Q8BMA3	NA	0.815312	NA	0.0500489	NA	NA	NA	NA	NA	TRUE	FALSE	FALSE	TRUE	FALSE	FALSE	FALSE
TTTLLNERNSLLHRASEEETI__________	766	Cnnm4	Q69ZF7	0.999999	0.999966	0.103798	NA	-0.260346	NA	0.364143	0.0179219	-0.260346	FALSE	FALSE	TRUE	FALSE	FALSE	FALSE	TRUE
SVAPPDRSPALPTPLSRSASLSYPDRNTDLT	657	Cnnm4	Q69ZF7	NA	0.756006	NA	-0.286128	NA	-0.30405	0.364143	0.0179219	-0.30405	FALSE	FALSE	TRUE	FALSE	FALSE	FALSE	TRUE
KAAGTLLNGPPQFSTTPEIKAPEPLSSLKSM	529	Cnot3	Q8K0V4	NA	0.792985	NA	NA	NA	NA	-0.812129	-0.12422	NA	FALSE	FALSE	TRUE	FALSE	FALSE	FALSE	TRUE
SFTRSNTISKPYISNTLPSDAPKKRRAPLPP	296	Cobll1	B1AZ15;B1AZ14;Q3UMF0;B1AZ26	0.842521	0.996933	0.113489	-1.13835	-0.333446	-0.874475	0.446934	-0.263871	-0.60396	FALSE	FALSE	TRUE	FALSE	FALSE	FALSE	TRUE
LTPADGPSFTLKRQSSLTFQSSDPEHVRQSL	1182	Cobll1	B1AZ15;B1AZ14;Q3UMF0	0.999816	0.437201	0.359805	NA	-0.0871296	NA	0.446934	-0.263871	-0.0871296	FALSE	FALSE	TRUE	FALSE	FALSE	FALSE	TRUE
MRITVEKDPDSALGISDGETSPSSKGKTQEG	514	Cobll1	B1AZ15;B1AZ14;Q3UMF0	0.994613	0.993129	-0.0892269	-0.240946	-0.536161	0.022925	0.446934	-0.263871	-0.256618	FALSE	FALSE	TRUE	FALSE	FALSE	FALSE	TRUE
PPPVAPKPMTLRAETSPPPVFPKPMTLPAET	1011	Cobll1	B1AZ15;B1AZ14;Q3UMF0	0.695059	0.829968	0.36036	NA	-0.0865741	NA	0.446934	-0.263871	-0.0865741	FALSE	FALSE	TRUE	TRUE	FALSE	FALSE	FALSE
DTDKSSSEAIMVRTGSLQLSSTSIGTSSLKR	352	Cobll1	B1AZ15;B1AZ14;Q3UMF0	0.974787	NA	-0.325847	NA	-0.772781	NA	0.446934	-0.263871	-0.772781	FALSE	FALSE	TRUE	FALSE	FALSE	FALSE	TRUE
VEKDPDSALGISDGETSPSSKGKTQEGRSTE	518	Cobll1	B1AZ15;B1AZ14;Q3UMF0	NA	0.754638	NA	-1.15348	NA	-0.889607	0.446934	-0.263871	-0.889607	FALSE	FALSE	TRUE	FALSE	FALSE	FALSE	TRUE
RKAKKRAFKLMEDEETDQGYKSLKKHCKRQE	125	Coil	E9Q284;Q5SU73;A6PWE1	1	1	0.111446	0.201257	-0.246583	-0.0597317	0.358029	0.260989	-0.153157	FALSE	TRUE	FALSE	FALSE	FALSE	FALSE	TRUE
GEKIAFKLLELTSDYSPDVSDYKEGKILSHD	489	Coil	E9Q284;Q5SU73	0.993561	NA	0.76545	NA	0.407421	NA	0.358029	0.260989	0.407421	FALSE	TRUE	FALSE	TRUE	FALSE	FALSE	FALSE
KVVDGLEKAVYQGPGSSPVKS__________	260	Comt	O88587	0.499893	0.80614	NA	0.0781999	NA	0.0256449	0.0861398	0.052555	0.0256449	TRUE	FALSE	FALSE	FALSE	FALSE	FALSE	TRUE
VVDGLEKAVYQGPGSSPVKS___________	261	Comt	O88587	0.95268	0.921325	0.858593	0.23842	0.772454	0.185865	0.0861398	0.052555	0.479159	TRUE	FALSE	FALSE	TRUE	TRUE	FALSE	FALSE
SRPTAQQEPDGKPASSPVIMASQTTHKEEKS	860	Copb2	O55029	0.874645	0.866021	0.56273	0.693766	0.3115	1.03671	0.25123	-0.342945	0.674106	TRUE	FALSE	FALSE	TRUE	FALSE	FALSE	FALSE
___MAPPVPGAVSGGSGEVDELFDVKNAFYI	13	Cope	O89079;D3Z315;E9Q6I5	0.743046	0.823764	0.144632	-0.830614	0.0117537	-0.84125	0.132878	0.0106366	-0.414748	FALSE	FALSE	TRUE	FALSE	FALSE	FALSE	TRUE
QGPEFSRPPPRYTDQSGEEEEDYESEEQLQH	79	Coq9	F6SFF5;Q8K1Z0	1	0.999999	-0.227371	-0.0368218	-0.0385907	NA	-0.188781	NA	-0.0385907	FALSE	FALSE	TRUE	FALSE	FALSE	FALSE	TRUE
TGSKKSLLSHEFQDETDTEEETLYSSKH___	1365	Cpd	O89001	0.816421	0.999925	-0.041243	-0.363252	0.291035	-0.812365	-0.332278	0.449112	-0.260665	FALSE	TRUE	FALSE	FALSE	FALSE	FALSE	TRUE
SKKSLLSHEFQDETDTEEETLYSSKH_____	1367	Cpd	O89001	0.993618	0.980209	-0.301705	1.12638	0.0305736	0.677266	-0.332278	0.449112	0.35392	FALSE	TRUE	FALSE	FALSE	FALSE	FALSE	TRUE
LDDGRGDQPLHSGLGSPHCFTHQNGERVERY	118	Cpeb4	Q5SU47;Q5SU48;Q7TN98	NA	0.905498	NA	1.03991	NA	1.35816	0.386242	-0.318254	1.35816	FALSE	FALSE	TRUE	TRUE	FALSE	TRUE	FALSE
RGDYGPPGREMDTARTPLSEAEFEEIMNRNR	407	Cpsf6	H3BJ30;H3BJW3;Q6NVF9;H3BKW0	0.999974	NA	-0.245617	NA	-0.183357	NA	-0.0622599	-0.570379	-0.183357	FALSE	FALSE	TRUE	FALSE	FALSE	FALSE	TRUE
RAHSRDSSDSADGRATPSENLVPSSARVDKP	203	Cpsf7	Q8BTV2	NA	0.945062	NA	0.311503	NA	0.635633	0.0557562	-0.32413	0.635633	FALSE	TRUE	FALSE	FALSE	FALSE	FALSE	TRUE
RLQSLLTSQENSSTTSPARNSLTQEVS____	472	Cr1l	Q64735	0.782238	0.661412	0.741614	0.0885487	0.550864	0.413383	0.19075	-0.324834	0.482123	FALSE	FALSE	TRUE	TRUE	FALSE	FALSE	FALSE
GIHLNYKEDSCVRLQSLLTSQENSSTTSPAR	460	Cr1l	Q64735	NA	0.999402	NA	-0.722063	NA	-0.397228	0.19075	-0.324834	-0.397228	FALSE	FALSE	TRUE	FALSE	FALSE	FALSE	TRUE
____MPNFAGTWKMRSSENFDELLKALGVNA	12	Crabp1	P62965	0.798225	0.779323	1.79987	-0.671646	NA	-1.05027	NA	0.378623	-1.05027	TRUE	FALSE	FALSE	FALSE	FALSE	FALSE	TRUE
PMCRALKKLCDPDGLSDEEDQKPVRLPLKVP	304	Cramp1l	Q6PG95	1	1	-0.113567	NA	NA	NA	NA	NA	NA	FALSE	TRUE	FALSE	FALSE	FALSE	FALSE	TRUE
VAGPRMPNVQPPRSISPSALQDLLRTLKSPS	2064	Crebbp	F8VPR5;P45481	NA	0.999855	NA	0.27011	NA	0.493434	0.0465336	-0.223323	0.493434	FALSE	FALSE	TRUE	TRUE	FALSE	FALSE	FALSE
VPHNLESKSPAAPGQSPTGSVCYERNGEVFY	123	Csde1	Q91W50	NA	0.939617	NA	NA	NA	NA	0.183277	-0.614447	NA	TRUE	FALSE	FALSE	TRUE	FALSE	FALSE	FALSE
PMAYQLQLQAASNFKSPVKTIR_________	209	Csnk2b	P67871;G3UXG7	0.986309	0.991043	-0.0787464	-0.191096	-0.280256	-0.202305	0.20151	0.0112094	-0.241281	FALSE	FALSE	TRUE	TRUE	TRUE	FALSE	FALSE
EVDSEEEKPDRMDGDSEDTDSNISLHTRARE	214	Csrp2bp	E9QA90;Q8CID0	NA	0.994612	NA	0.285225	NA	NA	NA	NA	NA	FALSE	FALSE	TRUE	FALSE	FALSE	FALSE	TRUE
MQGASMQGGSQPGGFSPGQSQVTPQDHEKAA	527	Cstf2	Q8BIQ5;A2AEK1	0.89641	0.939914	NA	0.0885487	NA	0.412841	-0.0673634	-0.324292	0.412841	FALSE	FALSE	TRUE	TRUE	FALSE	FALSE	FALSE
GNGTKDNLGNSNVPDSPIPAECEAAGRGFFP	671	Ctage5	H3BKH2;E9PY90;H3BK48;H3BJS0;H3BJI6;H3BK44;E9Q3S2;Q8R311;H3BL19;H3BKL6	1	1	0.244839	0.133564	0.124513	0.400053	0.120326	-0.266489	0.262283	FALSE	FALSE	TRUE	TRUE	FALSE	FALSE	FALSE
ALQRQDRFYPNSGRLSGPAELRSYNMPSLDK	628	Ctage5	H3BKH2;E9PY90;H3BK48;H3BJS0;H3BJI6;H3BK44;E9Q3S2;Q8R311;H3BL19;H3BKL6	1	0.499976	0.380972	0.105678	0.260646	0.372168	0.120326	-0.266489	0.316407	FALSE	FALSE	TRUE	FALSE	FALSE	FALSE	TRUE
HQMNTERGESSYDRLSDAPRAPSDRSLSPPW	578	Ctage5	H3BKH2;E9PY90;H3BK48;H3BJS0;H3BJI6;H3BK44;E9Q3S2;Q8R311;H3BL19;H3BKL6	0.999982	0.999994	0.624733	-0.0397997	0.504407	0.22669	0.120326	-0.266489	0.365548	FALSE	FALSE	TRUE	FALSE	FALSE	FALSE	TRUE
DRLSDAPRAPSDRSLSPPWEQDRRMTAHPPP	590	Ctage5	H3BKH2;E9PY90;H3BK48;H3BJS0;H3BJI6;H3BK44;E9Q3S2;Q8R311;H3BL19;H3BKL6	0.999783	0.999952	0.122334	-0.0688313	0.00200867	0.197658	0.120326	-0.266489	0.0998334	FALSE	FALSE	TRUE	TRUE	FALSE	FALSE	FALSE
VPNTAFGREHSPYGPSPLGRPPSETRAFLSP	517	Ctage5	H3BKH2;E9PY90;H3BK48;H3BJS0;H3BK44;E9Q3S2;Q8R311;H3BJ71	0.795075	0.517217	NA	0.403377	NA	0.669866	0.120326	-0.266489	0.669866	FALSE	FALSE	TRUE	TRUE	FALSE	FALSE	FALSE
GRLSGPAELRSYNMPSLDKVDGPVPSEMESS	640	Ctage5	H3BKH2;E9PY90;H3BK48;H3BJS0;H3BJI6;H3BK44;E9Q3S2;Q8R311;H3BL19;H3BKL6	1	1	0.541387	-0.366466	0.421061	-0.099977	0.120326	-0.266489	0.160542	FALSE	FALSE	TRUE	FALSE	TRUE	FALSE	FALSE
PSPLGRPPSETRAFLSPPTLLEGPLRLSPLL	531	Ctage5	H3BKH2;E9PY90;H3BK48;H3BJS0;H3BK44;E9Q3S2;Q8R311	0.999999	0.999999	0.175762	-0.461164	0.0554361	-0.194674	0.120326	-0.266489	-0.0696192	FALSE	FALSE	TRUE	TRUE	FALSE	FALSE	FALSE
PESLRNCVNKEFFVTSAPWSVIDQQAIHPEL	340	Ctbp2	Q91YZ2;P56546	0.8633	NA	-1.93746	NA	-1.6395	NA	-0.297954	0.348346	-1.6395	FALSE	FALSE	TRUE	FALSE	FALSE	FALSE	TRUE
EEAQAATTDAPNGDLTPEMILSMMDR_____	726	Ctcf	Q61164	0.999351	0.999511	0.177588	-0.292564	0.180038	-0.367754	-0.0024505	0.0751903	-0.0938577	FALSE	TRUE	FALSE	FALSE	FALSE	FALSE	TRUE
NFFSPANKNGTSGSDSPGQAVEAEEIVKQLD	165	Ctdspl2	Q8BG15	NA	0.999392	NA	0.247685	NA	0.190962	0.0792951	0.0567222	0.190962	FALSE	TRUE	FALSE	TRUE	FALSE	FALSE	FALSE
TGEKPDKQLSRVRRKSPVNGEAGSYEMTNQH	104	Ctdspl2	Q8BG15	1	1	0.0711484	-0.104635	-0.00814672	-0.161358	0.0792951	0.0567222	-0.0847521	FALSE	TRUE	FALSE	TRUE	FALSE	FALSE	FALSE
RKAVLMIRTPEELDDSDFETEDFDVRSRTSV	641	Ctnna1	P26231	1	1	0.803015	-0.290886	0.552095	0.00259686	0.250921	-0.293483	0.277346	TRUE	FALSE	FALSE	FALSE	FALSE	FALSE	TRUE
PLCHQLQTITKTSLQSKVFLKVDKCITKIRS	679	Ctnnal1	O88327	NA	0.999998	NA	NA	NA	NA	NA	NA	NA	TRUE	FALSE	FALSE	FALSE	FALSE	FALSE	TRUE
QLLSVWMQTQSRKTKSAAEELELTVLKISHS	373	Ctnnal1	O88327	1	1	-0.480886	0.141694	NA	NA	NA	NA	NA	TRUE	FALSE	FALSE	FALSE	FALSE	FALSE	TRUE
HQLSKKEASRHAIMRSPQMVSAIVRTMQNTN	191	Ctnnb1	Q02248;E9Q6A9;F6QZ47	1	1	-0.245374	-0.493418	-0.23059	-0.469958	-0.0147838	-0.0234604	-0.350274	FALSE	FALSE	TRUE	TRUE	FALSE	FALSE	FALSE
VQLLVRAHQDTQRRTSMGGTQQQFVEGVRME	552	Ctnnb1	Q02248;F7CRC6	0.994929	0.947145	-0.164915	-0.283299	-0.150131	-0.259838	-0.0147838	-0.0234604	-0.204985	FALSE	FALSE	TRUE	FALSE	FALSE	FALSE	TRUE
RHIIKEYAENIGDGRSPEFRETEQKRILALL	545	Ctnnbl1	Q9CWL8	1	1	-0.128425	-0.223711	-0.0646464	0.196047	-0.063779	-0.419758	0.0657005	FALSE	TRUE	FALSE	TRUE	FALSE	FALSE	FALSE
EERRHVSAQLERVRVSPQDANSLMANGTLTR	47	Ctnnd1	G3X9V2;E9Q8Z6;E9Q8Z8;P30999;E9Q8Z5	NA	0.997691	NA	-0.278951	NA	0.0478	-0.0569996	-0.326751	0.0478	FALSE	FALSE	TRUE	TRUE	FALSE	FALSE	FALSE
APLAQHERGSLASLDSLRKGMPPPSNWRQPE	352	Ctnnd1	G3X9V2;E9Q8Z6;E9Q8Z8;P30999;E9Q8Z5;E9Q8Z4;E9Q8Z9;D3Z2H2;E9Q901;E9Q904;E9Q903;E9Q986;D3Z7H6;E9Q907;E9Q905;E9Q906;D3Z2H7	0.99942	0.999829	0.247662	-0.343293	0.304662	-0.016542	-0.0569996	-0.326751	0.14406	FALSE	FALSE	TRUE	FALSE	TRUE	FALSE	FALSE
RHYEDGYPGGSDNYGSLSRVTRIEERYRPSM	230	Ctnnd1	G3X9V2;E9Q8Z6;E9Q8Z8;P30999;E9Q8Z5;E9Q8Z4;E9Q8Z9;D3Z2H2;E9Q901;E9Q904;E9Q903;E9Q986;D3Z7H6;E9Q907;E9Q905;E9Q906	0.982314	0.990396	0.363345	-0.348739	0.420345	-0.0219882	-0.0569996	-0.326751	0.199178	FALSE	FALSE	TRUE	FALSE	FALSE	FALSE	TRUE
YYWAPLAQHERGSLASLDSLRKGMPPPSNWR	349	Ctnnd1	G3X9V2;E9Q8Z6;E9Q8Z8;P30999;E9Q8Z5;E9Q8Z4;E9Q8Z9;D3Z2H2;E9Q901;E9Q904;E9Q903;E9Q986;D3Z7H6;E9Q907;E9Q905;E9Q906;D3Z2H7	0.999993	0.999988	-0.330788	-0.145781	-0.273788	0.18097	-0.0569996	-0.326751	-0.046409	FALSE	FALSE	TRUE	FALSE	FALSE	FALSE	TRUE
HRFHPEPYGLEDDQRSMGYDDLDYGMMSDYG	288	Ctnnd1	G3X9V2;E9Q8Z6;E9Q8Z8;P30999;E9Q8Z5;E9Q8Z4;E9Q8Z9;D3Z2H2;E9Q901;E9Q904;E9Q903;E9Q986;D3Z7H6;E9Q907;E9Q905;E9Q906	NA	0.999976	NA	-1.53709	NA	-1.21034	-0.0569996	-0.326751	-1.21034	FALSE	FALSE	TRUE	FALSE	FALSE	FALSE	TRUE
STLNERGDHNRTLDRSGDLGDMEPLKGAPLM	914	Ctnnd1	G3X9V2;E9Q8Z6;E9Q8Z8;P30999;E9Q8Z5;E9Q8Z4;E9Q8Z9;D3Z2H2;E9Q901;E9Q904;E9Q903;E9Q986;D3Z7H6;E9Q907;E9Q905;E9Q906;D3Z2H7	1	NA	-0.476122	NA	-0.419123	NA	-0.0569996	-0.326751	-0.419123	FALSE	FALSE	TRUE	FALSE	FALSE	FALSE	TRUE
CRLSPRDTYSDRSGSSSPDSEITELKFPSIS	574	Ctps1	P70698	0.755332	0.941041	0.0164828	0.880568	-0.176294	0.927191	0.192777	-0.046623	0.375448	FALSE	FALSE	TRUE	FALSE	FALSE	FALSE	TRUE
RLSPRDTYSDRSGSSSPDSEITELKFPSISQ	575	Ctps1	P70698	0.956374	0.625381	0.213855	0.282262	0.0210783	0.328885	0.192777	-0.046623	0.174982	FALSE	FALSE	TRUE	TRUE	FALSE	FALSE	FALSE
RSKKGGEFDEFVNDDTDDDLPVSKKKKRRKG	925	Ctr9	Q62018	1	1	0.00332202	0.148218	-0.0842274	0.0333182	0.0875494	0.1149	-0.0254546	FALSE	TRUE	FALSE	FALSE	FALSE	FALSE	TRUE
EEQARAKKQTPPASPSPQPIEDRPPSSPIYE	407	Cttn	Q60598;Q921L6	0.985457	0.991797	-2.30906	NA	-1.68529	NA	-0.623773	-0.434266	-1.68529	TRUE	FALSE	FALSE	TRUE	FALSE	FALSE	FALSE
EARRKLEEQARAKKQTPPASPSPQPIEDRPP	401	Cttn	Q60598;Q921L6	1	1	-0.96266	-1.69516	-0.338887	-1.2609	-0.623773	-0.434266	-0.799891	TRUE	FALSE	FALSE	FALSE	FALSE	FALSE	TRUE
PPASPSPQPIEDRPPSSPIYEDAAPFKAEPS	417	Cttn	Q60598;Q921L6	0.560389	0.857842	-1.73014	NA	-1.10637	NA	-0.623773	-0.434266	-1.10637	TRUE	FALSE	FALSE	FALSE	FALSE	FALSE	TRUE
KLEEQARAKKQTPPASPSPQPIEDRPPSSPI	405	Cttn	Q60598;Q921L6	0.811505	0.821623	NA	-1.55881	NA	-1.12455	-0.623773	-0.434266	-1.12455	TRUE	FALSE	FALSE	TRUE	FALSE	FALSE	FALSE
QVLSRFTNQGPIKPVSPNSSPFGTDYRNLAS	522	Cttnbp2nl	Q99LJ0	NA	0.999259	NA	0.155361	NA	-0.721127	NA	0.876487	-0.721127	TRUE	FALSE	FALSE	TRUE	FALSE	FALSE	FALSE
DQQASGLQSPPSRDLSPTLLDNSAAKQLARN	488	Cttnbp2nl	Q99LJ0	0.99954	0.998757	0.19314	-0.375665	NA	-1.25215	NA	0.876487	-1.25215	TRUE	FALSE	FALSE	TRUE	FALSE	FALSE	FALSE
STSSSSTPPQPRDSASPSTSSFCLGVPVATS	75	Cul4b	E9PXY1;A2A432;J3QJX0	NA	0.921308	NA	1.02077	NA	1.30961	0.288681	-0.28884	1.30961	FALSE	FALSE	TRUE	TRUE	FALSE	FALSE	FALSE
GRDQPESRRPGPLPASPPPQLPRNTGEQVSN	438	Cux1	H3BK24;P53564;H3BKF6	1	1	-0.210888	-0.571986	NA	-0.757219	NA	0.185232	-0.757219	FALSE	FALSE	TRUE	TRUE	FALSE	FALSE	FALSE
GRDQPESRRPGPLPASPPPQLPRNTGEQVSN	438	Cux1	H3BK24;P53564;H3BKF6	1	1	-0.210888	-0.571986	-0.283067	-0.493255	0.0721794	-0.0787313	-0.388161	FALSE	FALSE	TRUE	TRUE	FALSE	FALSE	FALSE
GRDQPESRRPGPLPASPPPQLPRNTGEQVSN	438	Cux1	H3BK24;P53564;H3BKF6	1	1	-0.210888	-0.571986	NA	NA	NA	NA	NA	FALSE	FALSE	TRUE	TRUE	FALSE	FALSE	FALSE
GRDQPESRRPGPLPASPPPQLPRNTGEQVSN	438	Cux1	H3BK24;P53564;H3BKF6	1	1	-0.210888	-0.571986	-0.379286	-0.440641	0.168398	-0.131345	-0.409964	FALSE	FALSE	TRUE	TRUE	FALSE	FALSE	FALSE
APESPMSSSESVKSLTELVQQPCPAIETSKE	1055	Cux1	E9QKE9;H3BK24;P53564;H3BLS0;H3BKF6	0.996134	0.759307	-0.0375931	-1.21732	NA	-1.40256	NA	0.185232	-1.40256	FALSE	TRUE	FALSE	FALSE	FALSE	FALSE	TRUE
APESPMSSSESVKSLTELVQQPCPAIETSKE	1055	Cux1	E9QKE9;H3BK24;P53564;H3BLS0;H3BKF6	0.996134	0.759307	-0.0375931	-1.21732	-0.109772	-1.13859	0.0721794	-0.0787313	-0.624182	FALSE	TRUE	FALSE	FALSE	FALSE	FALSE	TRUE
APESPMSSSESVKSLTELVQQPCPAIETSKE	1055	Cux1	E9QKE9;H3BK24;P53564;H3BLS0;H3BKF6	0.996134	0.759307	-0.0375931	-1.21732	NA	NA	NA	NA	NA	FALSE	TRUE	FALSE	FALSE	FALSE	FALSE	TRUE
APESPMSSSESVKSLTELVQQPCPAIETSKE	1055	Cux1	E9QKE9;H3BK24;P53564;H3BLS0;H3BKF6	0.996134	0.759307	-0.0375931	-1.21732	-0.205991	-1.08598	0.168398	-0.131345	-0.645985	FALSE	TRUE	FALSE	FALSE	FALSE	FALSE	TRUE
GASRSETPQNSPLPSSPIVPMAKPAKPSVPP	898	Cux1	E9QKE9;H3BK24;P53564;H3BLS0;H3BKF6	0.818061	0.710793	-0.496513	-0.151474	NA	-0.336706	NA	0.185232	-0.336706	FALSE	TRUE	FALSE	TRUE	FALSE	FALSE	FALSE
GASRSETPQNSPLPSSPIVPMAKPAKPSVPP	898	Cux1	E9QKE9;H3BK24;P53564;H3BLS0;H3BKF6	0.818061	0.710793	-0.496513	-0.151474	-0.568693	-0.0727429	0.0721794	-0.0787313	-0.320718	FALSE	TRUE	FALSE	TRUE	FALSE	FALSE	FALSE
GASRSETPQNSPLPSSPIVPMAKPAKPSVPP	898	Cux1	E9QKE9;H3BK24;P53564;H3BLS0;H3BKF6	0.818061	0.710793	-0.496513	-0.151474	NA	NA	NA	NA	NA	FALSE	TRUE	FALSE	TRUE	FALSE	FALSE	FALSE
GASRSETPQNSPLPSSPIVPMAKPAKPSVPP	898	Cux1	E9QKE9;H3BK24;P53564;H3BLS0;H3BKF6	0.818061	0.710793	-0.496513	-0.151474	-0.664912	-0.0201294	0.168398	-0.131345	-0.342521	FALSE	TRUE	FALSE	TRUE	FALSE	FALSE	FALSE
AANLNSIIHRLEKAASREEPIEWEF______	1495	Cux1	E9QKE9;H3BK24;P53564;H3BLS0;H3BKF6	1	1	0.210513	-0.913705	NA	-1.09894	NA	0.185232	-1.09894	FALSE	TRUE	FALSE	FALSE	FALSE	FALSE	TRUE
AANLNSIIHRLEKAASREEPIEWEF______	1495	Cux1	E9QKE9;H3BK24;P53564;H3BLS0;H3BKF6	1	1	0.210513	-0.913705	0.138333	-0.834974	0.0721794	-0.0787313	-0.34832	FALSE	TRUE	FALSE	FALSE	FALSE	FALSE	TRUE
AANLNSIIHRLEKAASREEPIEWEF______	1495	Cux1	E9QKE9;H3BK24;P53564;H3BLS0;H3BKF6	1	1	0.210513	-0.913705	NA	NA	NA	NA	NA	FALSE	TRUE	FALSE	FALSE	FALSE	FALSE	TRUE
AANLNSIIHRLEKAASREEPIEWEF______	1495	Cux1	E9QKE9;H3BK24;P53564;H3BLS0;H3BKF6	1	1	0.210513	-0.913705	0.0421144	-0.782361	0.168398	-0.131345	-0.370123	FALSE	TRUE	FALSE	FALSE	FALSE	FALSE	TRUE
ASQIQKAPDVLQVDGSPSSSPRASAVSSLLC	63	Cux1	H3BLJ7	0.95149	0.96467	0.462416	0.139339	NA	-0.0458937	NA	0.185232	-0.0458937	FALSE	FALSE	TRUE	TRUE	FALSE	FALSE	FALSE
ASQIQKAPDVLQVDGSPSSSPRASAVSSLLC	63	Cux1	H3BLJ7	0.95149	0.96467	0.462416	0.139339	0.390236	0.21807	0.0721794	-0.0787313	0.304153	FALSE	FALSE	TRUE	TRUE	FALSE	FALSE	FALSE
ASQIQKAPDVLQVDGSPSSSPRASAVSSLLC	63	Cux1	H3BLJ7	0.95149	0.96467	0.462416	0.139339	NA	NA	NA	NA	NA	FALSE	FALSE	TRUE	TRUE	FALSE	FALSE	FALSE
ASQIQKAPDVLQVDGSPSSSPRASAVSSLLC	63	Cux1	H3BLJ7	0.95149	0.96467	0.462416	0.139339	0.294017	0.270683	0.168398	-0.131345	0.28235	FALSE	FALSE	TRUE	TRUE	FALSE	FALSE	FALSE
SDYSRSDYERSRRGYSYDDSMESRSRDREKR	61	Cwc22;Gm13695;Gm13697	B1AYU7;Q8C5N3;B1AYU4;A2AK44;A2AK42;B1AYU8;B1AYU9	NA	0.988366	NA	0.241108	NA	0.276643	-0.17594	-0.0355348	0.276643	FALSE	FALSE	TRUE	FALSE	FALSE	FALSE	TRUE
DGSDLEPPDAGDDSKSENGENAPIYCICRKP	19	Cxxc1	Q9CWW7	1	1	0.300733	0.20364	1.18818	0.186716	-0.887447	0.0169241	0.687448	FALSE	FALSE	TRUE	FALSE	FALSE	FALSE	TRUE
PSVTYYRLEEVAKRNSAEETWMVIHGRVYDI	33	Cyb5b	Q9CQX2	0.983857	0.999924	-0.486869	0.561399	-0.318612	0.0537824	-0.168257	0.507617	-0.132415	FALSE	FALSE	TRUE	FALSE	FALSE	FALSE	TRUE
MATPEASGSGEKVEGSEPSVTYYRLEEVAKR	16	Cyb5b	Q9CQX2	0.983767	NA	NA	NA	NA	NA	-0.168257	0.507617	NA	FALSE	FALSE	TRUE	FALSE	FALSE	FALSE	TRUE
SQGFVNEEMIRDHLPTPGEEPLILMCGPPPM	264	Cyb5r3	Q9DCN2	1	NA	0.2567	NA	0.272198	NA	-0.0154976	0.00216242	0.272198	FALSE	FALSE	TRUE	FALSE	FALSE	FALSE	TRUE
___MSSGLWSQEKVTSPYWEERIFYLLLQEC	13	Cyld	Z4YJJ5;Q80TQ2	NA	0.998269	NA	1.63951	NA	1.08203	0.303063	0.557484	1.08203	FALSE	FALSE	TRUE	TRUE	FALSE	FALSE	FALSE
LPNAEGGKGKIEILDSPASKKKKQ_______	177	D10Wsu102e	Q9CX66	0.971141	0.796492	-0.322851	-0.639265	NA	NA	NA	NA	NA	FALSE	FALSE	TRUE	TRUE	FALSE	TRUE	FALSE
AALQPGLTQVGSRPASPLSGPRM________	378	D2Wsu81e	Q3UHX9	0.951358	0.834136	NA	NA	NA	NA	0.363809	-0.728264	NA	FALSE	FALSE	TRUE	TRUE	FALSE	FALSE	FALSE
LISLAALQPGLTQVGSRPASPLSGPRM____	374	D2Wsu81e	Q3UHX9	0.955429	0.656871	NA	NA	NA	NA	0.363809	-0.728264	NA	FALSE	FALSE	TRUE	FALSE	FALSE	FALSE	TRUE
SRSMVSATGAKKELGSTEDIYITSRKVKELS	704	Daam2	Q80U19	0.997703	0.983003	-0.274172	0.876723	NA	NA	NA	NA	NA	FALSE	FALSE	TRUE	FALSE	FALSE	FALSE	TRUE
ELKPRAMHKQGPSPVSPNALDRTAAWLLTMN	889	Dab2ip	F6RK07;A2AUX5;A2AUX3;Q3UHC7;B7ZD29	0.999477	NA	2.60296	NA	2.30479	NA	0.298176	0.355129	2.30479	FALSE	FALSE	TRUE	TRUE	FALSE	FALSE	FALSE
PPPPPPPPPPAPRGRTPPTLLSTLQYPRPSS	829	Dab2ip	F6RK07;A2AUX5;A2AUX3;Q3UHC7;B7ZD29;F6QQP6	0.871727	0.904983	0.442811	1.57304	0.144635	1.21791	0.298176	0.355129	0.68127	FALSE	FALSE	TRUE	FALSE	FALSE	FALSE	TRUE
EDKDIQMKGIISRLMSVEEELKKDHAEMQAA	1002	Dab2ip	F6RK07;A2AUX5;A2AUX3;Q3UHC7;B7ZD29;F6QQP6	1	1	0.38594	0.376624	0.0877644	0.0214947	0.298176	0.355129	0.0546296	FALSE	FALSE	TRUE	FALSE	FALSE	FALSE	TRUE
TLQYPRPSSGTLASASPDWAGPGTRLRQQSS	851	Dab2ip	F6RK07;A2AUX5;A2AUX3;Q3UHC7;B7ZD29;F6QQP6	0.989182	0.923495	NA	0.00934717	NA	-0.345782	0.298176	0.355129	-0.345782	FALSE	FALSE	TRUE	TRUE	FALSE	FALSE	FALSE
ANEPDLQMANGSKSLSMVDLQDARTLDGEAG	641	Dab2ip	F6RK07;A2AUX5;A2AUX3;Q3UHC7;B7ZD29;F6QQP6	0.999654	0.999719	0.397562	0.141825	0.0993862	-0.213304	0.298176	0.355129	-0.0569589	FALSE	FALSE	TRUE	FALSE	FALSE	FALSE	TRUE
YRKKRKGKLTLEDQATFIKKGVPIIFADELD	788	Dag1	Q62165	1	1	0.393766	-1.543	0.536245	-1.54502	-0.142479	0.00201836	-0.504389	TRUE	FALSE	FALSE	FALSE	FALSE	FALSE	TRUE
YVAEIRRLQEKELDLSELDDPDSSYLQEARL	219	Daxx	G3UX50;Q3UKR0;O35613	0.999999	NA	0.112147	NA	NA	NA	NA	0.0237521	NA	FALSE	FALSE	TRUE	FALSE	FALSE	FALSE	TRUE
AQQDSGQNTSVQPMPSPPLASVASVADSSTR	632	Daxx	G3UX50;Q3UKR0;O35613	0.996623	NA	-0.335598	NA	NA	NA	NA	0.0237521	NA	FALSE	FALSE	TRUE	TRUE	FALSE	FALSE	FALSE
LDSHRRMAPTPIPTRSPSDSSTASTPIAEQI	385	Dbn1	Q9QXS6	0.842053	0.893135	-1.11876	0.525668	-0.379861	-0.506292	-0.738898	1.03196	-0.443076	FALSE	FALSE	TRUE	TRUE	FALSE	FALSE	FALSE
GAIGQRLSNGLARLSSPVLHRLRLREDENAE	142	Dbn1	Q9QXS6;F7CPL2	0.997219	0.990317	0.368588	2.24452	1.10749	1.21256	-0.738898	1.03196	1.16002	FALSE	FALSE	TRUE	TRUE	FALSE	TRUE	FALSE
KARMANHVLDNSGEWSLTRRQAILLHAKLER	183	Dcakd	Q8BHC4	0.974351	0.984671	0.28279	0.110363	0.129038	-0.0373342	0.153751	0.147697	0.045852	FALSE	FALSE	TRUE	FALSE	FALSE	FALSE	TRUE
LYRPLSSDDLDSVGDSV______________	362	Dclk1	Q80VB6	NA	1	NA	-3.55507	NA	-3.05638	0.184179	-0.498688	-3.05638	FALSE	FALSE	TRUE	FALSE	FALSE	FALSE	TRUE
RRGTTKSPGPSRRSKSPASTSSVNGTPGSQL	307	Dclk1	Q80VB6;Q9JLM8	0.999528	0.998877	0.21088	-0.753945	0.0267014	-0.255256	0.184179	-0.498688	-0.114277	FALSE	FALSE	TRUE	TRUE	FALSE	FALSE	FALSE
LSTPRSGKSPSPSPTSPGSLRKQRDLYRPLS;LSTPRSGKSPSPSPTSPGSLRKQRISQHGGS	337	Dclk1	Q80VB6;Q9JLM8;H7BX36	0.895172	0.852486	0.292546	0.211386	0.108367	0.710074	0.184179	-0.498688	0.409221	FALSE	FALSE	TRUE	TRUE	FALSE	FALSE	FALSE
KAQRYSRGSRVNGLPSPTHSAHCSFYRTRTL	32	Dclk1	Q80VB6;Q9JLM8	0.890008	0.86503	0.501239	-0.701342	0.31706	-0.202653	0.184179	-0.498688	0.0572032	FALSE	FALSE	TRUE	TRUE	FALSE	TRUE	FALSE
SPGSLRKQRDLYRPLSSDDLDSVGDSV____	352	Dclk1	Q80VB6	0.852818	0.854725	0.0362596	-0.316726	-0.147919	0.181963	0.184179	-0.498688	0.0170217	FALSE	FALSE	TRUE	FALSE	FALSE	FALSE	TRUE
QKRPRLCKRKAQSSLSDLEFDAKNLNESQHS	615	Dclre1a	S4R1N2;Q9JIC3	0.99737	0.82546	0.0610142	0.406319	NA	NA	NA	NA	NA	FALSE	TRUE	FALSE	FALSE	FALSE	FALSE	TRUE
QETSLRESASEGPNVSPVVSPNQKRPRLCKR	593	Dclre1a	S4R1N2;Q9JIC3	0.970527	NA	NA	NA	NA	NA	NA	NA	NA	FALSE	TRUE	FALSE	TRUE	FALSE	FALSE	FALSE
NSTMIQAVKTTPRQKSPLLNQPVPELSHSSL	372	Dcp1a	Q91YD3	1	1	-1.02162	0.550901	-0.992204	0.755682	-0.0294175	-0.204782	-0.118261	FALSE	FALSE	TRUE	TRUE	FALSE	FALSE	FALSE
GTALPSVDLLQKLRLTPQHDQIQAQPLGKGT	420	Dcp1a	Q91YD3	1	NA	-4.38433	NA	-4.35491	NA	-0.0294175	-0.204782	-4.35491	FALSE	FALSE	TRUE	FALSE	FALSE	FALSE	TRUE
TVPRAADLERKASSPSPLTVGTAESQRKPSI	545	Dcp1a	Q91YD3	NA	0.783393	NA	NA	NA	NA	-0.0294175	-0.204782	NA	FALSE	FALSE	TRUE	TRUE	FALSE	FALSE	FALSE
AQSGDKHPPSYTLPLSPVLSPTLPAEAPTTQ	335	Dcp1a	Q91YD3	0.968251	0.90208	-0.51005	0.444667	-0.480633	0.649449	-0.0294175	-0.204782	0.0844079	FALSE	FALSE	TRUE	TRUE	FALSE	FALSE	FALSE
DKHPPSYTLPLSPVLSPTLPAEAPTTQVPHL	339	Dcp1a	Q91YD3	0.982358	0.95507	0.123905	1.48414	0.153323	1.68892	-0.0294175	-0.204782	0.921121	FALSE	FALSE	TRUE	TRUE	FALSE	FALSE	FALSE
QQTVPRAADLERKASSPSPLTVGTAESQRKP	543	Dcp1a	Q91YD3	0.86041	0.927419	-0.777956	-0.0722856	-0.748539	0.132496	-0.0294175	-0.204782	-0.308021	FALSE	FALSE	TRUE	TRUE	FALSE	FALSE	FALSE
TLGTQPTVLRTFRSLSTTNVFACSDRPTVIY	645	Ddb1	Q3U1J4	0.845306	0.840315	-0.534062	0.0802483	-0.548124	0.176778	0.0140625	-0.0965298	-0.185673	FALSE	FALSE	TRUE	FALSE	FALSE	FALSE	TRUE
EPGPTEVTRTSQSPRSPDSSQSSMAQEEEEE	81	Ddit3	D3YX14;P35639	NA	0.999981	NA	NA	NA	NA	NA	NA	NA	FALSE	FALSE	TRUE	TRUE	FALSE	FALSE	FALSE
TDDVHAKDNTRPGANSPEMWSEAIKILKGEY	481	Ddx1	Q91VR5	0.999613	0.986677	0.102032	0.189919	-0.0867604	0.594282	0.188792	-0.404363	0.253761	FALSE	FALSE	TRUE	TRUE	FALSE	FALSE	FALSE
RQAKARDEEEAFLDWSDEDDGGFDPSTLPDP	783	Ddx10	Q80Y44	NA	0.999967	NA	-0.137743	NA	-0.11418	-0.0792928	-0.023563	-0.11418	FALSE	FALSE	TRUE	FALSE	FALSE	FALSE	TRUE
HRLASGDGDEEQDEETEDEETEDHLGKAREP	587	Ddx10	Q80Y44	0.999817	0.99999	NA	NA	NA	NA	-0.0792928	-0.023563	NA	FALSE	FALSE	TRUE	FALSE	FALSE	FALSE	TRUE
VPPRAPSLPNDEADESPAYVSEKMSVLHKSG	549	Ddx10	Q80Y44	1	0.999639	-0.210638	-0.315433	-0.131345	-0.29187	-0.0792928	-0.023563	-0.211607	FALSE	FALSE	TRUE	TRUE	FALSE	FALSE	FALSE
DSCSSRTSSQSKGNKSYLEGSSDTQLKDTEC	673	Ddx20	Q9JJY4	0.916513	0.979553	0.575981	0.314174	0.540845	0.367968	0.0351356	-0.0537932	0.454406	FALSE	FALSE	TRUE	FALSE	FALSE	FALSE	TRUE
TSSQSKGNKSYLEGSSDTQLKDTECTPVGGP	679	Ddx20	Q9JJY4	0.918496	NA	0.122633	NA	0.087497	NA	0.0351356	-0.0537932	0.087497	FALSE	FALSE	TRUE	FALSE	FALSE	FALSE	TRUE
KAAMHTYSSPTVATQSPKKQVQKLERAFQSQ	472	Ddx20	Q9JJY4	0.499984	0.769611	-0.234379	-0.286075	-0.269514	-0.232282	0.0351356	-0.0537932	-0.250898	FALSE	FALSE	TRUE	TRUE	TRUE	FALSE	FALSE
KQADSETKEIITEEPSEEEADMPKPKKMKKG	118	Ddx21	Q9JIK5	1	1	0.228909	-0.0158846	-0.0519515	-0.117804	0.28086	0.101919	-0.0848776	FALSE	TRUE	FALSE	FALSE	FALSE	FALSE	TRUE
___MPGKLRSGAKLGSDGAEESMETLPKPSE	13	Ddx21	Q9JIK5	1	1	0.33774	0.0193461	0.0568794	-0.0825729	0.28086	0.101919	-0.0128467	FALSE	TRUE	FALSE	FALSE	FALSE	FALSE	TRUE
AGEKSPKLKNGLSQPSEEEVDIPKPKKMKKG	192	Ddx21	Q9JIK5	1	1	0.163316	-0.171027	-0.117544	-0.272946	0.28086	0.101919	-0.195245	FALSE	TRUE	FALSE	FALSE	FALSE	FALSE	TRUE
AGEKSPKLKNGLSQPSEEEADIPKPKKMKKG	155	Ddx21	Q9JIK5	1	1	0.258253	-0.0670318	-0.0226078	-0.168951	0.28086	0.101919	-0.0957793	FALSE	TRUE	FALSE	FALSE	FALSE	FALSE	TRUE
LFSSEETKKRKAQAVSEEEEEEEGQSSSPKK	126	Ddx24	F8WJA0;Q9ESV0	1	1	0.32695	0.0411028	0.291829	0.220519	0.0351209	-0.179417	0.256174	FALSE	TRUE	FALSE	FALSE	FALSE	FALSE	TRUE
MPPREMRFGATAHLGSPCKDRTESGVLPEEA	334	Ddx24	F8WJA0;Q9ESV0	1	1	-0.404794	-0.241902	-0.439915	-0.0624849	0.0351209	-0.179417	-0.2512	FALSE	TRUE	FALSE	TRUE	TRUE	TRUE	FALSE
___MAENDVDNELLDYEDDEVETAAGADGTE	13	Ddx39b	Q9Z1N5	1	1	-0.295018	-0.620667	-0.232896	1.08858	-0.0621217	-1.70925	0.427841	FALSE	FALSE	TRUE	FALSE	FALSE	FALSE	TRUE
RKRARADEATAGGSRSEDEDEDDEDYVPYVP	23	Ddx41	Q91VN6	0.832355	0.805064	-0.263635	-0.36829	-0.547988	-0.25438	0.284353	-0.11391	-0.401184	FALSE	TRUE	FALSE	FALSE	FALSE	FALSE	TRUE
AGVVQEEEEDNLEYDSDGNPIAPSKKIIDPL	185	Ddx42	Q810A7	0.878671	0.765099	-0.550113	-0.799445	-0.358171	0.11263	-0.191942	-0.912076	-0.12277	FALSE	FALSE	TRUE	FALSE	FALSE	FALSE	TRUE
_____MAADEEPDSPSGALQTAAEEEETKTF	11	Ddx47	Q9CWX9;D3YWF9	0.571598	1	0.180054	NA	-0.139712	NA	0.319766	-0.102434	-0.139712	FALSE	TRUE	FALSE	FALSE	FALSE	FALSE	TRUE
_______MAADEEPDSPSGALQTAAEEEETK	9	Ddx47	Q9CWX9;D3YWF9	0.988791	1	0.208361	-0.386638	-0.111405	-0.284204	0.319766	-0.102434	-0.197804	FALSE	TRUE	FALSE	TRUE	FALSE	FALSE	FALSE
GPGRALPSFPTSECVSDVEPDTREMVRAQNK	74	Ddx54	Q8K4L0	0.999447	0.988598	0.187034	-0.858149	0.143522	-0.987234	0.0435121	0.129085	-0.421856	FALSE	TRUE	FALSE	FALSE	FALSE	FALSE	TRUE
ERKKKMNAKRKKDEGSDIDDEDMEELLNDTR	540	Ddx55	E9Q9T6;Q6ZPL9	1	1	0.337922	-0.552833	NA	-0.472959	NA	-0.0798744	-0.472959	FALSE	FALSE	TRUE	FALSE	FALSE	FALSE	TRUE
LTSAKRTVQLTDLGVSDLEEDS_________	590	Ddx55	E9Q9T6;Q6ZPL9	0.999985	NA	-0.430178	NA	NA	NA	NA	-0.0798744	NA	FALSE	FALSE	TRUE	FALSE	FALSE	FALSE	TRUE
VDWYAQTKLGLTRTLSEENVYEDILDPPMKE	358	Dennd2a	D3Z1C6;Q8C4S8	0.984245	0.987774	-0.1149	0.338225	NA	NA	NA	NA	NA	FALSE	FALSE	TRUE	FALSE	FALSE	FALSE	TRUE
DDTPFHGSNCLDKVESPVIFDLEDLDTETDG	1117	Dennd4a	E9Q8V6	1	1	1.09894	0.951737	NA	0.615454	NA	0.336283	0.615454	FALSE	FALSE	TRUE	TRUE	FALSE	FALSE	FALSE
AKILSNVISKSTRPNSLDIGKPPARSKRDSL	1080	Dennd4a	E9Q8V6	0.880913	NA	0.73056	NA	NA	NA	NA	0.336283	NA	FALSE	FALSE	TRUE	FALSE	FALSE	FALSE	TRUE
QARKNKLPSKPSSPGSPSPMFRRTKQEIKSA	732	Dennd4a	E9Q8V6	0.999704	0.99482	0.954054	0.995738	NA	0.659454	NA	0.336283	0.659454	FALSE	FALSE	TRUE	TRUE	FALSE	FALSE	FALSE
SAIVSKHLQPTPEPQSPTEPPAWGSSIVKVP	1020	Dennd4c	E9Q449;A6H8H2	0.976006	0.947091	0.051459	0.0174944	NA	-0.172804	NA	0.190299	-0.172804	FALSE	FALSE	TRUE	TRUE	FALSE	FALSE	FALSE
LTCPKTSPPHVTRTHSFENVNCHLADSRTRM	1145	Dennd4c	E9Q449;A6H8H2	0.999991	0.999772	0.413672	-0.101861	NA	-0.29216	NA	0.190299	-0.29216	FALSE	FALSE	TRUE	FALSE	FALSE	FALSE	TRUE
PPQRDSSAPGRFHVGSAESMLHVRPGGYTPQ	579	Depdc5	E9QAT3;Q6GQV2;P61460;F6X8H7	0.922448	0.957942	0.343696	-0.122947	NA	NA	NA	NA	NA	FALSE	FALSE	TRUE	FALSE	FALSE	FALSE	TRUE
ENLASLTPKGLSPAMSPALQRLVSRTASKYT	399	Dgcr14	Q3UFM6;O70279	0.999991	0.99998	0.0696638	-0.54633	NA	-0.115665	NA	-0.430664	-0.115665	FALSE	FALSE	TRUE	TRUE	FALSE	FALSE	FALSE
SREPPPPYVTPATFETPEVHPGSAVLGNKPR	113	Dgcr14	Q3UFM6;O70279	NA	0.993809	NA	-0.00403074	NA	0.426634	NA	-0.430664	0.426634	FALSE	FALSE	TRUE	FALSE	FALSE	FALSE	TRUE
QGKVGPDGKELIPQESPRVGGFGFVATPSPA	296	Dgcr14	Q3UFM6;O70279	1	NA	-0.359971	NA	NA	NA	NA	-0.430664	NA	FALSE	FALSE	TRUE	TRUE	FALSE	FALSE	FALSE
RRVTENLASLTPKGLSPAMSPALQRLVSRTA	395	Dgcr14	Q3UFM6;O70279	0.999999	0.999999	0.808993	-0.302618	NA	0.128047	NA	-0.430664	0.128047	FALSE	FALSE	TRUE	TRUE	FALSE	FALSE	FALSE
KGSFSKGRLLIDPNCSGHSPRTARHAPAVRK	92	Dgcr8	Q9EQM6	NA	0.77482	NA	-0.204931	NA	-0.175844	NA	-0.0290875	-0.175844	FALSE	FALSE	TRUE	FALSE	FALSE	FALSE	TRUE
EEREQNCDLAPSGEVSPVKPLGRSAELDFPL	377	Dgcr8	Q9EQM6	0.996171	0.990254	-0.144307	0.337083	NA	0.366171	NA	-0.0290875	0.366171	FALSE	FALSE	TRUE	TRUE	TRUE	FALSE	FALSE
________METYESPSPLPREPAGEAMMENR	8	Dgcr8	Q9EQM6	0.998467	0.997104	-0.105812	0.199751	NA	0.228838	NA	-0.0290875	0.228838	FALSE	FALSE	TRUE	TRUE	FALSE	FALSE	FALSE
FSKGRLLIDPNCSGHSPRTARHAPAVRKFSP	95	Dgcr8	Q9EQM6	0.996339	0.934811	-0.156008	-0.19446	NA	-0.165372	NA	-0.0290875	-0.165372	FALSE	FALSE	TRUE	TRUE	FALSE	FALSE	FALSE
KRRMEEKYGGDSDHPSDGETSVQPMMTKIKT	275	Dgcr8	Q9EQM6	0.700775	0.808949	0.0563262	0.618615	NA	0.647702	NA	-0.0290875	0.647702	FALSE	FALSE	TRUE	FALSE	FALSE	FALSE	TRUE
EEVSESGKRKAGGSKSPTEEKPASEDEWERT	155	Dhx16	G3X8X0;Q05BH3	0.998592	0.99513	NA	NA	NA	NA	-0.16543	-0.533764	NA	TRUE	FALSE	FALSE	TRUE	FALSE	FALSE	FALSE
RKAGGSKSPTEEKPASEDEWERTERERLQDL	163	Dhx16	G3X8X0;Q05BH3	1	1	NA	-2.36863	NA	-1.83486	-0.16543	-0.533764	-1.83486	TRUE	FALSE	FALSE	FALSE	FALSE	FALSE	TRUE
TQQDSHNPLRDSRGGSFEMTDDDSAIRALTQ	249	Dhx30	Q99PU8	1	0.999978	0.0914176	0.247077	0.0855773	0.138318	0.00584029	0.108759	0.111948	FALSE	FALSE	TRUE	FALSE	FALSE	FALSE	TRUE
LTAGGGGGAGGGRRQTPPLAQPSASPYREAL	43	Dhx33	Q80VY9;A3QK59;K3W4M7	1	1	0.39498	-2.07783	0.25541	-2.19832	0.139569	0.120485	-0.971453	FALSE	FALSE	TRUE	FALSE	FALSE	FALSE	TRUE
RSSRRDRHYRSARVETPSHPGGVSEEFWERS	117	Dhx38	Q80X98	0.946866	0.99219	0.264062	0.54498	0.436421	0.669389	-0.172359	-0.124409	0.552905	TRUE	FALSE	FALSE	FALSE	FALSE	FALSE	TRUE
EPPFLRGHTKQSMDMSPIKIVKNPDGSLSQA	484	Dhx8	A2A4P0;A2A4N9	1	1	-0.126444	-0.371945	-0.010612	-0.0091379	-0.115832	-0.362807	-0.00987495	TRUE	FALSE	FALSE	TRUE	TRUE	FALSE	FALSE
AEAENNSGVESSGYGSPGPTWDRGANLKDYY	137	Dhx9	E9QNN1;Q3UR42	0.999984	0.999846	-0.222186	-0.0844103	NA	NA	NA	NA	NA	FALSE	FALSE	TRUE	TRUE	FALSE	FALSE	FALSE
AEAENNSGVESSGYGSPGPTWDRGANLKDYY	137	Dhx9	E9QNN1;Q3UR42	0.999984	0.999846	-0.222186	-0.0844103	-0.247598	-0.0901695	0.025412	0.00575927	-0.168884	FALSE	FALSE	TRUE	TRUE	FALSE	FALSE	FALSE
KAEENNSGVESSGYGSPGPTWDRGANLKDYY	136	Dhx9	A0A087WPL5;O70133	0.999559	0.999774	-0.286763	-0.00940813	NA	NA	NA	NA	NA	FALSE	TRUE	FALSE	TRUE	FALSE	FALSE	FALSE
KAEENNSGVESSGYGSPGPTWDRGANLKDYY	136	Dhx9	A0A087WPL5;O70133	0.999559	0.999774	-0.286763	-0.00940813	-0.312175	-0.0151674	0.025412	0.00575927	-0.163671	FALSE	TRUE	FALSE	TRUE	FALSE	FALSE	FALSE
QYEDPRGAQSAGKNDSPVADMEDSREPQPRP	1726	Dido1	Q8C9B9	1	1	0.0877487	-0.0236657	0.0521399	0.0782111	0.0356088	-0.101877	0.0651755	FALSE	FALSE	TRUE	TRUE	FALSE	FALSE	FALSE
RYLSVPPSPSISESRSPPEGDTTLFLSRLNT	1035	Dido1	Q8C9B9	1	1	-0.0779266	-0.0551266	-0.113535	0.0467502	0.0356088	-0.101877	-0.0333926	FALSE	FALSE	TRUE	TRUE	FALSE	FALSE	FALSE
YHRSRSGGARDERYRSDIHTEAVQAALAKHK	99	Dip2b	Q3UH60	0.94803	0.688743	-0.00805655	-0.551057	-0.00474217	-0.386092	-0.00331439	-0.164965	-0.195417	FALSE	FALSE	TRUE	FALSE	FALSE	FALSE	TRUE
SKYHRSRSGGARDERYRSDIHTEAVQAALAK	97	Dip2b	Q3UH60	0.771931	0.5	-0.219463	-0.151763	-0.216148	0.0132026	-0.00331439	-0.164965	-0.101473	FALSE	FALSE	TRUE	FALSE	FALSE	FALSE	TRUE
YHRRRSSGSRDERYRSDVHTEAVQAALAKHK	145	Dip2c	B7ZMZ7;B2RQ71;E9PWR4	0.580109	0.864379	0.335208	-0.607221	NA	NA	NA	NA	NA	FALSE	FALSE	TRUE	FALSE	FALSE	FALSE	TRUE
SRSGRDVFRYRQRNASVDGEIENPYWSVRAL	212	Dixdc1	Q80Y83	1	NA	-0.208143	NA	NA	NA	NA	NA	NA	TRUE	FALSE	FALSE	FALSE	FALSE	FALSE	TRUE
EKKKKKDKKPKTVLESGGETGDGDNDTTKKK	481	Dkc1	Q9ESX5	0.999949	0.996527	0.11062	-0.148993	-0.0315265	-0.0625618	0.142146	-0.0864308	-0.0470441	FALSE	TRUE	FALSE	FALSE	FALSE	FALSE	TRUE
SYSLPPHQKVPLPSLSPTMQAGTIARWEKKE	99	Dlat	Q8BMF4	NA	0.955185	NA	0.325502	NA	0.130658	-0.0526941	0.194844	0.130658	FALSE	FALSE	TRUE	TRUE	FALSE	FALSE	FALSE
RENGKLRRERNLLQQSWEDMKRLREEDQKEI	241	Dlg5	E9Q9I2;E9Q9R9;F6Z115	1	1	-0.251568	-1.68715	NA	-1.70678	NA	0.0196308	-1.70678	FALSE	FALSE	TRUE	FALSE	FALSE	FALSE	TRUE
NPIYTVRSHRVLPCGSPPVPRDAGSQSLSPS	1186	Dlg5	E9Q9I2;E9Q9R9;F6YZU5	1	1	NA	0.452595	NA	0.432965	NA	0.0196308	0.432965	FALSE	FALSE	TRUE	TRUE	FALSE	FALSE	FALSE
ASQGSNSLPSSARLGSSSNLQFKAERIKIPL	1240	Dlg5	E9Q9I2;E9Q9R9;F6YZU5	0.992436	NA	0.451051	NA	NA	NA	NA	0.0196308	NA	FALSE	FALSE	TRUE	FALSE	FALSE	FALSE	TRUE
GSQSLSPSVQHQGRLSLDLSHRACSDYSEMR	1209	Dlg5	E9Q9I2;E9Q9R9;F6YZU5	0.999606	0.999253	0.341958	-0.0366591	NA	-0.0562898	NA	0.0196308	-0.0562898	FALSE	FALSE	TRUE	FALSE	FALSE	FALSE	TRUE
VPLDKIDPEGSNSGGTWPKAVLGSTSGPEKL	923	Dlg5	E9Q9I2;E9Q9R9;F6YZU5	0.71343	0.847685	NA	-0.740505	NA	-0.760135	NA	0.0196308	-0.760135	FALSE	FALSE	TRUE	FALSE	FALSE	FALSE	TRUE
DPTKDTIIDVVGAPLTPNSRKRRESASSSSS	446	Dmap1	Q9JI44	0.938656	0.898333	-0.246469	-0.19962	-0.361363	-0.345102	0.114894	0.145482	-0.353232	FALSE	FALSE	TRUE	FALSE	FALSE	FALSE	TRUE
QVRPTSLSRPPDHDLSEDEDLQLAMAYSLSE	250	Dnajb2	Q3TB24;Q9QYI5;A0A087WP03	0.908647	0.973569	0.301053	NA	NA	NA	NA	-0.243199	NA	FALSE	FALSE	TRUE	FALSE	FALSE	FALSE	TRUE
__________MATALSEEELDNEDYYSLLNV	6	Dnajc11	Q5U458;E9Q8B3	0.99893	0.999914	0.0100036	0.297015	0.140671	0.128758	-0.130667	0.168257	0.134715	FALSE	FALSE	TRUE	FALSE	FALSE	FALSE	TRUE
GRWFEAFVKRRNRNASTSFQELEDKKELSEE	47	Dnajc2	E9Q9H3;P54103;Q3TRX6	0.999565	0.999682	0.0418775	-0.934317	NA	-0.129816	NA	-0.804501	-0.129816	FALSE	TRUE	FALSE	FALSE	FALSE	FALSE	TRUE
WFEAFVKRRNRNASTSFQELEDKKELSEESE	49	Dnajc2	E9Q9H3;P54103;Q3TRX6	0.907564	0.968942	-0.805788	0.708408	NA	1.51291	NA	-0.804501	1.51291	FALSE	TRUE	FALSE	FALSE	FALSE	FALSE	TRUE
LQEMEARYEKEFGDGSDENEVEDQEPRNGLD	283	Dnajc21	E9Q8D0;F6QYD2	1	1	0.377238	-0.53734	0.0158404	-0.0807175	0.361398	-0.456623	-0.0324385	FALSE	FALSE	TRUE	FALSE	FALSE	FALSE	TRUE
DLEAQLQSDEREATDTPIVIQPASATETTQL	169	Dnajc5	P60904	0.782019	0.841865	NA	NA	NA	NA	0.0510404	-0.165353	NA	FALSE	FALSE	TRUE	FALSE	FALSE	FALSE	TRUE
_MADQRQRSLSTSGESLYHVLGLDKNATSDD	15	Dnajc5	P60904;G5E8T0;A2AUE1	0.999788	0.998886	0.0999428	-0.239004	0.0489024	-0.0736506	0.0510404	-0.165353	-0.0123741	FALSE	FALSE	TRUE	FALSE	FALSE	FALSE	TRUE
____MADQRQRSLSTSGESLYHVLGLDKNAT	12	Dnajc5	P60904;G5E8T0;A2AUE1	0.829005	0.837846	0.195286	-1.14009	0.144245	-0.974741	0.0510404	-0.165353	-0.415248	FALSE	FALSE	TRUE	FALSE	FALSE	FALSE	TRUE
______MADQRQRSLSTSGESLYHVLGLDKN	10	Dnajc5	P60904;G5E8T0;A2AUE1	0.983108	0.999368	-0.0201999	-0.258788	-0.0712403	-0.0934341	0.0510404	-0.165353	-0.0823372	FALSE	FALSE	TRUE	FALSE	FALSE	FALSE	TRUE
LLAEEKSKPIPIMPASPQKGHAVNLLDVPVP	592	Dnm1l	E9PUD2;Q8K1M6	1	1	0.0310761	-0.695466	0.149569	-0.0950633	-0.118493	-0.600402	0.0272527	FALSE	FALSE	TRUE	TRUE	TRUE	FALSE	FALSE
ADDDEEADDDVSEMPSPKKLHQGKKKKQNKD	717	Dnmt1	J3QNW0;P13864	0.999896	0.9999	-0.391768	-1.00793	NA	0.109421	NA	-1.11735	0.109421	FALSE	TRUE	FALSE	TRUE	TRUE	FALSE	FALSE
ADDDEEADDDVSEMPSPKKLHQGKKKKQNKD	717	Dnmt1	J3QNW0;P13864	0.999896	0.9999	-0.391768	-1.00793	-0.47442	-0.322125	0.0826523	-0.685802	-0.398273	FALSE	TRUE	FALSE	TRUE	TRUE	FALSE	FALSE
QKVAPQHASADEVVVSEAESHVSGVSMVVPS	133	Dnttip2	Q8R2M2	0.885202	0.868586	-0.0702519	NA	-0.198944	NA	0.128693	-0.0444491	-0.198944	FALSE	TRUE	FALSE	FALSE	FALSE	FALSE	TRUE
GLSADKNFYLEDKAPSEVAIEEEKEEEEKEE	512	Dnttip2	Q8R2M2	1	1	-0.052555	-0.238255	-0.181248	-0.193806	0.128693	-0.0444491	-0.187527	FALSE	TRUE	FALSE	FALSE	FALSE	FALSE	TRUE
QLSARPLSQRNMPNVSDSETYNSDFDDSSPR	248	Dnttip2	Q8R2M2	0.987381	0.985258	0.176756	0.0503276	0.0480635	0.0947767	0.128693	-0.0444491	0.0714201	FALSE	TRUE	FALSE	FALSE	FALSE	FALSE	TRUE
SQRNMPNVSDSETYNSDFDDSSPRNSGKKLT	255	Dnttip2	Q8R2M2	0.999738	0.999989	0.13016	0.411318	0.00146764	0.455767	0.128693	-0.0444491	0.228617	FALSE	TRUE	FALSE	FALSE	FALSE	FALSE	TRUE
NHSSTPNKKPTFQLSSPDRKALMKSLEHKFA	353	Dnttip2	Q8R2M2	0.93644	0.892836	-0.841168	-0.402874	-0.969861	-0.358425	0.128693	-0.0444491	-0.664143	FALSE	TRUE	FALSE	TRUE	FALSE	TRUE	FALSE
PPPPKSKPYESSQRNSAEIAPPLPVRRDSKA	1832	Dock5	B2RY04	1	1	0.278409	-0.670865	NA	NA	NA	NA	NA	TRUE	FALSE	FALSE	FALSE	FALSE	FALSE	TRUE
EVSRILASKGVDRSHSWVNSAYAPGGSKAVL	911	Dock6	E9QPN7;Q8VDR9	0.998487	0.958448	-0.610511	-0.35369	-0.935364	-0.197529	0.324853	-0.156161	-0.566446	TRUE	FALSE	FALSE	FALSE	FALSE	FALSE	TRUE
SRGQLERSPSGSAFGSQENLRWRKDMTHWRQ	1428	Dock7	Q8R1A4;A2A9M5;E9PX48;A2A9M4	0.999885	0.999994	-0.269153	0.672018	-0.414806	0.733423	0.145653	-0.0614056	0.159309	FALSE	FALSE	TRUE	FALSE	FALSE	FALSE	TRUE
SCFEYKGKKVFERMNSLTFKKSKDMRAKLEE	1382	Dock7	Q8R1A4;A2A9M5;E9PX48	0.984114	0.807072	-0.954792	0.580917	-1.10045	0.642323	0.145653	-0.0614056	-0.229061	FALSE	FALSE	TRUE	FALSE	FALSE	FALSE	TRUE
QEMVRRSRGQLERSPSGSAFGSQENLRWRKD	1422	Dock7	Q8R1A4;A2A9M5;E9PX48;A2A9M4	0.999743	0.999859	-0.0382957	-0.505615	-0.183949	-0.44421	0.145653	-0.0614056	-0.314079	FALSE	FALSE	TRUE	FALSE	FALSE	FALSE	TRUE
RPASLNLNRSRSLSNSNPDISGTPTSPDDEV	900	Dock7	Q8R1A4;A2A9M5;E9PX48;A2AW79;F6ZJ55	0.999857	0.996604	0.0534787	-0.00365464	-0.0921745	0.0577509	0.145653	-0.0614056	-0.0172118	FALSE	FALSE	TRUE	FALSE	FALSE	FALSE	TRUE
ARQEMVRRSRGQLERSPSGSAFGSQENLRWR	1420	Dock7	Q8R1A4;A2A9M5;E9PX48;A2A9M4	0.975524	0.975926	-0.182946	-0.320594	-0.3286	-0.259189	0.145653	-0.0614056	-0.293894	FALSE	FALSE	TRUE	TRUE	FALSE	FALSE	FALSE
RNSSLVGRRSLERTTSGDDACNLTSFRPATL	452	Dock7	Q8R1A4;A2A9M5;E9PX48	0.990825	0.996728	0.272646	-0.0639067	0.126993	-0.00250117	0.145653	-0.0614056	0.0622457	FALSE	FALSE	TRUE	FALSE	FALSE	FALSE	TRUE
AESTQAMDRSCNRMSSHTETSSFLQTLTGRL	963	Dock7	Q8R1A4;A2A9M5;E9PX48	0.640723	0.958588	0.00203564	0.240009	-0.143618	0.301415	0.145653	-0.0614056	0.0788985	FALSE	FALSE	TRUE	FALSE	FALSE	FALSE	TRUE
IYYVFRLPNTYPNSPSPGPGGLGGSVHYATM	864	Dock7	Q8R1A4;A2A9M5;E9PX48;A2AW79;F6ZJ55	0.934763	0.987344	0.0907108	0.190931	-0.0549424	0.252336	0.145653	-0.0614056	0.098697	FALSE	FALSE	TRUE	TRUE	FALSE	FALSE	FALSE
WVNTGPKAAPWGSNPSPSAESTQAMDRSCNR	945	Dock7	Q8R1A4;A2A9M5	0.96746	0.977443	-0.140255	-0.558347	-0.285908	-0.496941	0.145653	-0.0614056	-0.391425	FALSE	FALSE	TRUE	TRUE	FALSE	FALSE	FALSE
SVHYATMARSAVRPASLNLNRSRSLSNSNPD	888	Dock7	Q8R1A4;A2A9M5;E9PX48;A2AW79;F6ZJ55	1	1	0.167426	-0.574261	0.0217727	-0.512856	0.145653	-0.0614056	-0.245542	FALSE	FALSE	TRUE	FALSE	FALSE	FALSE	TRUE
KRSLSQSRRPSERTLSLEENGVGSNFKATTL	452	Dock8	Q8C147	NA	0.999842	NA	-0.496896	NA	-0.144974	NA	-0.351921	-0.144974	FALSE	FALSE	TRUE	FALSE	FALSE	FALSE	TRUE
SGTVLQFFTRLRRHASLDGASPYFKVKKWKL	290	Dos	E9QP85;E9PW07;Q66L44	0.999892	NA	-1.90231	NA	NA	NA	NA	NA	NA	FALSE	FALSE	TRUE	FALSE	FALSE	FALSE	TRUE
QHPPLLSQSRNSGPASPAHQLTASPRLSVTT	1003	Dot1l	Q6XZL8;F7CVL0	NA	0.985331	NA	0.431356	NA	0.587147	NA	-0.155791	0.587147	FALSE	TRUE	FALSE	TRUE	FALSE	FALSE	FALSE
LEKLSGLALPDYTRLSPAKIVLRRHLSQDHT	773	Dot1l	Q6XZL8;F7CVL0	NA	0.770917	NA	0.472696	NA	0.628487	NA	-0.155791	0.628487	FALSE	TRUE	FALSE	TRUE	TRUE	FALSE	FALSE
RPRLEKLSGLALPDYTRLSPAKIVLRRHLSQ	770	Dot1l	Q6XZL8;F7CVL0	0.76885	0.499998	-0.710173	0.372395	NA	0.528186	NA	-0.155791	0.528186	FALSE	TRUE	FALSE	FALSE	FALSE	FALSE	TRUE
LPDTSKGELPSDPAFSDPESEAKRRIVFSIS	1037	Dot1l	Q6XZL8;F7CVL0	0.998312	0.992036	0.385695	0.277747	NA	0.433538	NA	-0.155791	0.433538	FALSE	TRUE	FALSE	FALSE	FALSE	FALSE	TRUE
ARIERKIATISLESKSPPKTLENGGGLVGRK	1214	Dot1l	Q6XZL8;F7CVL0;F6SJX8	0.950507	0.989636	0.11796	0.172744	NA	0.328535	NA	-0.155791	0.328535	FALSE	TRUE	FALSE	TRUE	TRUE	FALSE	FALSE
PSSEPINSSKWKSTFSPISDLGLAKAVDSPL	1247	Dot1l	Q6XZL8;F6SJX8	0.995937	0.999982	-0.501414	0.534062	NA	0.689853	NA	-0.155791	0.689853	FALSE	TRUE	FALSE	TRUE	FALSE	FALSE	FALSE
DDFLDDLDDEDYEEDTPKRRGKGKSKSKGVS	176	Dpf2	D3Z5N6;Q61103;F8WIP7	0.999899	1	-0.689389	-0.730464	-0.914026	-0.328086	0.224638	-0.402378	-0.621056	FALSE	FALSE	TRUE	FALSE	FALSE	FALSE	TRUE
PLEKRGAPDPRVDDDSLGEFPVSNSRARKRI	142	Dpf2	D3Z5N6;Q61103;F8WIP7	1	1	-0.479127	0.193583	-0.703765	0.595961	0.224638	-0.402378	-0.0539019	FALSE	FALSE	TRUE	FALSE	FALSE	FALSE	TRUE
VPRGLYDGPVCEVSVTPKTVTPASSAKTSPA	509	Dpysl2	O08553	NA	0.841288	NA	-0.548438	NA	0.20485	0.197617	-0.753288	0.20485	TRUE	FALSE	FALSE	FALSE	FALSE	FALSE	TRUE
RRGPGREESREPAPESPKPAGVEIRSATGKE	101	Dpysl3	E9PWE8	NA	0.998967	NA	1.62007	NA	NA	NA	NA	NA	TRUE	FALSE	FALSE	TRUE	FALSE	FALSE	FALSE
GADHQEGSQLRSFHLSPQEQSIRPQDRRQSW	79	Dsn1	Q9CYC5;B0QZT4;A2ACV5	0.996402	0.999501	-0.617393	-1.01412	NA	NA	NA	NA	NA	FALSE	FALSE	TRUE	TRUE	FALSE	FALSE	FALSE
DFSDEDDFSQKSGSASPAPGDTLPWNLPKHE	170	Dst	S4R1P5;A0A087WRB8;A0A0A6YWC6;A0A0A6YX28;A0A0A6YXR1	0.943841	0.922147	0.215077	-0.438601	NA	-0.0817364	NA	-0.356864	-0.0817364	FALSE	FALSE	TRUE	TRUE	FALSE	FALSE	FALSE
DFSDEDDFSQKSGSASPAPGDTLPWNLPKHE	170	Dst	S4R1P5;A0A087WRB8;A0A0A6YWC6;A0A0A6YX28;A0A0A6YXR1	0.943841	0.922147	0.215077	-0.438601	0.199863	-0.51338	0.0152138	0.0747794	-0.156758	FALSE	FALSE	TRUE	TRUE	FALSE	FALSE	FALSE
PNRSTSASSHACQAASPPVPAAASTPKILHP	7541	Dst	S4R1P5;E9Q9X1;Q91ZU6;A0A087WSP0;S4R1Y6;S4R2C6;S4R2A8	NA	0.995888	NA	1.62307	NA	1.97994	NA	-0.356864	1.97994	FALSE	FALSE	TRUE	TRUE	FALSE	FALSE	FALSE
PNRSTSASSHACQAASPPVPAAASTPKILHP	7541	Dst	S4R1P5;E9Q9X1;Q91ZU6;A0A087WSP0;S4R1Y6;S4R2C6;S4R2A8	NA	0.995888	NA	1.62307	NA	1.54829	0.0152138	0.0747794	1.54829	FALSE	FALSE	TRUE	TRUE	FALSE	FALSE	FALSE
ADDLSGLMDKLTRQKSFSEDVISHKGDLRYI	4072	Dst	S4R1P5;E9Q9X1;Q91ZU6;A0A087WSP0	0.999737	0.999714	-0.00389003	0.334111	NA	0.690975	NA	-0.356864	0.690975	FALSE	FALSE	TRUE	FALSE	FALSE	FALSE	TRUE
ADDLSGLMDKLTRQKSFSEDVISHKGDLRYI	4072	Dst	S4R1P5;E9Q9X1;Q91ZU6;A0A087WSP0	0.999737	0.999714	-0.00389003	0.334111	-0.0191038	0.259331	0.0152138	0.0747794	0.120114	FALSE	FALSE	TRUE	FALSE	FALSE	FALSE	TRUE
ARLEEVKPVVEVHHQSEQESSGRKRRIKKNS	106	Dst	S4R1P5;A0A0A6YWC6	0.978873	0.99971	-0.0253123	0.531269	NA	0.888133	NA	-0.356864	0.888133	FALSE	FALSE	TRUE	FALSE	FALSE	FALSE	TRUE
ARLEEVKPVVEVHHQSEQESSGRKRRIKKNS	106	Dst	S4R1P5;A0A0A6YWC6	0.978873	0.99971	-0.0253123	0.531269	-0.0405262	0.45649	0.0152138	0.0747794	0.207982	FALSE	FALSE	TRUE	FALSE	FALSE	FALSE	TRUE
ASAEPADRVKLTRQLSLLDSRWEALLSRAEA	5585	Dst	S4R1P5;E9Q9X1;Q91ZU6;A0A087WSP0	1	0.999919	-0.183455	0.587653	NA	0.944517	NA	-0.356864	0.944517	FALSE	FALSE	TRUE	FALSE	FALSE	FALSE	TRUE
ASAEPADRVKLTRQLSLLDSRWEALLSRAEA	5585	Dst	S4R1P5;E9Q9X1;Q91ZU6;A0A087WSP0	1	0.999919	-0.183455	0.587653	-0.198669	0.512874	0.0152138	0.0747794	0.157103	FALSE	FALSE	TRUE	FALSE	FALSE	FALSE	TRUE
QNVSDMIPLDKTHSYSPLETQHGAGVFQPES	2809	Dst	A0A087WPR7;S4R1P5;E9Q9X1;Q91ZU6	0.994221	0.988979	-0.442439	-0.502648	NA	-0.145784	NA	-0.356864	-0.145784	FALSE	FALSE	TRUE	TRUE	FALSE	FALSE	FALSE
QNVSDMIPLDKTHSYSPLETQHGAGVFQPES	2809	Dst	A0A087WPR7;S4R1P5;E9Q9X1;Q91ZU6	0.994221	0.988979	-0.442439	-0.502648	-0.457653	-0.577428	0.0152138	0.0747794	-0.51754	FALSE	FALSE	TRUE	TRUE	FALSE	FALSE	FALSE
EGEIIGRKERLGASLTPDGHWRGDREECDTS	2699	Dst	A0A087WPR7;S4R1P5;E9Q9X1;Q91ZU6	0.999372	0.999918	-0.413594	0.323312	NA	0.680177	NA	-0.356864	0.680177	FALSE	FALSE	TRUE	FALSE	FALSE	FALSE	TRUE
EGEIIGRKERLGASLTPDGHWRGDREECDTS	2699	Dst	A0A087WPR7;S4R1P5;E9Q9X1;Q91ZU6	0.999372	0.999918	-0.413594	0.323312	-0.428808	0.248533	0.0152138	0.0747794	-0.0901374	FALSE	FALSE	TRUE	FALSE	FALSE	FALSE	TRUE
RAGSKAGSRASSRRGSDASDFDISEIQSVCS	7657	Dst	S4R1P5;E9Q9X1;Q91ZU6;A0A087WSP0;S4R1Y6	0.970895	0.929421	-0.260267	0.381062	NA	0.737926	NA	-0.356864	0.737926	FALSE	FALSE	TRUE	FALSE	FALSE	FALSE	TRUE
RAGSKAGSRASSRRGSDASDFDISEIQSVCS	7657	Dst	S4R1P5;E9Q9X1;Q91ZU6;A0A087WSP0;S4R1Y6	0.970895	0.929421	-0.260267	0.381062	-0.27548	0.306282	0.0152138	0.0747794	0.015401	FALSE	FALSE	TRUE	FALSE	FALSE	FALSE	TRUE
IGVIRLLDPEDVDVSSPDEKSVITYVSSLYD	415	Dst	S4R1P5;E9Q9X1;Q91ZU6;A0A087WRB8;A0A0A6YWC6	0.80789	0.647005	0.24554	-1.55355	NA	-1.19669	NA	-0.356864	-1.19669	FALSE	FALSE	TRUE	TRUE	FALSE	FALSE	FALSE
IGVIRLLDPEDVDVSSPDEKSVITYVSSLYD	415	Dst	S4R1P5;E9Q9X1;Q91ZU6;A0A087WRB8;A0A0A6YWC6	0.80789	0.647005	0.24554	-1.55355	0.230326	-1.62833	0.0152138	0.0747794	-0.699003	FALSE	FALSE	TRUE	TRUE	FALSE	FALSE	FALSE
AIVKSTQYQSLLRSLSGTLTELDDKLSSGLT	4858	Dst	S4R1P5;E9Q9X1;Q91ZU6;A0A087WSP0	0.999986	0.979109	0.218867	0.368824	NA	0.725688	NA	-0.356864	0.725688	FALSE	FALSE	TRUE	FALSE	FALSE	FALSE	TRUE
AIVKSTQYQSLLRSLSGTLTELDDKLSSGLT	4858	Dst	S4R1P5;E9Q9X1;Q91ZU6;A0A087WSP0	0.999986	0.979109	0.218867	0.368824	0.203653	0.294045	0.0152138	0.0747794	0.248849	FALSE	FALSE	TRUE	FALSE	FALSE	FALSE	TRUE
_____________MASGVQVADEVCRIFYDM	3	Dstn	Q9R0P5	1	1	-0.169284	-0.934896	0.225669	-0.935185	-0.394953	0.00028851	-0.354758	TRUE	FALSE	FALSE	FALSE	FALSE	FALSE	TRUE
LMKLLKTQGASSPRSSPSHTISRPIPMPIRS	504	Dtna	Q8CFR5;Q9D2N4	0.752442	0.713271	-1.47348	0.610417	NA	NA	NA	NA	NA	TRUE	FALSE	FALSE	TRUE	FALSE	FALSE	FALSE
NMNDTVVSHMSSGVPTPTKRLQYSQDMPNLL	356	Dtnb	Q8K0N0;Q8C8Z9;G3UZ87;G3UYM7;O70585;G3UYK9;G3UZJ3;G3UXK0;G3UY34	NA	0.919144	NA	1.14026	NA	1.44804	-0.0255958	-0.307787	1.44804	TRUE	FALSE	FALSE	FALSE	FALSE	FALSE	TRUE
_______MASSPDPPSPLLVRLRESIPKAHR	9	Dtx3l	Q3UIR3	0.999046	0.999889	-0.081476	0.788853	-0.342336	0.55988	0.26086	0.228973	0.108772	FALSE	FALSE	TRUE	TRUE	FALSE	FALSE	FALSE
DDLAYAETEKKARTDSTSDGRPAWMRTLHTT	4366	Dync1h1	Q9JHU4	0.842104	NA	-0.408712	NA	-0.367329	NA	-0.0413832	-0.0606079	-0.367329	TRUE	FALSE	FALSE	FALSE	FALSE	FALSE	TRUE
RDFQEYVEPGEDFPASPQRRTTGAQEDRGDS	207	Dync1li1	Q8R1Q8	1	1	0.982933	0.525868	0.884814	0.916132	0.0981194	-0.390264	0.900473	TRUE	FALSE	FALSE	TRUE	FALSE	FALSE	FALSE
PRTPNRSVSSNVASVSPIPAGSKKIDPNMKA	421	Dync1li1	Q8R1Q8	0.971576	0.997483	1.39566	1.83066	1.29754	2.22092	0.0981194	-0.390264	1.75923	TRUE	FALSE	FALSE	TRUE	FALSE	FALSE	FALSE
RITRKPASVSPTTPTSPTEGEAS________	516	Dync1li1	Q8R1Q8	0.769082	0.516726	0.265587	0.638398	0.167468	1.02866	0.0981194	-0.390264	0.598065	TRUE	FALSE	FALSE	TRUE	FALSE	FALSE	FALSE
VHAELDRITRKPASVSPTTPTSPTEGEAS__	510	Dync1li1	Q8R1Q8	0.984081	0.950041	0.143628	-0.0922171	0.0455083	0.298047	0.0981194	-0.390264	0.171778	TRUE	FALSE	FALSE	TRUE	FALSE	FALSE	FALSE
KEFQDYIEPEEGCQGSPQRRGPLTSGSDEDS	194	Dync1li2	Q6PDL0	0.999986	1	1.0616	-0.00236796	1.23178	0.130305	-0.170181	-0.132673	0.681044	TRUE	FALSE	FALSE	TRUE	FALSE	FALSE	FALSE
VDFGSSCQLGQRIYQYIQSRFYRSPEVLLGM	312	Dyrk1a;Dyrk1b	A1L341;Q61214;Q9Z188	0.999988	0.999881	0.134113	0.109294	1.69869	0.144267	-1.56457	-0.034973	0.921476	FALSE	FALSE	TRUE	FALSE	FALSE	FALSE	TRUE
GQIRVCAKERLVRYGSFNTVHTSEKIQRKVS	411	E2f7	Q6S7F2	0.998898	NA	-0.588421	NA	NA	NA	NA	0.476434	NA	FALSE	TRUE	FALSE	FALSE	FALSE	FALSE	TRUE
RDPQEEEDEPAMKRQSQEFEDSPLSLVMPKK	608	E2f7	Q6S7F2	0.999814	NA	NA	NA	NA	NA	NA	0.476434	NA	FALSE	TRUE	FALSE	FALSE	FALSE	FALSE	TRUE
PWTPTANLKMLISAVSPEIRSRDQKRGLSDN	71	E2f8	Q58FA4	0.992229	NA	-0.53087	NA	NA	NA	NA	NA	NA	FALSE	TRUE	FALSE	TRUE	FALSE	FALSE	FALSE
RSALPEARDCLHEHLSGDEFEKSQPSRKEKS	102	E2f8	Q58FA4	1	NA	-0.82546	NA	NA	NA	NA	NA	NA	FALSE	TRUE	FALSE	FALSE	FALSE	FALSE	TRUE
KPPAGPKTSPLKDNPSPEPQLDDIKRELRAE	165	Eaf1	Q9D4C5	1	1	-0.501312	0.361544	NA	NA	NA	NA	NA	FALSE	TRUE	FALSE	TRUE	FALSE	FALSE	FALSE
FLKRLICRSGRGRKLSGDQITLPTTVDYSSV	36	Ebag9	Q9D0V7	1	1	-0.0182069	-0.0233284	0.0480546	0.0947251	-0.0662614	-0.118054	0.0713898	FALSE	FALSE	TRUE	FALSE	FALSE	FALSE	TRUE
EESPEITVEGRATRDSLEVGFQKRTRQLFGS	40	Ece2	E9Q1S5;B2RQR8;E9PUE3	0.971979	0.967845	-0.0277203	0.33514	NA	NA	NA	NA	NA	FALSE	FALSE	TRUE	FALSE	FALSE	FALSE	TRUE
RLGHAETDEQLQNIISKFLPPVLLKLSSTQE	31	Ecm29;AI314180	Q6PDI5;A2ALV7;A2ALV6;A2ALV8;A2ALW1;A2ALV9	0.99999	NA	NA	NA	NA	NA	-0.0302654	-0.407478	NA	FALSE	TRUE	FALSE	FALSE	FALSE	FALSE	TRUE
HLLQQRDSQDTSAEQSDHDDEVASLASASGG	884	Edc4	G5E896;Q3UJB9;D6RE33	0.98608	0.999979	0.133195	0.154065	0.112445	0.0520113	0.0207502	0.102053	0.082228	TRUE	FALSE	FALSE	FALSE	FALSE	FALSE	TRUE
SLDLQEVEPLGLPQASPSRTRSPDVISSAST	727	Edc4	G5E896;Q3UJB9;D6RE33;F6ZJ27	0.816369	NA	-0.392207	NA	-0.412958	NA	0.0207502	0.102053	-0.412958	TRUE	FALSE	FALSE	TRUE	FALSE	FALSE	FALSE
__________MASCASIDIEDATQHLRDILK	6	Edc4	G5E896;Q3UJB9;D6RE33	0.99304	0.996596	0.571643	NA	0.550893	NA	0.0207502	0.102053	0.550893	TRUE	FALSE	FALSE	FALSE	FALSE	FALSE	TRUE
VEPLGLPQASPSRTRSPDVISSASTALSQDI	733	Edc4	G5E896;Q3UJB9;D6RE33;F6ZJ27	0.896725	0.985518	-0.161565	NA	-0.182315	NA	0.0207502	0.102053	-0.182315	TRUE	FALSE	FALSE	TRUE	FALSE	FALSE	FALSE
GAADAKDDDDIDLFGSDDEEESEEAKKLREE	106	Eef1b;Eef1b2	O70251;A0A087WS46	0.999953	0.999984	-0.648465	-0.3655	-0.896179	0.372596	0.247714	-0.738096	-0.261791	TRUE	FALSE	FALSE	FALSE	FALSE	FALSE	TRUE
SLPGVKKSLGKYGPSSVEDTTGSGAADAKDD	83	Eef1b;Eef1b2	O70251;A0A087WS46	0.768072	NA	0.225987	NA	-0.021727	NA	0.247714	-0.738096	-0.021727	TRUE	FALSE	FALSE	FALSE	FALSE	FALSE	TRUE
TPAEDDEDKDIDLFGSDEEEEDKEAARLREE	162	Eef1d	F6ZFU0;Q80T06;Q91VK2;P57776;D3YY68;E9QN08;D3YUQ9;D3YZT9	1	1	0.314625	-0.683808	0.149821	0.0270659	0.164804	-0.710874	0.0884436	FALSE	FALSE	TRUE	FALSE	FALSE	FALSE	TRUE
TPAEDDEDKDIDLFGSDEEEEDKEAARLREE	162	Eef1d	F6ZFU0;Q80T06;Q91VK2;P57776;D3YY68;E9QN08;D3YUQ9;D3YZT9	1	1	0.314625	-0.683808	0.131741	-0.00790418	0.182884	-0.675904	0.0619182	FALSE	FALSE	TRUE	FALSE	FALSE	FALSE	TRUE
SSPTPRATAPQTQHVSPMRQVEPPTKKGATP	133	Eef1d	F6ZFU0;Q80T06;Q91VK2;P57776;E9QN08;D3YUQ9;D3YZT9	0.999997	0.984651	0.578478	-0.985302	0.413674	-0.274428	0.164804	-0.710874	0.069623	FALSE	FALSE	TRUE	TRUE	FALSE	FALSE	FALSE
SSPTPRATAPQTQHVSPMRQVEPPTKKGATP	133	Eef1d	F6ZFU0;Q80T06;Q91VK2;P57776;E9QN08;D3YUQ9;D3YZT9	0.999997	0.984651	0.578478	-0.985302	0.395593	-0.309398	0.182884	-0.675904	0.0430976	FALSE	FALSE	TRUE	TRUE	FALSE	FALSE	FALSE
LTVPYVPQVTDEDRLSRRKSIVDTVSIQVDI	692	Efr3a	Q8BG67	0.954523	0.987478	0.300537	0.12446	0.219336	0.193367	0.0812016	-0.068907	0.206352	TRUE	FALSE	FALSE	FALSE	TRUE	FALSE	FALSE
LAREFMIKTRRRKGLSEDVSISKFFDDPMLL	943	Eftud2	O08810;A2AH85;G3UZ34	0.999314	NA	NA	NA	NA	NA	0.0175485	-0.214274	NA	FALSE	FALSE	TRUE	FALSE	FALSE	FALSE	TRUE
LNPFDEPETFVMIKDSPPQSTRRKNLRPVDM	335	Ehbp1	Q69ZW3;Q5SS55	0.767129	0.63583	-0.350271	0.862749	NA	1.18724	NA	-0.324491	1.18724	TRUE	FALSE	FALSE	TRUE	FALSE	FALSE	FALSE
VERGPDEAIEDGEEGSEDDAEWVVTKDKSKY	438	Ehd2	Q8BH64	1	1	-0.246955	-0.216049	-0.244217	0.398354	-0.00273852	-0.614403	0.0770688	TRUE	FALSE	FALSE	FALSE	FALSE	FALSE	TRUE
LCPTNYKYVSQNCVTSPMNIDRNITHLQYCV	1039	Ehmt1	Z4YJZ7;Q5DW34;E9Q5A3	0.751031	0.881484	NA	0.327342	NA	0.235406	0.0957124	0.0919367	0.235406	FALSE	TRUE	FALSE	TRUE	FALSE	FALSE	FALSE
ASEAQEVTIPRGDGGTPPIGTAAPALPPLAH	574	Ehmt2	A2CG76;Q9Z148;A2CG77	1	0.999995	-0.201132	-0.446522	-0.356618	-0.493362	0.155486	0.0468403	-0.42499	FALSE	TRUE	FALSE	FALSE	FALSE	FALSE	TRUE
ACPSRAKMSMTGAGKSPPSVQSLAMRLLSMP	193	Ehmt2	A2CG76;Q9Z148	0.999883	0.999539	-0.0451634	-0.236741	-0.200649	-0.283582	0.155486	0.0468403	-0.242115	FALSE	TRUE	FALSE	TRUE	FALSE	FALSE	FALSE
LSSSSSAEKFPSPHPSPAKLKAAAGH_____	330	Ei24	Q61070	0.993097	0.996062	0.284563	0.351289	0.210472	0.447233	0.0740917	-0.0959437	0.328852	FALSE	FALSE	TRUE	TRUE	TRUE	FALSE	FALSE
MDPFSTKEQIEVIAPSPERSRSFSVGISCGQ	711	Eif2ak3	E9QQ30;Q9Z2B5	1	1	0.954054	1.04145	NA	1.03383	NA	0.00762609	1.03383	TRUE	FALSE	FALSE	TRUE	FALSE	FALSE	FALSE
RDPAGHRAAAILHGGSPDFVGNGKARTYSSG	109	Eif2ak4	A2AUM2;A2AUM1;A2AUM0;Q9QZ05;A2AUL9	1	NA	-0.798839	NA	-1.0488	NA	0.24996	-1.40511	-1.0488	FALSE	FALSE	TRUE	TRUE	FALSE	FALSE	FALSE
SEGSVDPEELDSRAGSPQLDDIRVFQNEVLG	540	Eif2b5	Q8CHW4	1	1	0.314679	-0.920489	0.433703	-0.257458	-0.119024	-0.663031	0.0881226	FALSE	FALSE	TRUE	TRUE	FALSE	FALSE	FALSE
______________MSGDEMIFDPTMSKKKK	2	Eif2s2	Q99L45	1	1	-0.0915306	-0.52108	-0.0438526	0.176303	-0.047678	-0.697383	0.066225	TRUE	FALSE	FALSE	FALSE	FALSE	FALSE	TRUE
DIDEAEEAIKDVKIESDAQEPAEPEDDLDIM	105	Eif2s2	Q99L45	1	1	NA	NA	NA	NA	-0.047678	-0.697383	NA	TRUE	FALSE	FALSE	FALSE	FALSE	FALSE	TRUE
VRAKPAAQSEEETATSPAASPTPQSAERSPS	75	Eif3b	Q8JZQ9	0.922161	0.889194	0.179825	-1.07169	-0.120765	0.0372912	0.300591	-1.10899	-0.0417371	TRUE	FALSE	FALSE	TRUE	FALSE	FALSE	FALSE
PAAQSEEETATSPAASPTPQSAERSPSQEPS	79	Eif3b	Q8JZQ9	0.991277	0.993525	NA	NA	NA	NA	0.300591	-1.10899	NA	TRUE	FALSE	FALSE	TRUE	FALSE	FALSE	FALSE
QARGHPSAGAEEEGGSDGSAAEAEPRALENG	120	Eif3b	Q8JZQ9	0.819456	0.830008	1.07789	-2.38015	0.777303	-1.27116	0.300591	-1.10899	-0.246929	TRUE	FALSE	FALSE	FALSE	FALSE	FALSE	TRUE
TKPVSGNYGKQPLLLSEDEEDTKRVVRSAKD	39	Eif3c	Q8R1B4	1	1	0.302297	-1.10417	-0.0801221	-0.125877	0.382419	-0.978293	-0.103	FALSE	FALSE	TRUE	FALSE	FALSE	FALSE	TRUE
TSELLKGIPLPTGDTSPEPELLPGDPLPPPK	42	Eif3g	Q9Z1D1	0.99125	0.816108	0.347821	-0.821355	0.390325	0.415148	-0.0425043	-1.2365	0.402737	FALSE	FALSE	TRUE	TRUE	FALSE	FALSE	FALSE
KSLENETLNKEEDCHSPTSKPPKPDQPLKVM	459	Eif4b	Q8BGD9	0.998994	0.976298	0.568516	-0.556733	0.397586	0.523691	0.17093	-1.08042	0.460638	FALSE	FALSE	TRUE	TRUE	FALSE	FALSE	FALSE
SATSGRNTRRRESEKSLENETLNKEEDCHSP	445	Eif4b	Q8BGD9	1	0.999998	0.243762	-0.539373	0.0728325	0.541051	0.17093	-1.08042	0.306942	FALSE	FALSE	TRUE	FALSE	FALSE	FALSE	TRUE
RAAREPNIDRSRLPKSPPYTAFLGNLPYDVT	93	Eif4b	Q8BGD9	0.999991	0.999999	0.3313	-0.531302	0.16037	0.549121	0.17093	-1.08042	0.354746	FALSE	FALSE	TRUE	TRUE	FALSE	FALSE	FALSE
RTQAASADYLHPRIPSPIGFPSGPQQLLGDP	411	Eif4enif1	A8Y5K6;Q9EST3;Q5NBZ4	0.965683	0.994299	-0.745969	1.02857	NA	1.00439	NA	0.0241778	1.00439	FALSE	FALSE	TRUE	TRUE	FALSE	FALSE	FALSE
GSLEATASLLSQRAPSPPMSQVFRTQAASAD	388	Eif4enif1	A8Y5K6;Q9EST3	1	1	0.201427	0.209516	NA	0.185338	NA	0.0241778	0.185338	FALSE	FALSE	TRUE	TRUE	FALSE	FALSE	FALSE
GVWDPEKWHASLYPASGRSSPVESLKKESES	73	Eif4enif1	A8Y5K6;Q9EST3;Q5NBZ7	0.999941	0.99999	-1.2857	0.0500489	NA	0.0258711	NA	0.0241778	0.0258711	FALSE	FALSE	TRUE	FALSE	FALSE	FALSE	TRUE
SRWFSNPSRSGSRSSSLGSTPHEELERLAGL	189	Eif4enif1	A8Y5K6;Q9EST3	0.922217	0.860313	-0.341986	-0.251247	NA	-0.275425	NA	0.0241778	-0.275425	FALSE	FALSE	TRUE	FALSE	FALSE	FALSE	TRUE
KDITEEIMSGARTASTPTPPQTGGSLEPQPN	165	Eif4g1	E9PVC6;E9Q9E1;E9PVC5;Q6NZJ6;E9Q770;D3Z439	0.757492	0.777281	-0.730922	-1.34861	-0.866889	-0.625643	0.135966	-0.722967	-0.746266	FALSE	FALSE	TRUE	FALSE	FALSE	FALSE	TRUE
RGRDPVKREATLPPVSPPKAALSVDEVEKKS	1184	Eif4g1	E9PVC6;E9Q9E1;E9PVC5;Q6NZJ6	1	1	0.675397	-0.024722	0.53943	0.698245	0.135966	-0.722967	0.618838	FALSE	FALSE	TRUE	TRUE	TRUE	FALSE	FALSE
QITMIPPSAQPPRTQTPPLGQTPQLGLKTNP	507	Eif4g2	G3XA17;F7CBP1;Q62448	0.999861	0.99963	0.282684	-1.5154	NA	-1.07239	NA	-0.443007	-1.07239	FALSE	FALSE	TRUE	FALSE	FALSE	FALSE	TRUE
QITMIPPSAQPPRTQTPPLGQTPQLGLKTNP	507	Eif4g2	G3XA17;F7CBP1;Q62448	0.999861	0.99963	0.282684	-1.5154	-0.0718722	-0.846002	0.354557	-0.669396	-0.458937	FALSE	FALSE	TRUE	FALSE	FALSE	FALSE	TRUE
GQKKNQKNKSVPTVDSGNEDDDSSFKIKTVA	215	Eif5b	Q05D44	0.999992	0.99998	0.0524161	-0.705029	-0.0786917	0.0483315	0.131108	-0.753361	-0.0151801	TRUE	FALSE	FALSE	FALSE	FALSE	FALSE	TRUE
SKQDKKKKGQKGKKTSFDENDSEELEDKDSK	108	Eif5b	Q05D44	0.999756	0.993753	-2.0964	0.0623981	-2.2275	0.815759	0.131108	-0.753361	-0.705873	TRUE	FALSE	FALSE	FALSE	FALSE	FALSE	TRUE
SKRSKERSRVNSSGESGGESDEFLQSRKGQK	187	Eif5b	Q05D44	0.825592	0.978904	0.365407	0.778881	0.234299	1.53224	0.131108	-0.753361	0.883271	TRUE	FALSE	FALSE	FALSE	FALSE	FALSE	TRUE
SKSKKTARPNSEAPLSGSEDADDSNKLSKKG	137	Eif5b	Q05D44	0.99773	0.997838	0.000274138	-0.503446	-0.130834	0.249915	0.131108	-0.753361	0.0595408	TRUE	FALSE	FALSE	FALSE	FALSE	FALSE	TRUE
KKGQKGKKTSFDENDSEELEDKDSKSKKTAR	114	Eif5b	Q05D44	1	1	0.0273809	-0.663145	-0.103727	0.0902155	0.131108	-0.753361	-0.00675574	TRUE	FALSE	FALSE	FALSE	FALSE	FALSE	TRUE
PNQNKNMALLSQLYHSPARRFGGPVHHQAQR	202	Elavl1	P70372	1	1	-0.204516	-0.572201	-0.143639	-0.512375	-0.0608775	-0.0598257	-0.328007	FALSE	FALSE	TRUE	TRUE	FALSE	FALSE	FALSE
______________MSNGYEDHMAEDCRDDI	2	Elavl1	P70372	NA	0.999976	NA	0.0908534	NA	0.150679	-0.0608775	-0.0598257	0.150679	FALSE	FALSE	TRUE	FALSE	FALSE	FALSE	TRUE
RKRKKGRKTKPPRPDSPTTTPNISVKKKNKD	187	Elf1	Q60775	0.990191	0.992295	0.0989999	-0.318254	NA	NA	NA	NA	NA	FALSE	TRUE	FALSE	TRUE	FALSE	FALSE	FALSE
SGPLFVTEPSVTRSPTQAPFSPFNPTSLIKM	635	Elf4	Q9Z2U4	0.835473	0.596933	NA	NA	NA	NA	NA	NA	NA	FALSE	TRUE	FALSE	FALSE	FALSE	FALSE	TRUE
KARKRNRKTKNNRSTSPVTDPSMPIRKKSKD	187	Elf4	Q9Z2U4;Q3U1U8	0.985894	0.98204	-0.130404	0.431142	NA	NA	NA	NA	NA	FALSE	TRUE	FALSE	TRUE	FALSE	FALSE	FALSE
PPVYSNITPYQSHLRSPVRLADHPSERSFEP	628	Elmsan1	E9Q2I4	0.805	0.733938	-0.39846	0.358734	-0.849333	0.218741	0.450873	0.139993	-0.315296	FALSE	FALSE	TRUE	TRUE	FALSE	TRUE	FALSE
IRSGVIQSTKRRRRVSQEANLLTLAQKAVEL	456	Elmsan1	E9Q2I4	1	1	0.214223	0.483364	-0.23665	0.343371	0.450873	0.139993	0.0533608	FALSE	FALSE	TRUE	FALSE	FALSE	FALSE	TRUE
ERSFEPPPYTPPPILSPVREGSGLYFNAIIS	653	Elmsan1	E9Q2I4	0.999781	0.980317	-0.306729	-0.192563	-0.757602	-0.332556	0.450873	0.139993	-0.545079	FALSE	FALSE	TRUE	TRUE	FALSE	FALSE	FALSE
PRERRFSVQEQDWETTPPKKLRLGAGSKCGG	25	Emg1	O35130	0.971985	0.950718	-0.937721	-0.880471	-0.968281	-1.01758	0.0305603	0.13711	-0.992931	FALSE	TRUE	FALSE	FALSE	FALSE	FALSE	TRUE
MSAASGGFQPRERRFSVQEQDWETTPPKKLR	16	Emg1	O35130	1	1	-0.319271	-0.102388	-0.349831	-0.239498	0.0305603	0.13711	-0.294665	FALSE	TRUE	FALSE	FALSE	FALSE	FALSE	TRUE
DSHSNDQSPQIRASPSPQPSSQPLQINRQTP	146	Eml4	F8WJ93;Q3UMY5	0.91736	0.977294	0.0655967	-0.668341	NA	-0.451152	NA	-0.217189	-0.451152	FALSE	FALSE	TRUE	TRUE	FALSE	FALSE	FALSE
CGIHSKYMRAMYPTKTFPNHYTIVTGLYPES	205	Enpp3	Q6DYE8	NA	0.980249	NA	0.151209	NA	-0.337203	-0.377401	0.488412	-0.337203	TRUE	FALSE	FALSE	FALSE	FALSE	FALSE	TRUE
SAMAVGEPGLASKPASPAAGPTQEEKSRLLK	1650	Ep400	Q8CHI8	0.87464	0.950228	-0.0304067	-0.567939	-0.18052	-0.582722	0.150113	0.0147838	-0.381621	FALSE	TRUE	FALSE	TRUE	FALSE	FALSE	FALSE
SAMAVGEPGLASKPASPAAGPTQEEKSRLLK	1650	Ep400	Q8CHI8	0.87464	0.950228	-0.0304067	-0.567939	-0.0722842	-0.455152	0.0418775	-0.112787	-0.263718	FALSE	TRUE	FALSE	TRUE	FALSE	FALSE	FALSE
SRSPGVAVSAPPKPQSPAQNAASSQDGSQDK	754	Ep400	Q8CHI8	0.998874	0.998225	0.363865	-0.316133	0.213752	-0.330917	0.150113	0.0147838	-0.0585822	FALSE	TRUE	FALSE	TRUE	FALSE	FALSE	FALSE
SRSPGVAVSAPPKPQSPAQNAASSQDGSQDK	754	Ep400	Q8CHI8	0.998874	0.998225	0.363865	-0.316133	0.321988	-0.203346	0.0418775	-0.112787	0.0593206	FALSE	TRUE	FALSE	TRUE	FALSE	FALSE	FALSE
VSRRGKESRLKGFDTSPEHSLDLGISGRKRK	923	Ep400	Q8CHI8	0.998889	0.993261	0.129592	-0.00236796	-0.0205209	-0.0171517	0.150113	0.0147838	-0.0188363	FALSE	TRUE	FALSE	TRUE	FALSE	FALSE	FALSE
VSRRGKESRLKGFDTSPEHSLDLGISGRKRK	923	Ep400	Q8CHI8	0.998889	0.993261	0.129592	-0.00236796	0.0877144	0.110419	0.0418775	-0.112787	0.0990666	FALSE	TRUE	FALSE	TRUE	FALSE	FALSE	FALSE
SKEKAKEVENEQTPVSEPEEEKGSQPGPPVE	38	Epb41l2	O70318	0.999989	0.999913	-0.631989	-0.847726	-0.368714	0.0459796	-0.263275	-0.893705	-0.161367	FALSE	FALSE	TRUE	FALSE	FALSE	FALSE	TRUE
AAKQLEYQQFEDDKLSQRSSSSKLSRSPLKI	96	Epb41l3	Q9WV92	1	1	-0.154972	-1.19456	-0.125837	-0.603032	-0.0291348	-0.591527	-0.364434	TRUE	FALSE	FALSE	FALSE	FALSE	FALSE	TRUE
PYFERSSSKRYTMSRSLDGASVSENHEIYMK	451	Epb41l3	Q9WV92	0.999997	0.999958	0.401787	-0.912374	0.430922	-0.320847	-0.0291348	-0.591527	0.0550375	TRUE	FALSE	FALSE	FALSE	FALSE	FALSE	TRUE
KFRYSGRTQAQTRRASALIDRPAPYFERSSS	428	Epb41l3	Q9WV92	1	1	0.0499348	-0.79794	0.0790696	-0.206412	-0.0291348	-0.591527	-0.0636714	TRUE	FALSE	FALSE	FALSE	FALSE	FALSE	TRUE
ESSTVRVESTSVGSISPGGAKLEISTKEVPV	804	Epb41l3	Q9WV92	0.991901	0.992958	0.0269104	-0.814971	0.0560452	-0.223444	-0.0291348	-0.591527	-0.0836991	TRUE	FALSE	FALSE	TRUE	FALSE	FALSE	FALSE
ATTKGISQTNLITTVTPEKKAEEERVEEEDR	495	Epb41l3	Q9WV92	0.981586	0.98601	0.485741	-0.658811	0.514876	-0.067284	-0.0291348	-0.591527	0.223796	TRUE	FALSE	FALSE	FALSE	FALSE	FALSE	TRUE
DFDPRVSIRLPSTSGSEGVPFRTVSEWLESI	902	Epha2	Q03145	0.972277	0.979933	0.524998	-0.38845	0.367953	0.141872	0.157045	-0.530322	0.254913	FALSE	FALSE	TRUE	FALSE	FALSE	FALSE	TRUE
KVSDFGLSRFLEDDTSDPTYTSALGGKIPIR	776	Ephb2	A3KG01;A3KG02;A3KG00;P54763	0.883711	NA	0.583009	NA	NA	NA	NA	NA	NA	FALSE	FALSE	TRUE	FALSE	FALSE	FALSE	TRUE
QSLTSASSKPSSARKTPESFLGPNAALVNLD	447	Epn2	Q5NCM6;Q5NCM5;J3QNT7;Q8CHU3	0.998618	0.999657	-0.444773	-0.433604	0.223437	0.396394	-0.66821	-0.829998	0.309916	FALSE	FALSE	TRUE	FALSE	FALSE	FALSE	TRUE
AESGASVPPQDSRTTSPDLFESQSLTSASSK	425	Epn2	Q5NCM6;Q5NCM5;J3QNT7;Q8CHU3	0.999031	0.997298	-0.46634	-0.418639	0.20187	0.411359	-0.66821	-0.829998	0.306614	FALSE	FALSE	TRUE	TRUE	FALSE	FALSE	FALSE
ERLSKVSFPGLRRQVSASELCTSGILDRDTM	2705	Eppk1	Q8R0W0	1	1	0.362047	0.257855	0.732099	-0.375901	-0.370053	0.633757	0.178099	TRUE	FALSE	FALSE	FALSE	FALSE	FALSE	TRUE
PLKLNDPFQPFPGNDSPKEKDPDMFCDPFTS	852	Eps15	H3BK65;P42567;F6W2Q5	1	1	-0.0976108	-0.289298	-0.401866	0.225543	0.304256	-0.514841	-0.0881617	FALSE	FALSE	TRUE	TRUE	FALSE	FALSE	FALSE
PPSDRSSLQKNITGSSPVADFSAIKELDTLN	360	Eps15	H3BK65;P42567;Q5JC28;F6W2Q5	0.938388	0.743992	0.623821	0.279531	0.319565	0.794372	0.304256	-0.514841	0.556969	FALSE	FALSE	TRUE	TRUE	FALSE	FALSE	FALSE
SLSLTMPPPKFHDTSSPLMATQSSAETHWAV	108	Eps15l1	Q60902	0.979476	0.857963	0.256907	-0.395701	0.444928	0.387441	-0.188021	-0.783142	0.416185	FALSE	TRUE	FALSE	TRUE	FALSE	FALSE	FALSE
MDDPFKNKALLFSNNSQELHPDPFQAEDPFK	610	Eps15l1	Q60902	NA	0.952191	NA	-0.0730593	NA	0.710082	-0.188021	-0.783142	0.710082	FALSE	TRUE	FALSE	FALSE	FALSE	FALSE	TRUE
RKKTVFAGAVPVLPASPPPKDSLRSTPSHGS	229	Eps15l1	Q60902	1	1	0.0240471	0.0499095	0.212068	0.833051	-0.188021	-0.783142	0.52256	FALSE	TRUE	FALSE	TRUE	FALSE	FALSE	FALSE
PSHGSVSSLNSTGSLSPKHSVKQPPVAWVVP	255	Eps15l1	Q60902	0.998245	0.995888	0.11048	-0.46168	0.298501	0.321461	-0.188021	-0.783142	0.309981	FALSE	TRUE	FALSE	TRUE	FALSE	FALSE	FALSE
TGSTAHRRHRSSSARSGGGELTLGLEPSEEE	1055	Erbb2	P70424	NA	0.818589	NA	NA	NA	NA	-0.52095	0.192952	NA	FALSE	FALSE	TRUE	FALSE	FALSE	FALSE	TRUE
QQKTPRPECEESRPLSVEKKQRCRLDGKETD	30	Eri1	Q7TMF2	0.988162	0.995839	0.836244	0.144569	1.17196	NA	-0.335712	NA	1.17196	FALSE	FALSE	TRUE	FALSE	TRUE	FALSE	FALSE
DRQKDEDLDRQALLQTQMEKERAVSEAGQEL	1072	Erich3	F6QRE9	1	NA	0.167118	NA	NA	NA	NA	NA	NA	FALSE	FALSE	TRUE	FALSE	FALSE	FALSE	TRUE
VQKEDKSCSHQLHFPSSPLKTTENSRFSFAN	67	Esco2	Q8CIB9	0.5	0.919267	-1.23567	-0.700099	NA	NA	NA	NA	NA	FALSE	TRUE	FALSE	FALSE	FALSE	FALSE	TRUE
QKEDKSCSHQLHFPSSPLKTTENSRFSFANH	68	Esco2	Q8CIB9	0.928644	0.824184	-1.1127	-0.652538	NA	NA	NA	NA	NA	FALSE	TRUE	FALSE	TRUE	TRUE	FALSE	FALSE
KKRLKKKQKALAEEDSEDELPSDVDFNDPYF	651	Esf1	Q3V1V3	0.999752	NA	NA	NA	NA	NA	0.164787	-0.306288	NA	FALSE	TRUE	FALSE	FALSE	FALSE	FALSE	TRUE
ASPVLEVRHRLTHGDSPSEAPVGPLGQVKLT	951	Esyt1	Q3U7R1	0.984959	0.999488	-0.325386	0.328722	0.126365	-0.248719	-0.451752	0.577441	-0.061177	FALSE	FALSE	TRUE	TRUE	FALSE	FALSE	FALSE
EASPLGHRDLGRSSSSLLASPSHIAAKEPTP	663	Esyt2	Q3TZZ7	0.724314	0.878738	-0.180148	0.110497	-0.135684	-0.133294	-0.0444641	0.243791	-0.134489	FALSE	FALSE	TRUE	FALSE	FALSE	FALSE	TRUE
LGHRDLGRSSSSLLASPSHIAAKEPTPSIAS	667	Esyt2	Q3TZZ7	0.952447	0.934811	0.941032	0.682483	0.985497	0.438692	-0.0444641	0.243791	0.712094	FALSE	FALSE	TRUE	TRUE	FALSE	TRUE	FALSE
LLASPSHIAAKEPTPSIASDISLPIATQELR	679	Esyt2	Q3TZZ7	0.939923	0.923595	NA	1.10185	NA	0.858061	-0.0444641	0.243791	0.858061	FALSE	FALSE	TRUE	FALSE	FALSE	FALSE	TRUE
PEASPLGHRDLGRSSSSLLASPSHIAAKEPT	662	Esyt2	Q3TZZ7	0.994953	0.999175	-0.250598	-0.0613755	-0.206134	-0.305166	-0.0444641	0.243791	-0.25565	FALSE	FALSE	TRUE	FALSE	FALSE	FALSE	TRUE
HIAAKEPTPSIASDISLPIATQELRQRLRQL	685	Esyt2	Q3TZZ7	0.999898	0.999996	-0.260989	-0.197749	-0.216525	-0.44154	-0.0444641	0.243791	-0.329032	FALSE	FALSE	TRUE	FALSE	FALSE	FALSE	TRUE
SSLLASPSHIAAKEPTPSIASDISLPIATQE	677	Esyt2	Q3TZZ7	0.801532	0.810985	-0.610133	0.571919	-0.565669	0.328129	-0.0444641	0.243791	-0.11877	FALSE	FALSE	TRUE	FALSE	FALSE	FALSE	TRUE
SPSHIAAKEPTPSIASDISLPIATQELRQRL	682	Esyt2	Q3TZZ7	0.998359	0.999635	-1.05228	0.725698	-1.00781	0.481907	-0.0444641	0.243791	-0.262953	FALSE	FALSE	TRUE	FALSE	FALSE	FALSE	TRUE
VHHNPPTIELLHRPRSPITTNHRPSPDPEQQ	185	Etv6	P97360;E9Q8J8	NA	0.972869	NA	-0.0559962	NA	1.08426	NA	-1.14025	1.08426	FALSE	FALSE	TRUE	TRUE	FALSE	FALSE	FALSE
STLEPEDEDDEEDEDTMTRLGPDDTLQGQEL	86	Eva1b	Q8K2Y3	0.841764	NA	NA	NA	NA	NA	NA	-0.964714	NA	FALSE	FALSE	TRUE	FALSE	FALSE	FALSE	TRUE
DANLLTDTGTESSPRSPVCSLRHFACEQNLL	23	Exosc5	Q9CRA8	0.897836	0.693255	0.587403	0.169668	0.398331	0.353585	0.189072	-0.183916	0.375958	FALSE	TRUE	FALSE	TRUE	FALSE	FALSE	FALSE
PKRPGGRRRGRLPNNSSRPSTPTISVLESKD	362	Ezh2	Q61188;D3Z774;Q6AXH7;F6T3Z0	0.763548	0.227001	NA	NA	NA	NA	0.182017	0.111298	NA	FALSE	FALSE	TRUE	FALSE	FALSE	FALSE	TRUE
KESSIIAPVPTEDVDTPPRKKKRKHRLWAAH	487	Ezh2	Q61188;D3Z774;Q6AXH7	0.999999	0.999997	-0.331591	-0.482271	-0.513607	-0.593569	0.182017	0.111298	-0.553588	FALSE	FALSE	TRUE	FALSE	FALSE	FALSE	TRUE
GRRRGRLPNNSSRPSTPTISVLESKDTDSDR	367	Ezh2	Q61188;D3Z774;Q6AXH7;F6T3Z0	0.99676	0.999868	0.0055651	0.288536	-0.176452	0.177237	0.182017	0.111298	0.000392884	FALSE	FALSE	TRUE	FALSE	FALSE	FALSE	TRUE
EENAEPVSKLRIRTPSGEFLERRFLASNKLQ	581	Faf1	P54731	0.999846	0.999538	0.494495	-1.06782	NA	NA	NA	NA	NA	FALSE	FALSE	TRUE	FALSE	FALSE	FALSE	TRUE
KDDKEYQEYLKRPPESPPIVEEWNSRAGGNQ	36	Fam103a1;Gm10767	Q9CQY2;Q3TQP0	1	1	-0.212009	0.291368	NA	NA	NA	NA	NA	FALSE	TRUE	FALSE	TRUE	FALSE	FALSE	FALSE
PQTSLQAKPAVPQVPSPGGTPGQAPYPYSLS	382	FAM120A	Q6A0A9	0.828962	0.491269	0.215312	NA	0.178579	NA	0.036733	0.00590296	0.178579	FALSE	FALSE	TRUE	TRUE	FALSE	FALSE	FALSE
LIIKEWAAYKGKSPQTPELVEALAFREWTCP	653	FAM120A	Q6A0A9	NA	0.999873	NA	-0.0145433	NA	-0.0204462	0.036733	0.00590296	-0.0204462	FALSE	FALSE	TRUE	FALSE	FALSE	FALSE	TRUE
NSTTFPSRHGLLLPASPVRMHSSRLHQIKQE	73	Fam122a	Q9DB52	1	1	-0.523662	-0.07514	NA	NA	NA	NA	NA	FALSE	FALSE	TRUE	TRUE	FALSE	FALSE	FALSE
PGPASGLAFRGRRAMSGSWERDQQVEAAQRT	26	Fam134c	Q9CQV4	0.994488	0.976802	-0.871292	0.505789	NA	NA	NA	NA	NA	FALSE	FALSE	TRUE	FALSE	FALSE	FALSE	TRUE
GQTPLTEGSEDLDGHSDPEESFARDLPDFPS	320	Fam134c	Q9CQV4	0.999057	0.998087	-0.106348	1.1163	NA	NA	NA	NA	NA	FALSE	FALSE	TRUE	FALSE	FALSE	FALSE	TRUE
IYMVIEGKKAAKRHESLTSLNLERKARLREE	132	Fam162a	Q9D6U8	0.972364	0.988458	-0.197236	0.617675	-0.42427	0.608041	0.227033	0.00963382	0.0918856	TRUE	FALSE	FALSE	FALSE	FALSE	FALSE	TRUE
VIEGKKAAKRHESLTSLNLERKARLREEAAM	135	Fam162a	Q9D6U8	NA	0.936935	NA	-0.341409	NA	-0.351043	0.227033	0.00963382	-0.351043	TRUE	FALSE	FALSE	FALSE	FALSE	FALSE	TRUE
EGDLHTPMLKLSYSTSQEFSSREELLSHKEE	422	Fam171a1	A2ATK9;A2ATL1;A2ATL0	0.92164	0.936361	-0.063641	0.0147838	NA	NA	NA	NA	NA	FALSE	FALSE	TRUE	FALSE	FALSE	FALSE	TRUE
QLPPALESSKRDQATSMSHINLLFSRRASDY	358	Fam171a1	A2ATK9;A2ATL1;A2ATL0	0.888	0.786493	0.55633	-0.436119	NA	NA	NA	NA	NA	FALSE	FALSE	TRUE	FALSE	FALSE	FALSE	TRUE
RGDSSRSSASELRRDSLTSPEDELGAEVGDE	785	Fam171a2	A2A699	0.527194	0.771217	-0.148609	0.8024	NA	NA	NA	NA	NA	FALSE	FALSE	TRUE	FALSE	FALSE	FALSE	TRUE
LLGEMKGEAKNSITDSQMDNVKVVYTIDIQK	48	Fam175a	Q8BPZ8;D6RFD4	0.999941	0.999922	-0.49211	-1.3893	-0.631234	-0.99542	0.139125	-0.39388	-0.813327	FALSE	TRUE	FALSE	FALSE	FALSE	FALSE	TRUE
GRRTSWSEAGKARHDSLDGDILGNFVSSKKP	143	Fam188b	Q3UQI9	0.999989	1	NA	-0.496407	NA	NA	NA	NA	NA	FALSE	FALSE	TRUE	FALSE	FALSE	FALSE	TRUE
PSPSQLLQNGRLILASSPQPKGKNKKNKKKK	1436	Fam193a	M0QWZ1;Q8CGI1;M0QWS6	0.5	0.782921	-0.0439044	0.318461	-0.278862	0.641039	0.234958	-0.322577	0.181088	FALSE	FALSE	TRUE	FALSE	FALSE	FALSE	TRUE
QSSSSQFKVSSRRPPSIGDVFHGLNKEDHRH	934	Fam193a	M0QWZ1;Q8CGI1	1	1	0.768224	0.466027	0.533266	0.788604	0.234958	-0.322577	0.660935	FALSE	FALSE	TRUE	FALSE	FALSE	FALSE	TRUE
SPSQLLQNGRLILASSPQPKGKNKKNKKKKG	1437	Fam193a	M0QWZ1;Q8CGI1;M0QWS6	0.5	0.799049	-0.0439044	-0.0111372	-0.278862	0.31144	0.234958	-0.322577	0.0162892	FALSE	FALSE	TRUE	TRUE	FALSE	FALSE	FALSE
GEGSPGSRPGPIQADSPKTDKKGSSWQNWPG	776	Fam193b	Q3U2K0	0.941591	0.727211	0.349144	0.868924	NA	NA	NA	NA	NA	FALSE	FALSE	TRUE	TRUE	FALSE	FALSE	FALSE
VSRVVYNGKRNSSPRSPTNSSEIFTPAHEEN	21	Fam195b	Q3UGS4	0.986884	0.993049	0.189894	0.357608	0.0581859	1.44553	0.131708	-1.08792	0.751856	FALSE	TRUE	FALSE	TRUE	FALSE	FALSE	FALSE
RVVYNGKRNSSPRSPTNSSEIFTPAHEENVR	23	Fam195b	Q3UGS4	NA	0.808926	NA	0.144177	NA	1.23209	0.131708	-1.08792	1.23209	FALSE	TRUE	FALSE	FALSE	FALSE	FALSE	TRUE
APGPVPRAVEPALPQSPAGGAGAKDWTFVHN	38	Fam207a	P58468	NA	1	NA	0.510557	NA	0.527069	NA	-0.016512	0.527069	FALSE	FALSE	TRUE	TRUE	FALSE	FALSE	FALSE
PACTKIENVHFKDAQSPLLEVDAASVKYPPL	836	Fam208a	Q69ZR9	1	1	-0.00877371	-0.278216	-0.241933	-0.153414	0.233159	-0.124802	-0.197673	FALSE	TRUE	FALSE	TRUE	FALSE	FALSE	FALSE
EIHWKLIPITGGNAGSPEDQHGKHGEKQTPD	921	Fam208a	Q69ZR9	0.995013	0.999985	0.333062	0.344828	0.0999027	0.46963	0.233159	-0.124802	0.284767	FALSE	TRUE	FALSE	TRUE	FALSE	FALSE	FALSE
QTSEASGLHLPPESRSPILVTVVRADTRQQS	1990	Fam208b	Q5DTT3	1	1	-0.12075	-0.349787	-0.0293549	-0.654532	-0.0913952	0.304745	-0.341943	FALSE	FALSE	TRUE	TRUE	FALSE	FALSE	FALSE
VRADTRQQSHHRRGCSPSSLDGSSSFWKKKC	2012	Fam208b	Q5DTT3	0.995917	0.999814	-0.0776532	0.303576	0.013742	-0.00116846	-0.0913952	0.304745	0.00628677	FALSE	FALSE	TRUE	TRUE	FALSE	FALSE	FALSE
VDAICGVYKEHTFNESPNMVHETKADAETLS	1757	Fam208b	Q5DTT3	0.999876	0.726436	-0.358509	-0.299702	-0.267114	-0.604447	-0.0913952	0.304745	-0.43578	FALSE	FALSE	TRUE	TRUE	FALSE	FALSE	FALSE
LAEQSQKHLHQRKLPSPAFVKNGIKGPEAGT	668	Fam208b	Q5DTT3	NA	1	NA	0.581496	NA	0.276751	-0.0913952	0.304745	0.276751	FALSE	FALSE	TRUE	TRUE	FALSE	TRUE	FALSE
VDVKHLALESSVPSCSPRKVVENKSLTDTLV	1540	Fam208b	Q5DTT3	0.499981	0.877034	-0.433066	0.642193	-0.341671	0.337449	-0.0913952	0.304745	-0.00211125	FALSE	FALSE	TRUE	TRUE	TRUE	FALSE	FALSE
EVTIPEKESLFLGPESPKGQDKLAEVQVQIS	1430	Fam208b	Q5DTT3	1	1	-0.0479571	0.432104	0.0434381	0.12736	-0.0913952	0.304745	0.0853988	FALSE	FALSE	TRUE	TRUE	FALSE	FALSE	FALSE
SGVKPEDLKVDNARVSPEVGSADVASIAQKE	747	Fam21	Q6PGL7	0.999892	1	0.337612	-0.041239	0.884075	0.442827	-0.546462	-0.484066	0.663451	FALSE	FALSE	TRUE	TRUE	FALSE	FALSE	FALSE
EDVTVDRGPVAQLSSSPVLPNGHQPLLQPRM	1067	Fam21	Q6PGL7	0.96219	0.931239	-0.0271541	-0.416365	0.519308	0.0677002	-0.546462	-0.484066	0.293504	FALSE	FALSE	TRUE	TRUE	FALSE	FALSE	FALSE
PSEQPSKKTSALLFSSDEEDQWNIADSHTKL	614	Fam21	Q6PGL7	0.972784	0.988969	-0.117961	-0.605552	0.428501	-0.121486	-0.546462	-0.484066	0.153508	FALSE	FALSE	TRUE	FALSE	FALSE	FALSE	TRUE
NLKLVSETKTQKGLFSDEEDSEDLFSSQSSS	533	Fam21	Q6PGL7	0.999836	1	0.00116906	-0.175615	0.547631	0.308451	-0.546462	-0.484066	0.428041	FALSE	FALSE	TRUE	FALSE	FALSE	FALSE	TRUE
LLDLERTLMLPLTEGSLRLRADDEDSLTSED	276	Fam73b	Q8BK03	0.970762	0.999098	-0.102994	-0.564841	-0.276053	-0.667432	0.173059	0.102591	-0.471742	FALSE	FALSE	TRUE	FALSE	FALSE	FALSE	TRUE
HHHRHSSGHHKVSSLSPEQEQGLWKQSHKSS	193	Fam76b	Q80XP8;D6RG49	0.999994	0.999953	0.0867065	0.100574	NA	NA	NA	NA	NA	FALSE	TRUE	FALSE	TRUE	FALSE	FALSE	FALSE
AKETKACTLELGPHQSPALPKSPPGSKAADG	427	Farp1	F8VPU2	1	1	-0.13711	-0.484752	-0.129915	-0.0433721	-0.0071955	-0.44138	-0.0866433	TRUE	FALSE	FALSE	TRUE	FALSE	FALSE	FALSE
PDNKSPDEATAADQESEDDLSASRTSLERQA	892	Farp1	F8VPU2	1	0.999995	-0.271904	-0.541723	-0.264708	-0.100343	-0.0071955	-0.44138	-0.182526	TRUE	FALSE	FALSE	FALSE	FALSE	FALSE	TRUE
KVQFERKHSKIHSTRSLVSQPTAPNSEVPKQ	373	Farp1	F8VPU2	0.999491	0.999466	0.482795	-1.02806	0.48999	-0.586678	-0.0071955	-0.44138	-0.0483437	TRUE	FALSE	FALSE	FALSE	FALSE	FALSE	TRUE
LAEKSNGPTPELLASSPPDNKSPDEATAADQ	875	Farp1	F8VPU2	0.938885	0.740071	-0.483055	0.128425	-0.475859	0.569805	-0.0071955	-0.44138	0.0469729	TRUE	FALSE	FALSE	TRUE	FALSE	FALSE	FALSE
TPASRLGAPENSGISTLERGQKPPPTPSGKL	24	Farp1	F8VPU2;E9Q805	0.763226	0.82906	-0.106616	-1.44717	-0.0994208	-1.00579	-0.0071955	-0.44138	-0.552606	TRUE	FALSE	FALSE	FALSE	FALSE	FALSE	TRUE
MDVIKRASSSPGRPPSFTQDCSHHSPGLEAE	1034	Farp2	Q91VS8	0.79171	0.791531	-0.00417776	-0.246019	NA	NA	NA	NA	NA	TRUE	FALSE	FALSE	FALSE	FALSE	FALSE	TRUE
MDVIKRASSSPGRPPSFTQDCSHHSPGLEAE	1034	Farp2	Q91VS8	0.79171	0.791531	-0.00417776	-0.246019	-0.281992	-0.0727648	0.277814	-0.173254	-0.177378	TRUE	FALSE	FALSE	FALSE	FALSE	FALSE	TRUE
QDLNAAIQAAKTIGDSPPVLLGGPVYTRTPR	863	Farp2	Q91VS8	NA	0.999947	NA	0.236829	NA	NA	NA	NA	NA	TRUE	FALSE	FALSE	TRUE	FALSE	FALSE	FALSE
QDLNAAIQAAKTIGDSPPVLLGGPVYTRTPR	863	Farp2	Q91VS8	NA	0.999947	NA	0.236829	NA	0.410084	0.277814	-0.173254	0.410084	TRUE	FALSE	FALSE	TRUE	FALSE	FALSE	FALSE
RTSSRETIPMNASNLSLSKYIPRIAEDMTIQ	220	Fas	P25446	0.930917	0.690999	-0.164658	-0.0590891	NA	-0.996659	NA	0.93757	-0.996659	FALSE	FALSE	TRUE	FALSE	TRUE	FALSE	FALSE
VLSTTGIPFDREQQETFDVVVEVTKEHEPSA	2048	Fat1	F2Z4A3	1	NA	NA	NA	NA	NA	-0.0927487	0.560421	NA	FALSE	FALSE	TRUE	FALSE	FALSE	FALSE	TRUE
FDREQQETFDVVVEVTKEHEPSAVAHVVVKV	2056	Fat1	F2Z4A3	1	NA	NA	NA	NA	NA	-0.0927487	0.560421	NA	FALSE	FALSE	TRUE	FALSE	FALSE	FALSE	TRUE
TPSIPSDSRNNLDRNSFEGSAIPEHPEFSTF	4274	Fat1	F2Z4A3;A0A087WRT4	NA	0.994851	NA	0.138028	NA	-0.422393	-0.0927487	0.560421	-0.422393	FALSE	FALSE	TRUE	FALSE	FALSE	FALSE	TRUE
KNLVPGESVYGEKRVSISEGDDKIEYRAWNP	130	Fbl	P35550	0.951944	0.999417	0.785975	-0.0969	0.876015	-0.230332	-0.0900404	0.133432	0.322842	FALSE	TRUE	FALSE	FALSE	FALSE	FALSE	TRUE
PRFRAEEDIDPNSVHSVPRGDLDGSTKDLIE	418	Fbln2	P37889	0.996235	NA	-1.24817	NA	-0.403303	NA	-0.844868	0.577344	-0.403303	FALSE	FALSE	TRUE	FALSE	FALSE	FALSE	TRUE
EPEAAPRRVSEMEMASREALSLGTEAELPNS	574	Fbln2	P37889	1	1	-1.27953	1.38482	-0.434663	0.807479	-0.844868	0.577344	0.186408	FALSE	FALSE	TRUE	FALSE	FALSE	FALSE	TRUE
HERDLLEKTRLLSHGSPVAPVGHPISSLLQR	328	Fbrsl1	E9PUB6;E9Q9T0	NA	0.967721	NA	0.130404	NA	NA	NA	NA	NA	FALSE	FALSE	TRUE	TRUE	FALSE	FALSE	FALSE
RGLADRCPALEELDLTACRQLKDEAIVYLAQ	174	Fbxl15	Q91W61	1	1	0.150049	2.15908	NA	NA	NA	NA	NA	TRUE	FALSE	FALSE	FALSE	FALSE	FALSE	TRUE
THLPNIKVHAYFAPVTPPPSVGGSRQRFCRC	417	Fbxl20	Q9CZV8	0.999995	0.999989	-0.133037	0.156526	0.0808387	0.106059	-0.213876	0.0504669	0.0934489	TRUE	FALSE	FALSE	FALSE	FALSE	FALSE	TRUE
PDFARTVTSSGSSEPSPPEVDVSRQCVCSPG	746	Fbxo38	Q8BMI0	NA	0.974307	NA	NA	NA	NA	-0.127501	-0.312026	NA	FALSE	FALSE	TRUE	TRUE	FALSE	FALSE	FALSE
TLPEETVVIGRRRRASDSNTHEGFFWQGLWQ	276	Fbxo6	Q9QZN4	0.902191	0.898741	NA	-0.555418	NA	NA	NA	NA	NA	TRUE	FALSE	FALSE	FALSE	FALSE	FALSE	TRUE
PGRGGDRKDTSSRSRSPPDRDATEPEPLVDQ	86	Fbxw8	Q8BIA4	0.942778	0.997023	-0.459432	0.599794	NA	0.907045	NA	-0.307251	0.907045	TRUE	FALSE	FALSE	TRUE	FALSE	FALSE	FALSE
NEIPRPFSPPVTSNTSPPPTAPLARAESSSS	495	Fcho2	Q3UQN2;F6RG68	0.832485	0.751979	0.106172	-0.368234	0.0855095	0.256899	0.0206624	-0.625133	0.171204	FALSE	FALSE	TRUE	TRUE	FALSE	FALSE	FALSE
ELKVSIGNITLSPAVSRPHKVQMNRNSSSKF	391	Fcho2	J3QPQ1	0.999972	0.999982	NA	NA	NA	NA	0.0206624	-0.625133	NA	FALSE	FALSE	TRUE	FALSE	FALSE	FALSE	TRUE
ASLDELKVSIGNITLSPAVSRPHKVQMNRNS	387	Fcho2	J3QPQ1	0.999973	0.999983	NA	NA	NA	NA	0.0206624	-0.625133	NA	FALSE	FALSE	TRUE	TRUE	FALSE	FALSE	FALSE
EDDETPTQSDRLSMLSQEIQTLKRSSMSSYE	190	Fez2	D3Z6D5;Q6TYB5	0.999999	0.999906	0.176088	-0.81355	NA	NA	NA	NA	NA	FALSE	FALSE	TRUE	FALSE	FALSE	FALSE	TRUE
HFSKSLRPSLNERRISDPQVFSKEVQTEAAD	551	Filip1l	E0CYM1;E0CYH7;Q6P6L0	1	0.999999	-0.369048	0.372841	NA	0.218387	NA	0.154454	0.218387	FALSE	FALSE	TRUE	FALSE	FALSE	FALSE	TRUE
RERERTRERERERDHSPTPSVFNSDEERYRY	493	Fip1l1	D3Z4V2;Q9D824;D3Z619;D3Z3F1	0.999945	0.999944	-0.165944	-0.109841	-0.241662	-0.0413579	0.0757177	-0.0684833	-0.14151	FALSE	FALSE	TRUE	TRUE	FALSE	FALSE	FALSE
RERERDHSPTPSVFNSDEERYRYREYAERGY	501	Fip1l1	D3Z4V2;Q9D824;D3Z619;D3Z3F1	0.941514	0.99804	NA	0.126841	NA	0.195324	0.0757177	-0.0684833	0.195324	FALSE	FALSE	TRUE	FALSE	FALSE	FALSE	TRUE
SEKEAALPSTKAEFTSPPSLFKTGLPPSRNS	258	Fip1l1	D3Z4V2;Q9D824;D3Z619;D3Z3F1	0.994555	0.983814	-1.07929	-1.16343	-1.15501	-1.09495	0.0757177	-0.0684833	-1.12498	FALSE	FALSE	TRUE	TRUE	FALSE	FALSE	FALSE
EVATDGLLQGNSRRLSLTPDPEKGEPPALDP	1091	Fkbp15	Q6P9Q6	0.994383	0.999923	-0.351515	-0.610279	-0.662735	-0.140849	0.31122	-0.46943	-0.401792	FALSE	FALSE	TRUE	FALSE	FALSE	FALSE	TRUE
GSDGHSVSSRDSAAPSPIPASDSLSADPVVT	310	Fkbp15	Q6P9Q6;Q80YW9;Q80YW7;Q80YW6	0.991923	0.999028	0.342762	-0.441497	0.0315426	0.0279326	0.31122	-0.46943	0.0297376	FALSE	FALSE	TRUE	TRUE	FALSE	FALSE	FALSE
MSSSHSRCGQSAAVASPGGSIDSRDAEMPAT	16	Flna	B7FAU9;Q8BTM8	NA	0.964979	NA	1.39841	NA	1.6667	-0.121413	-0.268295	1.6667	FALSE	FALSE	TRUE	TRUE	FALSE	FALSE	FALSE
NEEHIPDSPFVVPVASPSGDARRLTVSSLQE	2319	Flna	B7FAU9;Q8BTM8;B7FAV1;J3JS91	0.846202	0.834887	1.8199	2.36835	1.94132	2.63664	-0.121413	-0.268295	2.28898	FALSE	FALSE	TRUE	TRUE	FALSE	FALSE	FALSE
KVKAFGPGLQGGNAGSPARFTIDTKGAGTGG	1084	Flna	B7FAU9;Q8BTM8;B7FAV1	1	1	1.87737	1.25767	1.99878	1.52597	-0.121413	-0.268295	1.76238	FALSE	FALSE	TRUE	TRUE	FALSE	FALSE	FALSE
DVTDASKVKCSGPGLSPGMVRANLPQSFQVD	1459	Flna	B7FAU9;Q8BTM8;B7FAV1	1	1	0.123513	-0.354759	0.244926	-0.0864641	-0.121413	-0.268295	0.0792309	FALSE	FALSE	TRUE	TRUE	FALSE	FALSE	FALSE
EGRVKESITRRRRAPSVANIGSHCDLSLKIP	2144	Flna	B7FAU9;Q8BTM8;B7FAV1	1	1	0.0491434	-0.405738	0.170557	-0.137443	-0.121413	-0.268295	0.016557	FALSE	FALSE	TRUE	FALSE	FALSE	FALSE	TRUE
PFQVTALAGDQPTVQTPLRSQQLAPQYNYPQ	1742	Flna	B7FAU9;Q8BTM8;F6Z2C0	0.863351	0.924312	1.46805	1.49973	1.58947	1.76803	-0.121413	-0.268295	1.67875	FALSE	FALSE	TRUE	FALSE	FALSE	FALSE	TRUE
PYIVSVKYADEEIPRSPFKVKVLPTYDASKV	1505	Flnb	Q80X90	1	NA	0.310576	NA	0.266126	NA	0.0444491	-0.598217	0.266126	TRUE	FALSE	FALSE	TRUE	TRUE	FALSE	FALSE
SRSPFKAKVTGQRLVSPGSANETSSILVESV	2478	Flnb	Q80X90	0.999996	0.999981	0.216518	-0.598916	0.172069	-0.000699054	0.0444491	-0.598217	0.085685	TRUE	FALSE	FALSE	TRUE	FALSE	TRUE	FALSE
FPAVFGDFLGRERLGSFGSITRQQEGEASSQ	2234	Flnc	Q8VHX6;D3YW87;D3Z576	0.999997	0.999988	-0.202762	-0.657559	-0.0606759	-0.430188	-0.142087	-0.227371	-0.245432	TRUE	FALSE	FALSE	FALSE	FALSE	FALSE	TRUE
VFGDFLGRERLGSFGSITRQQEGEASSQDMT	2237	Flnc	Q8VHX6;D3YW87;D3Z576	0.976207	0.984014	0.927579	0.307312	1.06967	0.534683	-0.142087	-0.227371	0.802174	TRUE	FALSE	FALSE	FALSE	FALSE	FALSE	TRUE
ITQGQRVTVMRSHCHSPDIEGLQARRQQEKT	294	Flywch1	Q8CI03	0.994711	0.969447	-0.543694	0.319155	NA	NA	NA	NA	NA	TRUE	FALSE	FALSE	TRUE	FALSE	FALSE	FALSE
KCERHALQSASAGSGSFTDVRTAIYQPQTHP	285	Fn1	A0A087WR50;Q3UHL6;A0A087WS56;Q4KL80;A0A087WSN6;B9EHT6;B7ZNJ1;P11276	0.61786	0.964434	0.535457	0.194591	NA	NA	NA	NA	NA	FALSE	FALSE	TRUE	FALSE	FALSE	FALSE	TRUE
KCERHALQSASAGSGSFTDVRTAIYQPQTHP	285	Fn1	A0A087WR50;Q3UHL6;A0A087WS56;Q4KL80;A0A087WSN6;B9EHT6;B7ZNJ1;P11276	0.61786	0.964434	0.535457	0.194591	0.930081	-0.074322	-0.394624	0.268913	0.42788	FALSE	FALSE	TRUE	FALSE	FALSE	FALSE	TRUE
KCERHALQSASAGSGSFTDVRTAIYQPQTHP	285	Fn1	A0A087WR50;Q3UHL6;A0A087WS56;Q4KL80;A0A087WSN6;B9EHT6;B7ZNJ1;P11276	0.61786	0.964434	0.535457	0.194591	0.847541	0.51939	-0.312084	-0.324798	0.683466	FALSE	FALSE	TRUE	FALSE	FALSE	FALSE	TRUE
VEYVVSVYAQNRNGESQPLVQTAVTNIDRPK	1620	Fn1	A0A087WR50;Q3UHL6;A0A087WS56;P11276	1	0.999946	0.772924	0.0216219	NA	NA	NA	NA	NA	FALSE	FALSE	TRUE	FALSE	FALSE	FALSE	TRUE
VEYVVSVYAQNRNGESQPLVQTAVTNIDRPK	1620	Fn1	A0A087WR50;Q3UHL6;A0A087WS56;P11276	1	0.999946	0.772924	0.0216219	1.16755	-0.247292	-0.394624	0.268913	0.460128	FALSE	FALSE	TRUE	FALSE	FALSE	FALSE	TRUE
VEYVVSVYAQNRNGESQPLVQTAVTNIDRPK	1620	Fn1	A0A087WR50;Q3UHL6;A0A087WS56;P11276	1	0.999946	0.772924	0.0216219	1.08501	0.34642	-0.312084	-0.324798	0.715714	FALSE	FALSE	TRUE	FALSE	FALSE	FALSE	TRUE
RPGAAEPSPDGTTGHTYNQYTQRYNQRTNTN	2349	Fn1	A0A087WR50;Q3UHL6;A0A087WS56;A0A087WSN6;B9EHT6;B7ZNJ1;P11276	0.999662	0.987956	0.640007	1.01643	NA	NA	NA	NA	NA	FALSE	FALSE	TRUE	FALSE	FALSE	FALSE	TRUE
RPGAAEPSPDGTTGHTYNQYTQRYNQRTNTN	2349	Fn1	A0A087WR50;Q3UHL6;A0A087WS56;A0A087WSN6;B9EHT6;B7ZNJ1;P11276	0.999662	0.987956	0.640007	1.01643	1.03463	0.747512	-0.394624	0.268913	0.891071	FALSE	FALSE	TRUE	FALSE	FALSE	FALSE	TRUE
RPGAAEPSPDGTTGHTYNQYTQRYNQRTNTN	2349	Fn1	A0A087WR50;Q3UHL6;A0A087WS56;A0A087WSN6;B9EHT6;B7ZNJ1;P11276	0.999662	0.987956	0.640007	1.01643	0.952091	1.34122	-0.312084	-0.324798	1.14666	FALSE	FALSE	TRUE	FALSE	FALSE	FALSE	TRUE
FCTDHAVLVQTRGGNSNGALCHFPFLYNNRN	415	Fn1	A0A087WR50;Q3UHL6;A0A087WS56;A0A087WSN6;B9EHT6;B7ZNJ1;P11276	1	1	-0.414244	0.433814	NA	NA	NA	NA	NA	FALSE	FALSE	TRUE	FALSE	FALSE	FALSE	TRUE
FCTDHAVLVQTRGGNSNGALCHFPFLYNNRN	415	Fn1	A0A087WR50;Q3UHL6;A0A087WS56;A0A087WSN6;B9EHT6;B7ZNJ1;P11276	1	1	-0.414244	0.433814	-0.0196199	0.164901	-0.394624	0.268913	0.0726404	FALSE	FALSE	TRUE	FALSE	FALSE	FALSE	TRUE
FCTDHAVLVQTRGGNSNGALCHFPFLYNNRN	415	Fn1	A0A087WR50;Q3UHL6;A0A087WS56;A0A087WSN6;B9EHT6;B7ZNJ1;P11276	1	1	-0.414244	0.433814	-0.10216	0.758612	-0.312084	-0.324798	0.328226	FALSE	FALSE	TRUE	FALSE	FALSE	FALSE	TRUE
IECFMPLDVQADRDDSRE_____________	2384	Fn1	A0A087WR50;Q3UHL6;A0A087WS56;A0A087WSN6;B9EHT6;B7ZNJ1;P11276	1	1	-1.09336	1.07834	NA	NA	NA	NA	NA	FALSE	FALSE	TRUE	FALSE	FALSE	FALSE	TRUE
IECFMPLDVQADRDDSRE_____________	2384	Fn1	A0A087WR50;Q3UHL6;A0A087WS56;A0A087WSN6;B9EHT6;B7ZNJ1;P11276	1	1	-1.09336	1.07834	-0.698733	0.809423	-0.394624	0.268913	0.0553448	FALSE	FALSE	TRUE	FALSE	FALSE	FALSE	TRUE
IECFMPLDVQADRDDSRE_____________	2384	Fn1	A0A087WR50;Q3UHL6;A0A087WS56;A0A087WSN6;B9EHT6;B7ZNJ1;P11276	1	1	-1.09336	1.07834	-0.781273	1.40313	-0.312084	-0.324798	0.310931	FALSE	FALSE	TRUE	FALSE	FALSE	FALSE	TRUE
RHSSDINHLVTQGRESPEGSYTDDANQEVRG	443	Fnbp1l	E9PUK3;E9PUI5;Q8K012	1	0.999999	0.263456	1.2228	NA	0.721085	NA	0.501719	0.721085	FALSE	FALSE	TRUE	TRUE	FALSE	FALSE	FALSE
SPESTSRSSSKTGRDSPENGETAIGAEDSEK	487	Fnbp4	Q6ZQ03	0.999972	0.996829	0.302191	-0.288012	-0.21459	0.15374	0.51678	-0.441752	-0.0304247	FALSE	FALSE	TRUE	TRUE	FALSE	FALSE	FALSE
ETAIGAEDSEKIDEISDKETEVEESSEKIKV	507	Fnbp4	Q6ZQ03	1	1	0.461144	-1.56098	-0.0556361	-1.11923	0.51678	-0.441752	-0.587434	FALSE	FALSE	TRUE	FALSE	FALSE	FALSE	TRUE
KKSRAVPGRRPILQLSPPGPRSSTPGRDPDP	19	Fnbp4	Q6ZQ03	1	1	0.152949	-0.419314	-0.363831	0.0224378	0.51678	-0.441752	-0.170697	FALSE	FALSE	TRUE	TRUE	FALSE	FALSE	FALSE
KDKMSSPPPSPQKCPSPISEHNGLIKGQNAS	169	Fndc3a	F6TLV3;Q8BX90;E0CXY0	0.99348	0.997213	-0.375178	0.761455	-0.702292	0.753973	0.327113	0.00748258	0.0258407	FALSE	FALSE	TRUE	TRUE	FALSE	FALSE	FALSE
KKLKDRQIDRQNRLNSPPSTIYKNSCATVYN	208	Fndc3b	Q6NWW9	1	0.999978	-0.0889557	0.431035	0.0108108	0.115352	-0.0997665	0.315682	0.0630816	FALSE	FALSE	TRUE	TRUE	FALSE	TRUE	FALSE
LEPREESWQNKELLDSDNHTGTAMRPTGIVV	714	Fnip1	Q68FD7	0.994462	0.991112	0.944693	-1.21682	NA	NA	NA	NA	NA	TRUE	FALSE	FALSE	FALSE	FALSE	FALSE	TRUE
KSSSSSGDPSSDPLGSPTLLAL_________	267	Fosl1	P48755	0.81725	NA	NA	NA	NA	NA	NA	NA	NA	FALSE	FALSE	TRUE	TRUE	FALSE	TRUE	FALSE
VAHGPVCKISPEERRSPPTSGLQSLRGTGSA	200	Fosl2	P47930	0.999998	0.999655	0.165451	-0.593311	NA	-0.576682	NA	-0.0166288	-0.576682	FALSE	TRUE	FALSE	TRUE	FALSE	FALSE	FALSE
ITKVETLSPEGALQASPRSASSTPAGSPDGS	239	Foxc2	Q61850	0.999953	0.99994	0.0750184	-0.19131	NA	NA	NA	NA	NA	FALSE	TRUE	FALSE	TRUE	FALSE	FALSE	FALSE
PKEAEKKVVVKSEAASPALPVITKVETLSPE	218	Foxc2	Q61850	0.999831	0.998551	0.512514	-0.166406	NA	NA	NA	NA	NA	FALSE	TRUE	FALSE	TRUE	FALSE	FALSE	FALSE
LMSPRSSGLQTPECLSREGSPIPHDPDLGSK	427	Foxk1	P42128	NA	0.983174	NA	0.0368901	NA	NA	NA	NA	NA	FALSE	TRUE	FALSE	FALSE	FALSE	FALSE	TRUE
HIPEPDLRSLVSPIPSPTGTISVPNSCPASP	229	Foxk1	P42128	0.324355	0.826862	NA	0.160146	NA	NA	NA	NA	NA	FALSE	TRUE	FALSE	TRUE	FALSE	FALSE	FALSE
FRTPFGPLSSRSAPASPTHPGLMSPRSSGLQ	406	Foxk1	P42128	0.999953	0.999716	-0.0174944	0.200253	NA	NA	NA	NA	NA	FALSE	TRUE	FALSE	TRUE	FALSE	FALSE	FALSE
KIQFTSLYHKEEAPASPLRPLYPQISPLKIH	199	Foxk1	P42128	1	1	0.13424	0.266277	NA	NA	NA	NA	NA	FALSE	TRUE	FALSE	TRUE	FALSE	FALSE	FALSE
EEAPASPLRPLYPQISPLKIHIPEPDLRSLV	209	Foxk1	P42128	0.999575	0.99559	NA	-0.301053	NA	NA	NA	NA	NA	FALSE	TRUE	FALSE	TRUE	TRUE	FALSE	FALSE
RSSGLQTPECLSREGSPIPHDPDLGSKLASV	431	Foxk1	P42128	1	1	0.107306	-0.159557	NA	NA	NA	NA	NA	FALSE	TRUE	FALSE	TRUE	FALSE	FALSE	FALSE
GAGAPPAGGGAGGGGSPPGGWAVARLEGREF	24	Foxk2	Q3UCQ1	1	1	-0.660198	0.0794293	NA	0.00451291	NA	0.0749164	0.00451291	FALSE	TRUE	FALSE	TRUE	FALSE	FALSE	FALSE
HSSGAQTPESLSREGSPAPLEPEPGASQPKL	389	Foxk2	Q3UCQ1	1	NA	-0.00288251	NA	NA	NA	NA	0.0749164	NA	FALSE	TRUE	FALSE	TRUE	FALSE	FALSE	FALSE
FRTPLGPLSSRSAPASPNHAGVLSAHSSGAQ	364	Foxk2	Q3UCQ1	0.938319	0.920774	-0.225028	0.346305	NA	0.271388	NA	0.0749164	0.271388	FALSE	TRUE	FALSE	TRUE	FALSE	FALSE	FALSE
LAVIQEARFAQSAPGSPLSSQPVLITVQRQL	419	Foxk2	Q3UCQ1	0.992756	0.798388	0.181624	-0.352639	NA	-0.427556	NA	0.0749164	-0.427556	FALSE	TRUE	FALSE	TRUE	FALSE	FALSE	FALSE
QRQRAAGALGSASSGSMPNLAARSGAASTGG	491	Frmd4a	Q3TB04;H3BIZ7;Q8BIE6	0.99707	0.989015	0.396232	-0.36125	0.0842606	-0.263393	0.311972	-0.0978569	-0.089566	FALSE	FALSE	TRUE	FALSE	FALSE	FALSE	TRUE
NIQDAFPVKRASKYFSLDLTHDEVPEFVV__	609	Frmd6	Q8C0V9	0.769339	NA	NA	NA	NA	NA	NA	0.302056	NA	TRUE	FALSE	FALSE	FALSE	FALSE	FALSE	TRUE
TSGVESGGKDRLEEDSQDEEIEMLVDDPRDL	450	Frmd6	Q8C0V9	1	1	1.00677	-0.54454	NA	-0.846596	NA	0.302056	-0.846596	TRUE	FALSE	FALSE	FALSE	FALSE	FALSE	TRUE
TICRKPKTSTDRHSLSLDDIRLYQKDFLRIA	544	Frmd6	Q8C0V9	NA	0.999347	NA	-0.605793	NA	-0.907849	NA	0.302056	-0.907849	TRUE	FALSE	FALSE	FALSE	FALSE	FALSE	TRUE
PQTICRKPKTSTDRHSLSLDDIRLYQKDFLR	542	Frmd6	Q8C0V9	0.992567	0.990907	0.307555	0.211635	NA	-0.0904205	NA	0.302056	-0.0904205	TRUE	FALSE	FALSE	FALSE	FALSE	FALSE	TRUE
VVPNDIPKAYGVDVGSPEISFAKIFNNVSKE	2273	Fryl	F8VQ05	0.992785	0.998549	1.2231	1.69528	1.16055	1.68622	0.0625501	0.00906047	1.42339	FALSE	FALSE	TRUE	TRUE	FALSE	FALSE	FALSE
RAANPVDFLSKASEISIDDEELAQHPATTED	274	Ftsj3	Q9DBE9	NA	0.96267	NA	-0.964066	NA	-1.19168	-0.00158609	0.227618	-1.19168	FALSE	TRUE	FALSE	FALSE	FALSE	FALSE	TRUE
___MASRNPPPQDYESDDESYEVLDLTEYAR	13	Fundc1	Q9DB70;H3BJZ1	0.761844	0.836796	-0.311968	0.160404	NA	0.189447	NA	-0.0290433	0.189447	FALSE	FALSE	TRUE	FALSE	FALSE	FALSE	TRUE
KDPDSNPYSLLDNTESDQTADTDASESHHST	514	Fxr1	Q61584	0.8994	0.988173	-0.00129784	0.0543623	0.241152	-0.035407	-0.24245	0.0897693	0.102873	FALSE	FALSE	TRUE	FALSE	FALSE	FALSE	TRUE
RGPNYTSGYGTNSELSNPSETESERKDELSD	435	Fxr1	Q61584	0.98178	NA	-0.379954	NA	-0.137504	NA	-0.24245	0.0897693	-0.137504	FALSE	FALSE	TRUE	FALSE	FALSE	FALSE	TRUE
NYTSGYGTNSELSNPSETESERKDELSDWSL	438	Fxr1	Q61584	0.940396	0.836946	-0.533563	0.0356239	-0.291113	-0.0541454	-0.24245	0.0897693	-0.172629	FALSE	FALSE	TRUE	FALSE	FALSE	FALSE	TRUE
EHGPSEKAINGPTSASGDEIPKLPRTLGEEK	643	Fxr1	Q61584	0.993959	0.998574	-0.736735	0.400319	-0.494285	0.31055	-0.24245	0.0897693	-0.0918673	FALSE	FALSE	TRUE	FALSE	FALSE	FALSE	TRUE
RRTDEDRTVMDGGLESDGPNMTENGLEDESR	568	Fxr2	Q6P5B5	1	0.999963	-1.21568	-0.564201	-1.44841	-0.383624	0.232735	-0.180577	-0.916019	TRUE	FALSE	FALSE	FALSE	FALSE	FALSE	TRUE
GRGGSGGGSDKAGYTTDESSSSSLHTTRTYG	413	Fxr2	Q6P5B5;Q9WVR4	0.476474	0.892941	NA	-1.19979	NA	-1.01921	0.232735	-0.180577	-1.01921	TRUE	FALSE	FALSE	FALSE	FALSE	FALSE	TRUE
NRSRRRRNRGNRTDGSISGDRQPVTVADYIS	603	Fxr2	Q6P5B5;Q9WVR4	0.999923	0.999991	-0.111298	0.108625	-0.344034	0.289202	0.232735	-0.180577	-0.0274158	TRUE	FALSE	FALSE	FALSE	FALSE	FALSE	TRUE
ASLSERLARAEKGEKTPPDTELHQEPVPADL	372	Fyco1	Q8VDC1	0.999955	0.999996	-0.148479	-0.554443	-0.300546	-0.21989	0.152067	-0.334553	-0.260218	TRUE	FALSE	FALSE	FALSE	FALSE	FALSE	TRUE
RTLATSTSAYMWKPPSRSSSMSSLVSNYLQT	196	Fyco1	Q8VDC1	0.999999	0.999919	-1.09376	0.376957	-1.24583	0.71151	0.152067	-0.334553	-0.26716	TRUE	FALSE	FALSE	FALSE	FALSE	FALSE	TRUE
__MNRFGTRLVGATATPPPPPKARSNENLDK	14	Fyttd1	Q91Z49	0.986864	0.927486	0.140221	-0.207345	0.0473888	-0.295215	0.0928324	0.0878701	-0.123913	FALSE	TRUE	FALSE	FALSE	FALSE	FALSE	TRUE
TGLAARKATGIRKGISPMNRPPLSDKNIERY	117	Fyttd1	Q91Z49	1	1	0.398227	-0.45595	0.305395	-0.54382	0.0928324	0.0878701	-0.119213	FALSE	TRUE	FALSE	TRUE	FALSE	FALSE	FALSE
AALEEAAPDDVQKSTSPAPADVAPAQEDLRT	231	G3bp1	P97855	0.995487	0.996633	0.0821329	-0.391191	0.0563392	-0.0311267	0.0257938	-0.360064	0.0126062	FALSE	FALSE	TRUE	TRUE	FALSE	FALSE	FALSE
APADVAPAQEDLRTFSWASVTSKNLPPSGAV	248	G3bp1	P97855	0.999698	NA	0.810612	NA	0.784818	NA	0.0257938	-0.360064	0.784818	FALSE	FALSE	TRUE	FALSE	FALSE	FALSE	TRUE
QDEVFGGFVTEPQEESEEEVEEPEERQQTPE	149	G3bp1	P97855	1	1	-0.0718999	-0.196211	-0.0976937	0.163853	0.0257938	-0.360064	0.0330797	FALSE	FALSE	TRUE	FALSE	FALSE	FALSE	TRUE
TSKNLPPSGAVPVTGTPPHVVKVPASQPRPE	268	G3bp1	P97855	0.994144	0.984486	1.43917	0.972619	1.41337	1.33268	0.0257938	-0.360064	1.37303	FALSE	FALSE	TRUE	FALSE	FALSE	FALSE	TRUE
QVEEKHLEELEEKSATPPPAEPASLPQEPPK	227	G3bp2	P97379	0.99392	0.946517	0.0818275	-0.0766758	-0.150569	-0.086453	0.232396	0.00977712	-0.118511	TRUE	FALSE	FALSE	FALSE	FALSE	FALSE	TRUE
PRALSPAAPRPSRGPSPGPELAATPASIFRT	493	Gas2l1	Q8JZP9	1	NA	-0.981707	NA	NA	NA	NA	NA	NA	TRUE	FALSE	FALSE	TRUE	FALSE	FALSE	FALSE
GHGPSIHPVLSALKLSPQGYASPVTQTSQAS	200	Gata4	Q3UYJ1;E9PXW9;Q08369	0.99969	NA	-0.172231	NA	NA	NA	NA	NA	NA	FALSE	TRUE	FALSE	TRUE	FALSE	FALSE	FALSE
ATAQKPTASSGSTVTTPPPLVRGTQNIPAGK	185	Gatad2a	E9QMN5;Q8CHY6	0.995908	0.995314	-0.707525	-0.112537	-0.74565	0.0618726	0.0381248	-0.17441	-0.341889	FALSE	FALSE	TRUE	FALSE	FALSE	FALSE	TRUE
PSPDVIVLSDSEQPSSPRVNGLTTVALKDTS	110	Gatad2a	E9QMN5;Q8CHY6	0.814663	NA	NA	NA	NA	NA	0.0381248	-0.17441	NA	FALSE	FALSE	TRUE	TRUE	FALSE	FALSE	FALSE
MRTSHSDMKSEKRPPSPDVIVLSDSEQPSSP	96	Gatad2a	E9QMN5;Q8CHY6	0.999975	1	NA	-2.02245	NA	-1.84804	0.0381248	-0.17441	-1.84804	FALSE	FALSE	TRUE	TRUE	FALSE	FALSE	FALSE
PDRGRLTPSPDIIVLSDNEASSPRSSSRMEE	130	Gatad2b	Q8VHR5	0.995265	NA	-0.160662	NA	-0.25448	NA	0.0938175	-0.0607885	-0.25448	FALSE	TRUE	FALSE	FALSE	FALSE	FALSE	TRUE
QEQEIEQRLQQQAALSPTTAPAVSSVSKQET	487	Gatad2b	Q8VHR5	0.999669	0.999916	-0.403377	-0.77221	-0.497194	-0.711421	0.0938175	-0.0607885	-0.604308	FALSE	TRUE	FALSE	TRUE	FALSE	FALSE	FALSE
VDMSARRSEPDRGRLTPSPDIIVLSDNEASS	121	Gatad2b	Q8VHR5	0.913193	0.88796	0.50746	0.141433	0.413642	0.202221	0.0938175	-0.0607885	0.307932	FALSE	TRUE	FALSE	FALSE	FALSE	FALSE	TRUE
TPSPDIIVLSDNEASSPRSSSRMEERLKAAN	136	Gatad2b	Q8VHR5	0.753525	0.766312	-0.525568	-0.597409	-0.619385	-0.53662	0.0938175	-0.0607885	-0.578003	FALSE	TRUE	FALSE	TRUE	FALSE	FALSE	FALSE
QLALQQQQHKKSRRPSVTQGTGLSTQPECGP	893	Gba2	Q69ZF3	0.988939	0.993744	-0.0799754	0.00518438	NA	NA	NA	NA	NA	FALSE	FALSE	TRUE	FALSE	FALSE	FALSE	TRUE
QTTSKEDLTDLEQAGSPREITTSEPGSSEMG	260	Gbf1	Q6A099;Q6DFZ1;H3BLM8	1	0.999985	0.849518	1.66316	0.79097	1.13379	0.0585481	0.529371	0.962381	TRUE	FALSE	FALSE	TRUE	FALSE	FALSE	FALSE
PSYHQNDVSLDRGYTSDSEVYTDHGRPGKIH	1264	Gbf1	Q6A099;Q6DFZ1	0.987532	0.99631	-0.0206267	0.338339	-0.0791747	-0.191032	0.0585481	0.529371	-0.135104	TRUE	FALSE	FALSE	FALSE	FALSE	FALSE	TRUE
VYTDHGRPGKIHRSATDADMVNSGWLVVGKD	1283	Gbf1	Q6A099;Q6DFZ1	NA	0.847895	NA	NA	NA	NA	0.0585481	0.529371	NA	TRUE	FALSE	FALSE	FALSE	FALSE	FALSE	TRUE
LQATARADAPDAGAQSDSELPSYHQNDVSLD	1244	Gbf1	Q6A099;Q6DFZ1	0.941182	0.997439	-0.133958	0.168385	-0.192506	-0.360986	0.0585481	0.529371	-0.276746	TRUE	FALSE	FALSE	FALSE	FALSE	FALSE	TRUE
ALIIIWTKVLQPSPVSPSDTDTRWQEDVFFS	84	Gemin4	Q6P6L6	0.844585	0.869147	-0.872395	-0.716552	NA	-0.835709	NA	0.119157	-0.835709	FALSE	FALSE	TRUE	TRUE	FALSE	FALSE	FALSE
EALLKKRKARSMLPLSTSLDHRSKEELHRDC	850	Gemin5	A2AFQ9;E9PUU4;Q8BX17	0.752651	0.743661	-0.0813396	-0.21225	-0.324982	0.072788	0.243643	-0.285038	-0.126097	FALSE	FALSE	TRUE	FALSE	FALSE	FALSE	TRUE
_____________MQSPLTIPVPVPVLRLPR	3	Gemin7	D3Z684;Q9CWY4	0.99988	0.999719	-0.0662614	0.0746424	NA	NA	NA	NA	NA	FALSE	FALSE	TRUE	TRUE	FALSE	FALSE	FALSE
RGKDKKGSCGLSRVDSTTCLFPVEEKAVEYY	259	Gfpt1	P47856	0.979724	0.964739	0.569072	-0.150305	0.483836	-0.381	0.0852365	0.230695	0.0514181	FALSE	FALSE	TRUE	FALSE	FALSE	FALSE	TRUE
GPEWLRALSSGGSVASPPPSPAMPKYKLADY	24	Gigyf1	Q99MR1	0.998785	0.997664	0.757404	0.710261	NA	NA	NA	NA	NA	FALSE	FALSE	TRUE	TRUE	FALSE	FALSE	FALSE
SGGSLARSLGLKSSRSSPSLSDSYSHLSGRP	863	Gigyf1	Q99MR1	NA	0.83876	NA	0.660564	NA	NA	NA	NA	NA	FALSE	FALSE	TRUE	FALSE	FALSE	FALSE	TRUE
EGDELRGLSLSPRISSPPGPPGDLEDEEGLK	413	Gigyf1	Q99MR1	0.976233	0.961029	0.590137	-0.257873	NA	NA	NA	NA	NA	FALSE	FALSE	TRUE	TRUE	FALSE	FALSE	FALSE
RKDVGRPNFEESGPTSVGRKHEFIRSESENW	190	Gigyf2	G3UYR9;Q6Y7W8;G3UYG6;G3UWR2	NA	0.750529	NA	NA	NA	NA	NA	NA	NA	FALSE	FALSE	TRUE	FALSE	FALSE	FALSE	TRUE
RKDVGRPNFEESGPTSVGRKHEFIRSESENW	190	Gigyf2	G3UYR9;Q6Y7W8;G3UYG6;G3UWR2	NA	0.750529	NA	NA	NA	NA	0.459735	0.139993	NA	FALSE	FALSE	TRUE	FALSE	FALSE	FALSE	TRUE
GPEWLRALSSGGSITSPPLSPALPKYKLADY	26	Gigyf2	G3UYR9;Q6Y7W8;G3UYG6;G3UWR2;E9Q2M5	0.999256	0.994909	0.876519	0.825867	NA	NA	NA	NA	NA	FALSE	FALSE	TRUE	TRUE	FALSE	FALSE	FALSE
GPEWLRALSSGGSITSPPLSPALPKYKLADY	26	Gigyf2	G3UYR9;Q6Y7W8;G3UYG6;G3UWR2;E9Q2M5	0.999256	0.994909	0.876519	0.825867	0.416785	0.685874	0.459735	0.139993	0.551329	FALSE	FALSE	TRUE	TRUE	FALSE	FALSE	FALSE
SEEVPQTSLSSARPGTPSDHQPQEATQFERK	376	Gigyf2	G3UYR9	0.999974	0.999957	0.369744	0.24817	NA	NA	NA	NA	NA	FALSE	FALSE	TRUE	FALSE	FALSE	FALSE	TRUE
SEEVPQTSLSSARPGTPSDHQPQEATQFERK	376	Gigyf2	G3UYR9	0.999974	0.999957	0.369744	0.24817	-0.089991	0.108177	0.459735	0.139993	0.0090931	FALSE	FALSE	TRUE	FALSE	FALSE	FALSE	TRUE
SEEVPQTSLSSARPGTPSDHQPQEATQFERK	383	Gigyf2	Q6Y7W8;G3UYG6;G3UWR2;E9Q2M5;G3UZX7;G3UZW5	0.999974	0.999957	0.256339	0.081476	NA	NA	NA	NA	NA	FALSE	FALSE	TRUE	FALSE	FALSE	FALSE	TRUE
SEEVPQTSLSSARPGTPSDHQPQEATQFERK	383	Gigyf2	Q6Y7W8;G3UYG6;G3UWR2;E9Q2M5;G3UZX7;G3UZW5	0.999974	0.999957	0.256339	0.081476	-0.203396	-0.0585173	0.459735	0.139993	-0.130957	FALSE	FALSE	TRUE	FALSE	FALSE	FALSE	TRUE
SQEGSRHASKLSRHGSGADSDYENTQSGDPL	592	Git1	Q5F258;Q68FF6	0.907854	0.97015	0.0707544	-0.600687	NA	0.426577	NA	-1.02726	0.426577	FALSE	FALSE	TRUE	FALSE	FALSE	FALSE	TRUE
QQGPAPPTQTSAPSPSPVGAQNEDLQVKVQD	370	Gle1	Q8R322	0.93505	NA	0.0709362	NA	0.237909	NA	-0.166972	-0.0273809	0.237909	TRUE	FALSE	FALSE	TRUE	FALSE	FALSE	FALSE
QVQQGPAPPTQTSAPSPSPVGAQNEDLQVKV	368	Gle1	Q8R322	NA	0.765198	NA	-0.855405	NA	-0.828025	-0.166972	-0.0273809	-0.828025	TRUE	FALSE	FALSE	TRUE	FALSE	FALSE	FALSE
MHNKRSKIKPDEDLPSPGSRGQQEQPEGTTL	445	Gli3	Q3UMJ8;Q61602	0.992653	0.981901	-1.12796	3.03754	NA	NA	NA	NA	NA	FALSE	FALSE	TRUE	TRUE	FALSE	TRUE	FALSE
QESVFREMCEGLLEESDGEDEHEAGRAGQPE	305	Gltscr2	Q8BK35	1	1	0.0549017	0.491391	0.0967054	-0.083921	-0.0418037	0.575312	0.00639223	FALSE	TRUE	FALSE	FALSE	FALSE	FALSE	TRUE
NHVLSLSFPIRRDDGSWEVIEGYRAQHSQHR	128	Glud1	P26443	1	0.999999	0.543404	-0.47909	0.718961	-0.234063	-0.175557	-0.245027	0.242449	TRUE	FALSE	FALSE	FALSE	FALSE	FALSE	TRUE
NHVLSLSFPIRRDDGSWEVIEGYRAQHSQHR	128	Glud1	P26443	1	0.999999	0.543404	-0.47909	NA	NA	NA	NA	NA	TRUE	FALSE	FALSE	FALSE	FALSE	FALSE	TRUE
RVKAKIIAEGANGPTTPEADKIFLERNIMVI	410	Glud1	F7CFA5;P26443	0.961594	0.904494	-0.134615	0.0575542	0.0409413	0.302581	-0.175557	-0.245027	0.171761	FALSE	FALSE	TRUE	FALSE	FALSE	FALSE	TRUE
RVKAKIIAEGANGPTTPEADKIFLERNIMVI	410	Glud1	F7CFA5;P26443	0.961594	0.904494	-0.134615	0.0575542	NA	NA	NA	NA	NA	FALSE	FALSE	TRUE	FALSE	FALSE	FALSE	TRUE
IRSRRDRYHNSLRSSSIQSWMLHERERYHGP	343	Gm10439;Ott;Luzp4;Gm15097;Gm15107;Gm15093;Gm15080;Gm15128;Gm15127;Gm15114;Gm15091	A2AJU2;Q62012;L7N278;L7MU67;E9QA14;B1B0X0;B1AV09;A2BI72;A2BI02;A2ADW8;L7N236;B1B0X6;E9Q1L3;B1AVZ5;B1AZM2	0.994673	0.992487	0.958617	-0.847726	0.342866	-0.34814	0.615751	-0.499585	-0.00263733	FALSE	FALSE	TRUE	FALSE	FALSE	FALSE	TRUE
SAEESDESLDRLTCRSMLDTLY_________	427	Gm10439;Ott;Luzp4;Gm15097;Gm15107;Gm15093;Gm15080;Gm15128;Gm15127;Gm15114;Gm15091	A2AJU2;Q62012;L7N278;L7MU67;E9QA14;B1B0X0;B1AV09;A2BI72;A2BI02;A2ADW8;L7N236;B1B0X6;E9Q1L3;B1AVZ5;B1AZM2	1	1	NA	NA	NA	NA	0.615751	-0.499585	NA	FALSE	FALSE	TRUE	FALSE	FALSE	FALSE	TRUE
EFLECSAKGGRGDTGSADIQDLEKWLAKIA_	964	Gm20425;Srprb	E9Q035;P47758	0.999997	0.999932	0.313764	-0.196971	0.088182	-0.1516	0.225582	-0.0453719	-0.0317087	FALSE	FALSE	TRUE	FALSE	FALSE	FALSE	TRUE
TDSSAIYKVNNNRGNSLTLIDLPGHESLRFQ	819	Gm20425;Srprb	E9Q035;P47758	0.975749	NA	0.683229	NA	0.457647	NA	0.225582	-0.0453719	0.457647	FALSE	FALSE	TRUE	FALSE	FALSE	FALSE	TRUE
DTFGPGDDDEIVFDDTGDDDEDIDDI_____	134	Gm21319	F6YNI8	0.999987	0.999969	NA	NA	NA	NA	NA	NA	NA	FALSE	FALSE	TRUE	FALSE	FALSE	FALSE	TRUE
KNKSKASTKLHVGNISPTCTNQELRAKFEEY	202	Gm21992;Rbm4;Rbm4b	F7BGR7;J3QPA9;Q8C7Q4;Q5CZX8;S4R1A6;F6TBN8;Q8VE92	0.956838	0.968437	0.209428	0.294312	0.345488	0.444777	-0.13606	-0.150465	0.395133	FALSE	FALSE	TRUE	TRUE	FALSE	FALSE	FALSE
TSREDSEDLLCRPQSSPKTSIREESSPCSED	387	Gm340	F6RGI3	0.889882	0.666281	-0.458172	0.445727	NA	NA	NA	NA	NA	FALSE	FALSE	TRUE	TRUE	FALSE	FALSE	FALSE
TSTPFGSGRGREKRMSNELESYFKPSMLEDP	132	Gm7102;Mplkip	J3QQ10;Q9D011	0.999975	NA	1.14899	NA	NA	NA	NA	NA	NA	FALSE	FALSE	TRUE	FALSE	FALSE	FALSE	TRUE
RWQSEAGSKDHTSQLSPVPSRPTSGDRPAGG	405	Gm7353;Zc3h3	D3Z081;Q8CHP0	0.993837	0.997588	-0.261952	-0.14709	NA	NA	NA	NA	NA	FALSE	FALSE	TRUE	TRUE	FALSE	FALSE	FALSE
EVRPEKLATPSKPGLSPSKYKWKASSPSASS	370	Gm7353;Zc3h3	D3Z081;Q8CHP0	0.891732	0.995015	-0.592828	-0.328888	NA	NA	NA	NA	NA	FALSE	FALSE	TRUE	TRUE	TRUE	FALSE	FALSE
PAAAAAPAKAEAKEESEESDEDMGFGLFD__	304	Gm8730;Rplp0	E9Q070;P14869	0.99268	NA	0.00740557	NA	NA	NA	NA	-1.65544	NA	FALSE	FALSE	TRUE	FALSE	FALSE	FALSE	TRUE
AAAPAKAEAKEESEESDEDMGFGLFD_____	307	Gm8730;Rplp0	E9Q070;P14869	0.99028	NA	NA	NA	NA	NA	NA	-1.65544	NA	FALSE	FALSE	TRUE	FALSE	FALSE	FALSE	TRUE
QEFVRTLQPGAPPPPSPAFCFQEFTAVVHSF	365	Gmip	Q6PGG2	NA	0.946363	NA	NA	NA	NA	0.0305456	NA	NA	FALSE	FALSE	TRUE	TRUE	FALSE	FALSE	FALSE
VVTEENSEASSWRDLSPEGPAPLTEEELDLR	75	Gmip	Q6PGG2	0.999995	0.999999	0.762681	0.630592	0.732135	NA	0.0305456	NA	0.732135	FALSE	FALSE	TRUE	TRUE	FALSE	FALSE	FALSE
SRSGSRERREEQTDTSDGESVTHHIRRLNQQ	51	Gnl1	P36916	0.771634	0.749479	-0.0842004	-0.991312	NA	NA	NA	NA	NA	FALSE	TRUE	FALSE	FALSE	FALSE	FALSE	TRUE
AEISDVAPVEETRELSPEQSTAGKPSDGSSA	505	Gnl3	Q8CI11	1	1	0.128677	0.649661	-0.011465	0.403314	0.140142	0.246347	0.195925	FALSE	TRUE	FALSE	TRUE	FALSE	FALSE	FALSE
GERNAEISDVAPVEETRELSPEQSTAGKPSD	501	Gnl3	Q8CI11	0.847437	0.461308	0.540904	NA	0.400762	NA	0.140142	0.246347	0.400762	FALSE	TRUE	FALSE	FALSE	FALSE	FALSE	TRUE
LDRQKEQERKRKLEVSPGDEQSNVETREESD	95	Gnl3	Q8CI11	0.999999	0.999998	0.0720277	0.271187	-0.068114	0.0248393	0.140142	0.246347	-0.0216373	FALSE	TRUE	FALSE	TRUE	FALSE	FALSE	FALSE
DVPSSSSSRFSVGSASPSSVLLYAKDLKKWD	17	Gnpat	P98192;Q05DV2	0.997418	0.967913	0.112787	0.475292	0.249241	-0.243672	-0.136454	0.718964	0.00278436	FALSE	FALSE	TRUE	TRUE	FALSE	FALSE	FALSE
VPAGAKKKKKIKNGHSPERPTASDCQSPENS	44	Golga2	Z4YJU8;A2AN46	0.910452	NA	-0.154842	NA	-0.285666	NA	0.130823	0.0140696	-0.285666	FALSE	FALSE	TRUE	TRUE	FALSE	FALSE	FALSE
VPAGAKKKKKIKNGHSPERPTASDCQSPENS	44	Golga2	Z4YJU8;A2AN46	0.910452	NA	-0.154842	NA	NA	NA	NA	NA	NA	FALSE	FALSE	TRUE	TRUE	FALSE	FALSE	FALSE
VPAGAKKKKKIKNGHSPERPTASDCQSPENI	55	Golga2	E9PUQ5;A2AN45;A2AN42	1	0.999999	0.0381989	0.33308	-0.0926246	0.319011	0.130823	0.0140696	0.113193	FALSE	FALSE	TRUE	TRUE	FALSE	FALSE	FALSE
VPAGAKKKKKIKNGHSPERPTASDCQSPENI	55	Golga2	E9PUQ5;A2AN45;A2AN42	1	0.999999	0.0381989	0.33308	NA	NA	NA	NA	NA	FALSE	FALSE	TRUE	TRUE	FALSE	FALSE	FALSE
GDTQTFAQKLQLRVPSMESLFRSPIKESLFR	93	Golga4	Q91VW5	0.999999	0.999975	0.12133	-0.306234	0.306054	0.210897	-0.184725	-0.517131	0.258475	TRUE	FALSE	FALSE	FALSE	FALSE	FALSE	TRUE
ASAPRPSSQFVRRKKSEPDDELLFDFLNSSQ	116	Golga5	Q9QYE6	1	1	0.0705271	0.127765	0.051152	0.0617795	0.0193751	0.0659858	0.0564658	FALSE	FALSE	TRUE	FALSE	FALSE	FALSE	TRUE
TGRVEVKKEKGRAPVSPSSPSGVSSVNTSVT	150	Golga5	Q9QYE6	0.999408	0.999906	0.109919	0.576377	0.0905441	0.510391	0.0193751	0.0659858	0.300468	FALSE	FALSE	TRUE	TRUE	FALSE	FALSE	FALSE
VEVKKEKGRAPVSPSSPSGVSSVNTSVTTTK	153	Golga5	Q9QYE6	0.99869	0.976405	0.262313	0.580821	0.242938	0.514835	0.0193751	0.0659858	0.378887	FALSE	FALSE	TRUE	TRUE	FALSE	FALSE	FALSE
CEVSTAGTTLLNRSDSSPEENGQAVLENTFS	507	Golgb1	E9QAH1;E9PVZ8	0.959906	0.979067	-0.400757	0.241352	-0.363585	0.225997	-0.0371713	0.0153548	-0.068794	FALSE	FALSE	TRUE	FALSE	FALSE	FALSE	TRUE
GNGGSAAPVKETAASSPPGAGGEEHWKPELE	1101	Golgb1	E9QAH1;E9PVZ8	0.976088	0.96813	1.32355	-2.92555	1.36072	-2.9409	-0.0371713	0.0153548	-0.79009	FALSE	FALSE	TRUE	TRUE	FALSE	FALSE	FALSE
EEELVCVQKEATRKVSEIEDQLKKELKHLHH	2614	Golgb1	E9QAH1;E9PVZ8	1	1	-0.240253	-0.138775	-0.203082	-0.15413	-0.0371713	0.0153548	-0.178606	FALSE	FALSE	TRUE	FALSE	FALSE	FALSE	TRUE
FEEAEQVREENLPEESEEQKQSEAKQGNVEM	568	Golim4	D3YVW2;Q8BXA1	1	1	-0.262072	0.531169	-0.352798	0.304784	0.0907261	0.226385	-0.0240071	FALSE	FALSE	TRUE	FALSE	FALSE	FALSE	TRUE
KEVVEKGVVIPTWNISPIKKASEIKQPPQFV	347	Gon4l	Q9DB00	0.999987	0.999987	-0.278223	-0.342159	NA	NA	NA	NA	NA	FALSE	TRUE	FALSE	TRUE	TRUE	FALSE	FALSE
NKRKKALLAQAIAERSKKTQAETIKLKRIQK	175	Gorab	Q8BRM2	1	1	NA	1.24513	NA	1.86126	0.56258	-0.616127	1.86126	FALSE	FALSE	TRUE	FALSE	FALSE	FALSE	TRUE
SAPKQRANSQKPRSPSPVAPSPLTPTSSSGD	82	Gorab	Q8BRM2;A0A087WQS3	0.977445	0.954882	-0.715718	0.155231	-1.2783	0.771358	0.56258	-0.616127	-0.25347	FALSE	FALSE	TRUE	TRUE	FALSE	FALSE	FALSE
EATWSGSEFEISFPDSPGAQAQADHLPRLTL	376	Gorasp1	Q91X51	0.971601	NA	0.232227	NA	0.0936103	NA	0.138616	0.413594	0.0936103	TRUE	FALSE	FALSE	TRUE	FALSE	FALSE	FALSE
DCRAETEGRASQAQATPDPEPGL________	439	Gorasp1	Q91X51	0.999869	0.999997	NA	NA	NA	NA	0.138616	0.413594	NA	TRUE	FALSE	FALSE	FALSE	FALSE	FALSE	TRUE
IPTQPSSQHKKPPGATPPGTPATTSQLTAFP	216	Gorasp1	Q91X51	0.924771	0.914465	-0.456806	0.00733905	-0.595422	-0.406255	0.138616	0.413594	-0.500839	TRUE	FALSE	FALSE	FALSE	FALSE	FALSE	TRUE
GSSSSSHERGGEATWSGSEFEISFPDSPGAQ	365	Gorasp1	Q91X51	0.812806	0.876843	-0.129876	-0.0372955	-0.268493	-0.45089	0.138616	0.413594	-0.359691	TRUE	FALSE	FALSE	FALSE	FALSE	FALSE	TRUE
SSSSHERGGEATWSGSEFEISFPDSPGAQAQ	367	Gorasp1	Q91X51	0.818871	NA	-0.246226	NA	-0.384842	NA	0.138616	0.413594	-0.384842	TRUE	FALSE	FALSE	FALSE	FALSE	FALSE	TRUE
FEEGKKISLPGQMTGTPITPLKDGFTEVQLS	202	Gorasp2	A2ATI9;Q99JX3;A2ATI8;A2ATI6	0.983693	0.906948	0.832693	1.22903	1.05352	1.114	-0.220825	0.115033	1.08376	FALSE	FALSE	TRUE	FALSE	FALSE	FALSE	TRUE
GKKISLPGQMTGTPITPLKDGFTEVQLSSVS	205	Gorasp2	A2ATI9;Q99JX3;A2ATI8;A2ATI6	0.993045	0.997514	0.0513394	0.749663	0.272165	0.63463	-0.220825	0.115033	0.453397	FALSE	FALSE	TRUE	FALSE	FALSE	FALSE	TRUE
DPGQVSSFFNSEEAESGEDEDIVGPMPAKGP	146	Gpalpp1	Q69ZC8	0.999991	0.999999	0.0391918	-0.410946	NA	-1.3928	NA	0.981853	-1.3928	FALSE	FALSE	TRUE	FALSE	FALSE	FALSE	TRUE
FFGPALPPGFKKQDDSPPRPIIGPALPPGFI	104	Gpalpp1	Q69ZC8	1	1	0.0838903	-0.300839	NA	-1.28269	NA	0.981853	-1.28269	FALSE	FALSE	TRUE	TRUE	FALSE	FALSE	FALSE
AEQQWDKKLPELNWRSDEEDEDSDFGEEQRD	687	Gpam	Q61586	NA	1	NA	-0.018235	NA	-0.230867	0.0570014	0.212632	-0.230867	FALSE	FALSE	TRUE	FALSE	FALSE	FALSE	TRUE
LTSGEEKPDRDLGNCSDVDNHEPTPPKILTD	130	Gpatch4	Q3TFK5;A0A0A6YWB3	0.971404	0.999214	-1.52717	0.344601	-1.50044	0.231167	-0.0267293	0.113434	-0.634637	FALSE	FALSE	TRUE	FALSE	FALSE	FALSE	TRUE
KKKRQKAERQGTAIGSEEEEAAGESGPRELS	258	Gpatch4	Q3TFK5	1	1	-0.0110662	0.0973411	0.015663	-0.0160927	-0.0267293	0.113434	-0.000214822	FALSE	FALSE	TRUE	FALSE	FALSE	FALSE	TRUE
DRDLGNCSDVDNHEPTPPKILTDEMLLKACE	138	Gpatch4	Q3TFK5;A0A0A6YWB3	0.999022	NA	-2.886	NA	-2.85927	NA	-0.0267293	0.113434	-2.85927	FALSE	FALSE	TRUE	FALSE	FALSE	FALSE	TRUE
SGRRDFIRSKIYRSQSPHYFQSGRGEGPGKK	1039	Gpatch8	A2A6A1	0.981527	0.995677	0.152997	-0.484166	0.0864491	-0.777066	0.0665482	0.2929	-0.345308	FALSE	FALSE	TRUE	TRUE	FALSE	FALSE	FALSE
APFGHQFSEEAAGPLSDPPPEEPKSEEATAD	1206	Gpatch8	A2A6A1	1	1	0.164723	0.138552	0.0981744	-0.154347	0.0665482	0.2929	-0.0280864	FALSE	FALSE	TRUE	FALSE	FALSE	FALSE	TRUE
__________MAGRESPPPSAPSMAPISFGF	6	Gpkow	Q56A08	0.999994	0.999565	-0.458067	-0.203004	-0.916988	0.12855	0.458921	-0.331554	-0.394219	FALSE	FALSE	TRUE	TRUE	FALSE	FALSE	FALSE
ILTRGTLDEEDEEADSDTDDIDHRVTEESRE	338	Gpn1	Q8VCE2	0.626472	0.843216	NA	-0.328127	NA	NA	NA	NA	NA	TRUE	FALSE	FALSE	FALSE	FALSE	FALSE	TRUE
MGSVALDPEAGKGNASPVLDPSDLILTRGTL	314	Gpn1	Q8VCE2	0.999991	1	0.379432	-1.01718	NA	NA	NA	NA	NA	TRUE	FALSE	FALSE	TRUE	FALSE	FALSE	FALSE
TTSGVMENMKKVKKVSNGAVEPQGSWEGTA_	537	Gpr107	Q8BUV8	NA	0.999999	NA	0.762476	NA	NA	0.0930479	NA	NA	FALSE	FALSE	TRUE	FALSE	FALSE	FALSE	TRUE
PQLMKQSYGVENRAYSQEEITQGLEMGDTLY	303	Gprc5a	G5E8C3;Q8BHL4	0.999787	NA	0.135443	NA	NA	NA	NA	NA	NA	FALSE	FALSE	TRUE	FALSE	FALSE	FALSE	TRUE
EHNAALRSAVGFSNGSLEQRSSSLGKKPSSL	355	Gprc5b	Q923Z0	NA	0.996741	NA	0.286763	NA	NA	NA	NA	NA	FALSE	TRUE	FALSE	FALSE	FALSE	FALSE	TRUE
GSLEQRSSSLGKKPSSLGNRPSAPFRSNVYQ	369	Gprc5b	Q923Z0	0.823506	NA	-0.184344	NA	NA	NA	NA	NA	NA	FALSE	TRUE	FALSE	FALSE	FALSE	FALSE	TRUE
DLLRLPLDRGIPRAPSSDEECFFDLLSKFQS	53	Gpsm1	A2AIV3;F6SX81;Q6IR34	0.86306	0.983184	NA	NA	NA	NA	NA	NA	NA	FALSE	FALSE	TRUE	FALSE	FALSE	FALSE	TRUE
DGSLHGAGAKLGRRHSMENLELMKLTPEKVP	408	Gpsm2	Q8VDU0	1	1	0.125353	-0.540925	NA	NA	NA	NA	NA	TRUE	FALSE	FALSE	FALSE	FALSE	FALSE	TRUE
LTKTESTYLAEIHRQSPKEKASKSSAVRRRK	580	Gramd1b	D3YWR0;Q80TI0;F7BFL8	1	1	0.263594	0.0565835	-0.0330924	0.373633	0.296687	-0.317049	0.17027	FALSE	FALSE	TRUE	TRUE	FALSE	FALSE	FALSE
RVPHLEEVMSPVTTPTDEDVGHRIKHVAGST	617	Gramd1b	D3YWR0;Q80TI0;F7BFL8	0.995893	0.990748	0.201858	0.744764	-0.0948284	1.06181	0.296687	-0.317049	0.483492	FALSE	FALSE	TRUE	FALSE	FALSE	FALSE	TRUE
NDSSSKSSIETKPDASPQLPKKSITNSTLTS	304	Gramd1b	D3YWR0;Q80TI0;F7BFL8	0.999994	0.999992	0.208444	-0.0192873	-0.0882424	0.297762	0.296687	-0.317049	0.10476	FALSE	FALSE	TRUE	TRUE	FALSE	FALSE	FALSE
AESPDQKRSLGLWSKSSFDGSSLLSDKNDCK	71	Gramd3	Q9D2W5;Q6PEM6	0.891615	0.640139	0.584977	-0.57278	NA	NA	NA	NA	NA	TRUE	FALSE	FALSE	FALSE	FALSE	FALSE	TRUE
RFRGHKREDLLDLAESPNASDTECGDEIPLK	75	Gramd4	Q8CB44;D3YUE7;D6RET7	0.982484	NA	0.38304	NA	0.144002	NA	0.239038	1.42766	0.144002	FALSE	FALSE	TRUE	TRUE	FALSE	FALSE	FALSE
HKREDLLDLAESPNASDTECGDEIPLKTPRP	79	Gramd4	Q8CB44;D3YUE7;D6RET7	0.79521	0.836793	0.360379	-0.338725	0.121341	-1.76638	0.239038	1.42766	-0.822522	FALSE	FALSE	TRUE	FALSE	FALSE	FALSE	TRUE
AWRKRSTRMNILSSQSPLHPSTLNAVIHRTQ	432	Grb10	Q5SUW3;Q60760	0.987416	0.969721	0.0738184	-0.583355	0.350375	-0.772768	-0.276556	0.189413	-0.211197	FALSE	FALSE	TRUE	TRUE	FALSE	FALSE	FALSE
AIPNPFPELTGAAPGSPPSVAPSSLPPPPSQ	96	Grb10	Q5SUW3;Q60760;B1ATS7;Q5SUW0	0.798752	0.747864	0.0884235	NA	0.36498	NA	-0.276556	0.189413	0.36498	FALSE	FALSE	TRUE	TRUE	FALSE	FALSE	FALSE
KEKESSAIPARSLSSSPQAQPPRPAELSDEE	643	Gripap1	A2AEW9;A2AEW8;Q8VD04	0.751339	NA	NA	NA	NA	NA	NA	NA	NA	FALSE	FALSE	TRUE	TRUE	FALSE	FALSE	FALSE
PQAIYCKDVLDIEQFSTVKGVDLEPTDQDFY	484	Grk6;Grk5	Q9EP84;O70293;Q8VEB1	0.87825	0.5	0.231227	0.168	0.47514	0.159513	-0.243913	0.00848689	0.317327	FALSE	FALSE	TRUE	FALSE	TRUE	FALSE	FALSE
FAESCKPVQQPSAFGSMKVSRDKDGSKVTTV	25	Gsk3b	E9QAQ5;Q9WV60	NA	0.999964	NA	0.200504	NA	0.650431	0.643901	-0.449927	0.650431	FALSE	FALSE	TRUE	FALSE	FALSE	FALSE	TRUE
NQAMDVSNQLARVCYSPDFEKLKVEYLEQLP	117	Gstm4	Q8R5I6;A2AE91	NA	0.791954	NA	NA	NA	NA	NA	NA	NA	TRUE	FALSE	FALSE	TRUE	FALSE	FALSE	FALSE
ENQAMDVSNQLARVCYSPDFEKLKVEYLEQL	116	Gstm4	Q8R5I6;A2AE91	NA	0.881559	NA	NA	NA	NA	NA	NA	NA	TRUE	FALSE	FALSE	FALSE	FALSE	FALSE	TRUE
RKPSGGSSKGTSRPGTPSAEAASTSSTLRAA	389	Gtf2f1	Q3THK3	0.996813	0.919138	-0.0146409	-0.20234	NA	0.169699	NA	-0.372038	0.169699	FALSE	TRUE	FALSE	FALSE	FALSE	FALSE	TRUE
DLEDDLEMSSDASDASGEEGSRTSKAKKKAP	224	Gtf2f1	Q3THK3	NA	0.851216	NA	NA	NA	NA	NA	-0.372038	NA	FALSE	TRUE	FALSE	FALSE	FALSE	FALSE	TRUE
PEMFETAIKESTSSKSPPIFLSGKINSSPNV	783	Gtf2i	Q3UHU8	1	0.999999	-0.0518593	-0.280422	-0.095877	-0.267336	0.0440177	-0.0130867	-0.181606	FALSE	FALSE	TRUE	TRUE	FALSE	FALSE	FALSE
LPAKKPTLQDVRVAASPRPGAEEQAEAQAPA	1890	Gtf3c1	Q8K284	1	1	0.0572265	0.321004	-0.240329	0.259021	0.297555	0.0619835	0.00934614	FALSE	TRUE	FALSE	TRUE	FALSE	FALSE	FALSE
LWKPTHEDSKILLVDSPGMGDGEDEQQEEGT	607	Gtf3c4	Q8BMQ2;E9Q2B0	1	1	0.13741	-0.191623	-0.073053	-0.295557	0.210463	0.103934	-0.184305	FALSE	FALSE	TRUE	TRUE	FALSE	FALSE	FALSE
KAVGTITKLLQTTNNSPMNSKPQQIKMQSTK	580	Gtpbp1	O08582	NA	0.870489	NA	1.26442	NA	1.54064	0.023563	-0.276223	1.54064	TRUE	FALSE	FALSE	TRUE	FALSE	FALSE	FALSE
DKNTPWKSFLVIVDGSPKNDEGHKTEQPDDE	611	Gzf1	Q4VBD9	1	1	-0.118891	-0.337448	NA	NA	NA	NA	NA	FALSE	FALSE	TRUE	TRUE	FALSE	FALSE	FALSE
LPHTPRLTHFPTVSGSPASLADSMQQKLAGP	326	H13	A3KGR9	0.753941	0.344977	1.44855	NA	NA	NA	NA	NA	NA	FALSE	FALSE	TRUE	TRUE	FALSE	FALSE	FALSE
GGDYALAPGSQTSDLSLPDCKA_________;GGDYALAPGSQTSDLSLPDCKVMVHDPHSLA	313	H2-K1	Q3TH01;P01901;A0A0B4J1G3;P14428;P03991;P04223	0.99975	NA	0.880285	NA	0.655597	NA	0.224688	-0.0234897	0.655597	FALSE	FALSE	TRUE	FALSE	FALSE	FALSE	TRUE
SLRRYLQLRKETLLCTDPPKAHVTHHPRSYG	203	H2-Q6;H2-Q8	P79568;P14430	0.914451	0.868007	0.540317	NA	NA	NA	NA	NA	NA	FALSE	FALSE	TRUE	FALSE	FALSE	FALSE	TRUE
SAGHGLPAKFVIHCNSPVWGADKCEELLEKT	278	H2afy	Q9QZQ8	NA	1	NA	NA	NA	NA	-0.0625362	0.1333	NA	FALSE	TRUE	FALSE	TRUE	FALSE	FALSE	FALSE
GEVSKAASADSTTEGTPTDGFTVLSTKSLFL	178	H2afy	Q9QZQ8	0.991971	0.995871	0.0468167	0.303927	0.109353	0.170626	-0.0625362	0.1333	0.13999	FALSE	TRUE	FALSE	FALSE	FALSE	FALSE	TRUE
RPLFLAPDFDRWLDESDAEMELRAKEEERLN	114	Hacd3	Q8K2C9	1	1	0.224638	-0.0610594	0.0156598	-0.0218083	0.208978	-0.0392511	-0.00307427	FALSE	FALSE	TRUE	FALSE	FALSE	FALSE	TRUE
_________METQVLTPHVYWAQRHRELYLR	7	Hacd3	Q8K2C9	NA	0.999995	NA	NA	NA	NA	0.208978	-0.0392511	NA	FALSE	FALSE	TRUE	FALSE	FALSE	FALSE	TRUE
KPNFVIKVPKGTRDLSPQQMVVREKILDKII	66	Hars2	Q99KK9;G5E823	1	1	-0.334111	0.233029	0.00377175	0.108701	-0.337882	0.124328	0.0562363	FALSE	FALSE	TRUE	TRUE	FALSE	FALSE	FALSE
RTPIEKTLTYKTIADSEEEDSPLSDTAKNSQ	500	Haus6	Q6NV99	0.999918	NA	0.172246	NA	NA	NA	NA	-0.262452	NA	TRUE	FALSE	FALSE	FALSE	FALSE	FALSE	TRUE
QARLVDEVARVVLSDSPQLSERKEVELEELI	550	Haus6	Q6NV99	0.995224	0.989617	1.06546	1.32809	NA	1.59054	NA	-0.262452	1.59054	TRUE	FALSE	FALSE	TRUE	FALSE	FALSE	FALSE
KEGKWHMKWKGFLGLSPFRLIKDRPAAVDLL	386	Haus6	Q6NV99	1	1	0.627605	-0.711393	NA	-0.448942	NA	-0.262452	-0.448942	TRUE	FALSE	FALSE	TRUE	FALSE	FALSE	FALSE
LIKDRPAAVDLLPPMSPLTFDPVSEEVYAKS	405	Haus6	Q6NV99	0.999645	0.974331	NA	0.709644	NA	0.972095	NA	-0.262452	0.972095	TRUE	FALSE	FALSE	TRUE	FALSE	FALSE	FALSE
MGFEVPGLTSEENGLSVRAPHKGPPGDDVSV	185	Hbs1l	Q69ZS7	NA	0.947087	NA	-0.161718	NA	0.290734	NA	-0.452451	0.290734	FALSE	FALSE	TRUE	FALSE	FALSE	FALSE	TRUE
PVPGPSVPPPEELQVSPGPRQQLPPRQLLQS	1516	Hcfc1	Q61191;F6SJS2	0.998227	0.997322	-0.980903	-0.270504	-0.980037	0.168488	-0.000865357	-0.438992	-0.405775	FALSE	FALSE	TRUE	TRUE	FALSE	FALSE	FALSE
VMVTHYFLPPDDAVQSDDDSGTVPDYNQLKK	1848	Hcfc1	Q61191;B1AUX2;F6SJS2	0.742222	0.927731	-0.00561557	-0.122554	-0.00475021	0.316438	-0.000865357	-0.438992	0.155844	FALSE	FALSE	TRUE	FALSE	FALSE	FALSE	TRUE
__________MASAVSPANLPAVLLQPRWKR	6	Hcfc1	Q61191;B1AUX2	1	1	-0.00374614	-0.295305	-0.00288078	0.143687	-0.000865357	-0.438992	0.0704029	FALSE	FALSE	TRUE	TRUE	FALSE	FALSE	FALSE
GVQMQAIPEDAIPEESGDEDEEDPDKRISIC	393	Hdac1;Gm10093	O09106;D3YYI8	1	1	0.110558	0.00705194	0.0514836	0.118872	0.059074	-0.11182	0.0851777	FALSE	FALSE	TRUE	FALSE	FALSE	FALSE	TRUE
GVQMQAIPEDAVHEDSGDEDGEDPDKRISIR	394	Hdac2	P70288	1	1	-0.0574156	0.272023	0.00719136	0.0283541	-0.064607	0.243669	0.0177727	FALSE	FALSE	TRUE	FALSE	FALSE	FALSE	TRUE
APNEFYDGDHDNDKESDVEI___________	424	Hdac3	Q3UM33	1	0.999847	-0.195348	-0.0413429	-0.199755	-0.40972	0.00440694	0.368377	-0.304737	TRUE	FALSE	FALSE	FALSE	FALSE	FALSE	TRUE
SIHKLRQHRPLGRTQSAPLPQNAQALQHLVI	465	Hdac4	Q6NZM9	0.834257	0.964998	-0.0932897	-1.03192	NA	NA	NA	NA	NA	FALSE	FALSE	TRUE	FALSE	FALSE	FALSE	TRUE
LEGERPLPVEVEKNSTPSEPDSGQGPPAEEE	200	Hdgf	P51859;E0CXA0	0.876745	0.498192	0.0450444	NA	0.0275105	NA	0.0175339	-0.935117	0.0275105	FALSE	FALSE	TRUE	FALSE	FALSE	FALSE	TRUE
EKGTLKRRAGDVLEDSPKRPKESGDHEEEDK	165	Hdgf	P51859;E0CXA0	1	1	-0.0490731	-0.898726	-0.066607	0.0363907	0.0175339	-0.935117	-0.0151081	FALSE	FALSE	TRUE	TRUE	FALSE	FALSE	FALSE
RPVKVERTRKRSEGLSLERKGEKKKEPSVEE	454	Hdgfrp2	Q3UMU9	0.99999	0.99999	0.711275	-0.614249	NA	0.00260829	NA	-0.616857	0.00260829	FALSE	TRUE	FALSE	FALSE	FALSE	FALSE	TRUE
ESRRVMTVTAVTTTATSDRMESDSDSDKSSD	136	Hdgfrp2	Q3UMU9	0.850037	0.430988	-0.0612923	NA	NA	NA	NA	-0.616857	NA	FALSE	TRUE	FALSE	FALSE	FALSE	FALSE	TRUE
REEKERRKERAERGGSSGEELEDEEPVKKRS	366	Hdgfrp2	Q3UMU9	0.933854	0.562273	0.785079	-0.0767063	NA	0.540151	NA	-0.616857	0.540151	FALSE	TRUE	FALSE	FALSE	FALSE	FALSE	TRUE
RSGLVPQQIKVATLNSEEENDPPTYKDAFPP	31	Hdlbp	Q8VDJ3;A0A087WP83;A0A087WS92;A0A087WQY9;A0A087WPC5	1	1	0.135871	-0.651564	0.0203989	-0.144145	0.115472	-0.507419	-0.061873	FALSE	FALSE	TRUE	FALSE	FALSE	FALSE	TRUE
QFSPIESCQAEAAAASNGTGDEEDDGPAAEL	28	Heatr3	Q8BQM4	0.948648	0.831286	0.178176	-0.507788	-0.258315	-0.145426	0.43649	-0.362362	-0.20187	FALSE	FALSE	TRUE	FALSE	FALSE	FALSE	TRUE
TEGFPEHSRLGITSMSVRSSPSVKDSRTNSG	345	Heg1	E9Q7X6	NA	0.772794	NA	NA	NA	NA	NA	NA	NA	FALSE	FALSE	TRUE	FALSE	FALSE	FALSE	TRUE
VELSPTGRPKRRSRKSINYSELDQFPSELEK	498	Hells	Q60848	NA	0.996054	NA	NA	NA	NA	0.185605	-0.410812	NA	FALSE	TRUE	FALSE	FALSE	FALSE	FALSE	TRUE
ADDPPPQSQQERRVSTDLPEGQDVYTAACNS	1429	Herc1	E9PZP8	0.883315	NA	0.360323	NA	NA	NA	NA	NA	NA	FALSE	FALSE	TRUE	FALSE	FALSE	FALSE	TRUE
RADDPPPQSQQERRVSTDLPEGQDVYTAACN	1428	Herc1	E9PZP8	0.854908	NA	0.0428134	NA	NA	NA	NA	NA	NA	FALSE	FALSE	TRUE	FALSE	FALSE	FALSE	TRUE
IRAEEEDLAAVPFLASDNEEEEDDKGSTGSL	2929	Herc2	Q4U2R1	1	1	-0.083792	0.502942	-0.648249	0.507189	0.564457	-0.00424777	-0.0705297	FALSE	FALSE	TRUE	FALSE	FALSE	FALSE	TRUE
GEKGQNGEDLSTGGASPSAEGEPMSESLVQP	103	Hexim1	Q8R409	0.998105	0.993906	0.695839	-0.215412	0.478231	0.301657	0.217608	-0.517069	0.389944	FALSE	FALSE	TRUE	TRUE	FALSE	FALSE	FALSE
DFGGSQLLPSGQEIQSEDEGTVPAGDGSSCN	52	Hexim2	A2AB66;A2AB67;Q3TVI4	0.438447	0.907643	NA	-0.17718	NA	NA	NA	NA	NA	FALSE	FALSE	TRUE	FALSE	FALSE	FALSE	TRUE
AGDGSSCNIRGSRTQSPGGCSVEAVLARKKH	75	Hexim2	A2AB66;A2AB67;Q3TVI4	0.995634	0.954172	-1.17709	-0.167718	NA	NA	NA	NA	NA	FALSE	FALSE	TRUE	TRUE	FALSE	FALSE	FALSE
IASRETDRLINSELGSPSRADPLSADYQPET	238	Hgsnat	Q3UDW8	0.878606	0.808479	0.273622	2.24984	NA	2.21084	NA	0.038998	2.21084	FALSE	FALSE	TRUE	TRUE	FALSE	TRUE	FALSE
GPGPAASLCAPERRCSPLCGLDLSKKSPPGS	397	Hic1	Z4YJP0;Q9R1Y5	0.999986	1	-0.518636	0.165687	NA	NA	NA	NA	NA	TRUE	FALSE	FALSE	TRUE	FALSE	FALSE	FALSE
EEAVPTPDPFRGSGGSPGPEPPGRPDGSSLL	473	Hic1	Z4YJP0;Q9R1Y5	0.998595	0.984001	-0.529471	1.27917	NA	NA	NA	NA	NA	TRUE	FALSE	FALSE	TRUE	FALSE	FALSE	FALSE
AHLAAGPDSRTIDRFSPT_____________	891	Hic1	Z4YJP0;Q9R1Y5	0.984889	0.998069	-0.0684645	1.11969	NA	NA	NA	NA	NA	TRUE	FALSE	FALSE	TRUE	FALSE	FALSE	FALSE
ERRCSPLCGLDLSKKSPPGSSVPERPLSERE	408	Hic1	Z4YJP0;Q9R1Y5	NA	0.989954	NA	1.59998	NA	NA	NA	NA	NA	TRUE	FALSE	FALSE	TRUE	FALSE	FALSE	FALSE
ESLYPLAKFTAELGLSPDKAAEVLSQGAHLA	864	Hic1	Z4YJP0;Q9R1Y5	1	0.999943	-1.36474	NA	NA	NA	NA	NA	NA	TRUE	FALSE	FALSE	TRUE	TRUE	FALSE	FALSE
______________MSETAPVAQAASTATEK	2	Hist1h1a	P43275	0.954081	0.83852	-0.214125	-0.685454	-0.29004	0.282953	0.0759153	-0.968407	-0.00354361	FALSE	TRUE	FALSE	FALSE	FALSE	FALSE	TRUE
ETAPAETAAPAPVEKSPAKKKTTKKAGAAKR	18	Hist1h1b	P43276	1	1	-0.238542	-0.154394	-0.188772	0.090548	-0.0497702	-0.244942	-0.0491121	FALSE	TRUE	FALSE	TRUE	TRUE	FALSE	FALSE
____________MSETAPAETAAPAPVEKSP	4	Hist1h1b	P43276	0.893194	NA	NA	NA	NA	NA	-0.0497702	-0.244942	NA	FALSE	TRUE	FALSE	FALSE	FALSE	FALSE	TRUE
______________MSETAPAETAAPAPVEK	2	Hist1h1b	P43276	0.946909	0.962942	0.0254854	-0.122413	0.0752555	0.122529	-0.0497702	-0.244942	0.0988921	FALSE	TRUE	FALSE	FALSE	FALSE	FALSE	TRUE
______________MSEAAPAAPAAAPPAEK	2	Hist1h1c	P15864	NA	1	NA	-0.0593897	NA	0.177369	-0.146395	-0.236758	0.177369	FALSE	TRUE	FALSE	FALSE	FALSE	FALSE	TRUE
____________MSETAPAAPAAPAPVEKTP	4	Hist1h1d	P43277	0.5	0.972225	0.516718	-0.316151	0.577872	0.248583	-0.0611541	-0.564734	0.413228	FALSE	TRUE	FALSE	FALSE	FALSE	FALSE	TRUE
______________MSETAPAAPAAPAPVEK	2	Hist1h1d	P43277	0.954436	0.925205	0.109156	-0.151875	0.170311	0.412859	-0.0611541	-0.564734	0.291585	FALSE	TRUE	FALSE	FALSE	FALSE	FALSE	TRUE
ETAPAAPAAPAPVEKTPVKKKAKKTGAAAGK	18	Hist1h1d	P43277	1	1	0.106017	-0.160669	0.167171	0.404065	-0.0611541	-0.564734	0.285618	FALSE	TRUE	FALSE	FALSE	FALSE	FALSE	TRUE
KKKARKAAGGAKRKTSGPPVSELITKAVAAS	36	Hist1h1e	P43274	0.882995	0.828143	0.093171	-0.334189	0.24516	-0.102132	-0.151989	-0.232057	0.0715139	FALSE	TRUE	FALSE	FALSE	FALSE	FALSE	TRUE
______________MSETAPAAPAAPAPAEK	2	Hist1h1e	P43274	0.960824	0.946536	0.0580524	-0.273552	0.210041	-0.0414953	-0.151989	-0.232057	0.0842729	FALSE	TRUE	FALSE	FALSE	FALSE	FALSE	TRUE
____________MSETAPAAPAAPAPAEKTP	4	Hist1h1e	P43274	0.88834	0.704719	0.106343	-0.517895	0.258331	-0.285838	-0.151989	-0.232057	-0.0137534	FALSE	TRUE	FALSE	FALSE	FALSE	FALSE	TRUE
ETAPAAPAAPAPAEKTPVKKKARKAAGGAKR	18	Hist1h1e	P43274	1	1	-0.166844	-0.0427243	-0.0148553	0.189333	-0.151989	-0.232057	0.0872388	FALSE	TRUE	FALSE	FALSE	FALSE	FALSE	TRUE
RPGTVALREIRRYQKSTELLIRKLPFQRLVR	58	Hist1h3b;Hist1h3a;H3f3a;H3f3c	P84228;P68433;F8WI35;P84244;P02301;E0CZ27	NA	0.917633	NA	-0.365853	NA	0.262488	0.000620492	-0.628341	0.262488	FALSE	TRUE	FALSE	FALSE	FALSE	FALSE	TRUE
LPFQRLVREIAQDFKTDLRFQSSAVMALQEA	81	Hist1h3b;Hist1h3a;H3f3a;H3f3c	P84228;P68433;F8WI35;P84244;P02301;E0CZ27	1	1	0.126974	-0.220463	0.126354	0.407878	0.000620492	-0.628341	0.267116	FALSE	TRUE	FALSE	FALSE	FALSE	FALSE	TRUE
PAIRRLARRGGVKRISGLIYEETRGVLKVFL	48	Hist1h4a	P62806	1	1	-0.434988	0.255199	-0.468647	0.619918	0.0336581	-0.364719	0.0756356	FALSE	TRUE	FALSE	FALSE	FALSE	FALSE	TRUE
TEHAKRKTVTAMDVVYALKRQGRTLYGFGG_	89	Hist1h4a	P62806	1	1	-2.48011	-1.22058	-2.51377	-0.855861	0.0336581	-0.364719	-1.68481	FALSE	TRUE	FALSE	FALSE	FALSE	FALSE	TRUE
NRERENRVMTLQWLISPVKVVPRPRMLPSQV	388	Hjurp	E9QKG8;Q6PG16;E9Q4T0	1	1	-0.533763	-1.07282	-0.385675	-0.691769	-0.148088	-0.381047	-0.538722	FALSE	FALSE	TRUE	TRUE	TRUE	TRUE	FALSE
GRKRKKPLRDSNAPKSPLTGYVRFMNERREQ	104	Hmg20a	Q9DC33	0.999998	1	-0.562084	-0.52477	-0.864185	-0.448748	0.302102	-0.0760218	-0.656467	FALSE	TRUE	FALSE	TRUE	FALSE	FALSE	FALSE
PRKQPPVSPGTALVGSQKEPSEVPTPKRPRG	44	Hmga1	P17095	0.738887	0.818778	-0.444349	-1.69096	-0.601925	-0.714716	0.157576	-0.976248	-0.65832	FALSE	TRUE	FALSE	FALSE	FALSE	FALSE	TRUE
TEKRGRGRPRKQPPVSPGTALVGSQKEPSEV	36	Hmga1	P17095	0.940922	0.982833	NA	-0.906332	NA	0.0699162	0.157576	-0.976248	0.0699162	FALSE	TRUE	FALSE	TRUE	FALSE	FALSE	FALSE
ELPAENGETENQSPASEEEKEAKSD______	77	Hmgn1	D3Z607;P18608	0.999029	0.992285	-0.275484	-0.487621	NA	NA	NA	NA	NA	FALSE	TRUE	FALSE	FALSE	FALSE	FALSE	TRUE
QTTELPAENGETENQSPASEEEKEAKSD___	74	Hmgn1	D3Z607;P18608	0.76665	0.978628	-0.0773797	-0.564457	NA	NA	NA	NA	NA	FALSE	TRUE	FALSE	TRUE	FALSE	FALSE	FALSE
SPQKKSPPTTMLLPASPAKAPETEPIDVAAH	505	Hmgxb4	Q80Y32;Q8BTT5	1	1	-0.381283	-0.044107	NA	NA	NA	NA	NA	FALSE	FALSE	TRUE	TRUE	TRUE	FALSE	FALSE
TLESSQKKKKKSSPQSPDTAMDLLKAITSPL	105	Hmgxb4	Q80Y32	0.996728	0.990887	0.00138565	-0.053928	NA	NA	NA	NA	NA	FALSE	FALSE	TRUE	TRUE	FALSE	FALSE	FALSE
DQSPSQMASLRQRPASLVQDTAPAETPRGKP	242	Hmox1	P14901	0.997736	0.999511	-1.34704	-0.093879	-1.23148	-0.849792	-0.115566	0.755913	-1.04063	FALSE	FALSE	TRUE	FALSE	FALSE	FALSE	TRUE
SSGEGLAFFTFPNIDSPTKFKQLYRARMNTL	174	Hmox1	P14901	0.784158	0.698785	0.452649	1.14496	0.568215	0.389047	-0.115566	0.755913	0.478631	FALSE	FALSE	TRUE	TRUE	TRUE	FALSE	FALSE
GGREDSESPGTQRSNSSEASSGDFLDLKGEG	87	Hn1	P97825	0.987113	0.938782	-0.0866479	-0.345876	NA	NA	NA	NA	NA	FALSE	TRUE	FALSE	FALSE	FALSE	FALSE	TRUE
__________MSKSESPKEPEQLRKLFIGGL	6	Hnrnpa1	P49312;Q5EBP8	1	1	-0.0732718	-0.162703	-0.0834207	0.0719324	0.0101489	-0.234635	-0.00574417	FALSE	FALSE	TRUE	TRUE	FALSE	FALSE	FALSE
YNGYGGGPGGGNFGGSPGYGGGRGGYGGGGP	259	Hnrnpa2b1	O88569	1	1	-0.194591	-0.595053	-0.0244099	-0.332134	-0.170181	-0.262919	-0.178272	FALSE	FALSE	TRUE	TRUE	FALSE	FALSE	FALSE
NMGGPYGGGNYGPGGSGGSGGYGGRSRY___	341	Hnrnpa2b1	O88569	0.995027	0.982297	-1.62574	-1.08896	-1.45556	-0.826041	-0.170181	-0.262919	-1.1408	FALSE	FALSE	TRUE	FALSE	FALSE	FALSE	TRUE
KIEKEQSKQADLSFSSPVEMKNEKSEEEQSS	232	Hnrnpc	Q9Z204	0.999253	0.998867	-0.172488	-0.469909	-0.155706	-0.421736	-0.0167816	-0.0481735	-0.288721	FALSE	FALSE	TRUE	TRUE	FALSE	FALSE	FALSE
SLEKIEKEQSKQADLSFSSPVEMKNEKSEEE	229	Hnrnpc	Q9Z204	0.999937	0.999485	-0.122076	-0.586103	-0.105295	-0.537929	-0.0167816	-0.0481735	-0.321612	FALSE	FALSE	TRUE	FALSE	FALSE	FALSE	TRUE
SAAEMYGSVPEHPSPSPLLSSSFDLDYDFQR	115	Hnrnpc	Q9Z204	0.98398	NA	-0.793521	NA	-0.77674	NA	-0.0167816	-0.0481735	-0.77674	FALSE	FALSE	TRUE	TRUE	FALSE	FALSE	FALSE
DETNVKMESEAGADDSAEEGDLLDDDDNEDR	268	Hnrnpc	Q9Z204	1	0.999996	NA	-0.125195	NA	-0.0770217	-0.0167816	-0.0481735	-0.0770217	FALSE	FALSE	TRUE	FALSE	FALSE	FALSE	TRUE
MKTKEPVKKIFVGGLSPDTPEEKIREYFGGF	100	Hnrnpd	F6ZV59;G5E8G0;G3X9W0;Q60668;F6SHF3;E9Q5B6	NA	0.987513	NA	-0.0868751	NA	0.210875	-0.0684645	-0.29775	0.210875	FALSE	FALSE	TRUE	TRUE	FALSE	FALSE	FALSE
LKGKEPPKKVFVGGLSPDTSEEQIKEYFGAF	241	Hnrnpdl	D3YTQ3;F6VQH5;Q9Z130	0.998917	0.999434	-0.297368	-0.320774	-0.234279	-0.0403521	-0.0630887	-0.280422	-0.137315	FALSE	FALSE	TRUE	TRUE	FALSE	FALSE	FALSE
LKGKEPPKKVFVGGLSPDTSEEQIKEYFGAF	241	Hnrnpdl	D3YTQ3;F6VQH5;Q9Z130	0.998917	0.999434	-0.297368	-0.320774	NA	NA	NA	NA	NA	FALSE	FALSE	TRUE	TRUE	FALSE	FALSE	FALSE
_________MEDMNEYSNIEEFAEGSKINAS	7	Hnrnpdl	Q9Z130	0.933682	0.666629	0.132357	0.0173518	0.195445	0.297774	-0.0630887	-0.280422	0.24661	FALSE	FALSE	TRUE	FALSE	FALSE	FALSE	TRUE
_________MEDMNEYSNIEEFAEGSKINAS	7	Hnrnpdl	Q9Z130	0.933682	0.666629	0.132357	0.0173518	NA	NA	NA	NA	NA	FALSE	FALSE	TRUE	FALSE	FALSE	FALSE	TRUE
HRTEMDWVLKHSGPNSADSANDGFVRLRGLP	104	Hnrnpf	Q9Z2X1;J3QMT0;J3QM80	0.997663	0.982273	-0.339137	-0.367639	-0.394219	-0.184935	0.0550816	-0.182704	-0.289577	TRUE	FALSE	FALSE	FALSE	FALSE	FALSE	TRUE
GLPYRATENDIYNFFSPLNPMRVHIEIGPDG	310	Hnrnph2	P70333	0.999999	NA	-0.357383	NA	-0.327259	NA	-0.0301242	-0.302315	-0.327259	TRUE	FALSE	FALSE	TRUE	FALSE	FALSE	FALSE
GGGGENYDDPHKTPASPVVHIRGLIDGVVEA	90	Hnrnpl	G5E924;Q8R081	1	1	-0.406863	-0.482372	-0.401535	-0.37924	-0.00532812	-0.103131	-0.390388	FALSE	TRUE	FALSE	TRUE	FALSE	FALSE	FALSE
SQAKRLKTEEGEIVYSAEESENRQEATPQAG	37	Hnrnpll	Q921F4;V9GXB6	0.966469	0.985898	-3.88869	-0.0917251	-3.98647	-0.0512579	0.0977797	-0.0404672	-2.01887	FALSE	TRUE	FALSE	FALSE	FALSE	FALSE	TRUE
AIEMERGNFGGSFAGSFGGAGGHAPGVARKA	636	Hnrnpm	Q9D0E1;B8JK32;B8JK33	0.999724	0.995888	0.40154	1.1139	0.301195	0.83069	0.100345	0.283211	0.565942	FALSE	TRUE	FALSE	FALSE	FALSE	FALSE	TRUE
SIERMGPLGLDHMASSIERMGQTMERIGSGV	467	Hnrnpm	Q9D0E1;B8JK32;B8JK33	0.815075	0.828807	-0.768078	-0.638613	-0.868423	-0.921824	0.100345	0.283211	-0.895124	FALSE	TRUE	FALSE	FALSE	FALSE	FALSE	TRUE
SFDRAIEMERGNFGGSFAGSFGGAGGHAPGV	632	Hnrnpm	Q9D0E1;B8JK32;B8JK33	0.9815	0.995998	0.26807	-0.079036	0.167725	-0.362247	0.100345	0.283211	-0.097261	FALSE	TRUE	FALSE	FALSE	FALSE	FALSE	TRUE
NAVQLKEEEEPMDTSSVTHTEHYKTLIEAGL	23	Hnrnpr	Q8VHM5;A2AW41;V9GWW3;A2AW40	0.719544	0.918247	0.493033	0.0962619	0.379528	0.0531974	0.113504	0.0430645	0.216363	FALSE	FALSE	TRUE	FALSE	FALSE	FALSE	TRUE
GYFEYIEENKYSRAKSPQPPVEEEDEHFDDT	247	Hnrnpu;Gm28062	Q8VEK3;G3XA10	1	1	0.244771	0.182184	0.105169	0.22019	0.139601	-0.0380063	0.16268	FALSE	TRUE	FALSE	TRUE	FALSE	FALSE	FALSE
DNEAGGRPAMEPGNGSLDLGGDAAGRSGAGL	58	Hnrnpu;Gm28062	Q8VEK3;G3XA10	1	1	0.304844	-0.0342785	0.165242	0.00372782	0.139601	-0.0380063	0.084485	FALSE	TRUE	FALSE	FALSE	FALSE	FALSE	TRUE
RGRGYFEHREDRRGRSPQPPAEEDEDDFDDT	195	Hnrnpul1	Q8VDM6	1	0.9999	0.0497705	0.101112	-0.0241997	0.140719	0.0739702	-0.0396069	0.0582597	FALSE	TRUE	FALSE	TRUE	FALSE	FALSE	FALSE
AYYEFREEAYHSRSKSPPPPEEEAKDEEEDQ	226	Hnrnpul2	Q00PI9	0.945176	0.800602	0.0565512	0.1995	-0.172442	0.0366451	0.228993	0.162855	-0.0678986	FALSE	TRUE	FALSE	TRUE	FALSE	FALSE	FALSE
EHDNGKGEEDGPEERSGDETPGSEAPGDKAV	159	Hnrnpul2	Q00PI9	0.844551	NA	-1.18929	NA	-1.41828	NA	0.228993	0.162855	-1.41828	FALSE	TRUE	FALSE	FALSE	FALSE	FALSE	TRUE
SSEESISTVEEQENETPPATSSEAEQPKGEP	85	Hp1bp3	Z4YKB8;Q3TEA8;Z4YKA3;A2AM63	NA	0.971161	NA	0.249385	NA	0.0715306	0.152436	0.177854	0.0715306	FALSE	TRUE	FALSE	FALSE	FALSE	FALSE	TRUE
SSEESISTVEEQENETPPATSSEAEQPKGEP	85	Hp1bp3	Z4YKB8;Q3TEA8;Z4YKA3;A2AM63	NA	0.971161	NA	0.249385	NA	NA	NA	NA	NA	FALSE	TRUE	FALSE	FALSE	FALSE	FALSE	TRUE
KKVKKTIPAWATLSASQLARAQRQTPMASSP	144	Hp1bp3	A2AM62;Z4YKB8;Q3TEA8;Z4YKA3;A2AM63	0.996614	0.885756	-1.19428	-0.174963	-1.34671	-0.352817	0.152436	0.177854	-0.849765	FALSE	TRUE	FALSE	FALSE	FALSE	FALSE	TRUE
KKVKKTIPAWATLSASQLARAQRQTPMASSP	144	Hp1bp3	A2AM62;Z4YKB8;Q3TEA8;Z4YKA3;A2AM63	0.996614	0.885756	-1.19428	-0.174963	NA	NA	NA	NA	NA	FALSE	TRUE	FALSE	FALSE	FALSE	FALSE	TRUE
LAEGEEEKPEEQENETPPATSSEAEQPKGEP	34	Hp1bp3	A2AM62	NA	0.987914	NA	-0.127873	NA	-0.305727	0.152436	0.177854	-0.305727	FALSE	TRUE	FALSE	FALSE	FALSE	FALSE	TRUE
LAEGEEEKPEEQENETPPATSSEAEQPKGEP	34	Hp1bp3	A2AM62	NA	0.987914	NA	-0.127873	NA	NA	NA	NA	NA	FALSE	TRUE	FALSE	FALSE	FALSE	FALSE	TRUE
EQGCGANRNEESASHSPVMSEVDKSEAFLPF	476	Hps5	E9Q3X4;P59438	0.866806	0.89937	-0.0863762	-0.266854	NA	NA	NA	NA	NA	FALSE	FALSE	TRUE	TRUE	FALSE	FALSE	FALSE
QEPPSPPHSPRVLEASPGRPSSMDTPLSPTA	314	Hsf1	P38532	0.964147	0.919656	-0.170694	-1.18708	NA	NA	NA	NA	NA	FALSE	FALSE	TRUE	TRUE	FALSE	FALSE	FALSE
EEKESDDKPEIEDVGSDEEEEEKKDGDKKKK	263	Hsp90aa1	P07901	1	1	0.0434824	-1.25808	-0.104183	-0.152948	0.147666	-1.10513	-0.128566	FALSE	FALSE	TRUE	FALSE	FALSE	FALSE	TRUE
EDKEDEEKPKIEDVGSDEEDDSGKDKKKKTK	255	Hsp90ab1	P11499;E9Q3D6	1	0.99999	-0.243425	-1.06157	-0.260799	-0.190498	0.0173732	-0.871073	-0.225648	TRUE	FALSE	FALSE	FALSE	FALSE	FALSE	TRUE
YPITLYLEKEREKEISDDEAEEEKGEKEEED	226	Hsp90ab1	P11499;E9Q3D6	NA	1	NA	-1.11029	NA	-0.23922	0.0173732	-0.871073	-0.23922	TRUE	FALSE	FALSE	FALSE	FALSE	FALSE	TRUE
EPLEEDEAAKEEKEESDDEAAVEEEEEEKKP	306	Hsp90b1	P08113;F7C312	1	1	0.120388	-0.136918	0.21503	-0.345061	-0.0946415	0.208143	-0.0650154	FALSE	FALSE	TRUE	FALSE	FALSE	FALSE	TRUE
KNTVQGFKRFHGRAFSDPFVEAEKSNLAYDI	76	Hspa4	Q3U2G2;Q61316	1	1	0.210279	-1.18324	0.0889809	-0.356295	0.121298	-0.826949	-0.133657	TRUE	FALSE	FALSE	FALSE	FALSE	FALSE	TRUE
DQEEPHTEEQQQQPQTPAENKAESEEMETSQ	540	Hspa4	Q3U2G2;Q61316	0.997218	0.995188	0.0157242	-0.261898	-0.105574	0.565051	0.121298	-0.826949	0.229739	TRUE	FALSE	FALSE	FALSE	FALSE	FALSE	TRUE
NVRNTIHGFKKLHGRSFDDPIVQTERIRLPY	74	Hspa4l	P48722;E0CY23;F6SMW7	0.999957	0.999995	NA	0.0603241	NA	0.213386	-0.277747	-0.153061	0.213386	FALSE	FALSE	TRUE	FALSE	FALSE	FALSE	TRUE
IAPCQKAMQDAEVSKSDIGEVILVGGMTRMP	378	Hspa9	P38647	1	NA	NA	NA	NA	NA	-0.276437	-0.038925	NA	FALSE	FALSE	TRUE	FALSE	FALSE	FALSE	TRUE
VSKSDIGEVILVGGMTRMPKVQQTVQDLFGR	390	Hspa9	P38647	1	NA	NA	NA	NA	NA	-0.276437	-0.038925	NA	FALSE	FALSE	TRUE	FALSE	FALSE	FALSE	TRUE
GPPATARFGVPAEGRSPPPFPGEPWKVCVNV	87	Hspb8	Q9JK92	1	1	-0.298658	0.641546	NA	0.454285	NA	0.187261	0.454285	FALSE	FALSE	TRUE	TRUE	FALSE	FALSE	FALSE
MGPKGRTVIIEQSWGSPKVTKDGVTVAKSID	70	Hspd1	P63038;D3Z2F2;D3Z7J9	0.999884	0.99992	-0.0521376	0.199123	0.320369	0.315189	-0.372506	-0.116066	0.317779	TRUE	FALSE	FALSE	TRUE	FALSE	FALSE	FALSE
YKNIGAKLVQDVANNTNEEAGDGTTTATVLA	105	Hspd1	P63038;D3Z2F2;D3Z7J9	1	0.999995	0.0853896	0.177089	0.457896	0.293155	-0.372506	-0.116066	0.375526	TRUE	FALSE	FALSE	FALSE	FALSE	FALSE	TRUE
RLLAVTHGLRAYDGLSLPEDTETVTASRYGW	33	Hspg2	E9PZ16;B1B0C7;Q05793	0.999732	NA	NA	NA	NA	NA	-0.476019	0.654894	NA	FALSE	FALSE	TRUE	FALSE	FALSE	FALSE	TRUE
RLLAVTHGLRAYDGLSLPEDTETVTASRYGW	33	Hspg2	E9PZ16;B1B0C7;Q05793	0.999732	NA	NA	NA	NA	NA	-0.525868	0.751806	NA	FALSE	FALSE	TRUE	FALSE	FALSE	FALSE	TRUE
GIFTISTASMVEKVPTEEEDGSSLEADMECP	462	Hsph1	E9Q0U7;Q61699	0.999991	NA	NA	NA	NA	NA	-0.0571383	0.00547185	NA	FALSE	FALSE	TRUE	FALSE	FALSE	FALSE	TRUE
PQVQTDGQQTSQSPPSPELTSEESKTPDADK	517	Hsph1	E9Q0U7;Q61699	NA	0.942258	NA	-0.431754	NA	-0.437226	-0.0571383	0.00547185	-0.437226	FALSE	FALSE	TRUE	TRUE	FALSE	FALSE	FALSE
NGFSKESEDNDLGKESEGEDSLKKESEDDDS	528	Htatsf1	Q8BGC0	0.999961	0.996828	0.392213	-0.419141	0.558928	-0.49816	-0.166715	0.0790196	0.030384	FALSE	FALSE	TRUE	FALSE	FALSE	FALSE	TRUE
_________MSGNNLSGNDEFDEQLRMQELY	7	Htatsf1	Q8BGC0	0.782064	0.5	0.113723	-0.622399	0.280438	-0.701418	-0.166715	0.0790196	-0.21049	FALSE	FALSE	TRUE	FALSE	FALSE	FALSE	TRUE
DKEEDNDIDEKLFDDSDEKEDEEDTDGKKDD	679	Htatsf1	Q8BGC0	0.999998	0.999999	-0.325502	0.129217	-0.158786	0.0501974	-0.166715	0.0790196	-0.0542943	FALSE	FALSE	TRUE	FALSE	TRUE	FALSE	FALSE
DDEEEVVYERVFDDDSDDIEEEEEADEKECE	645	Htatsf1	Q8BGC0	1	1	0.0322264	0.00877371	0.198942	-0.0702459	-0.166715	0.0790196	0.064348	FALSE	FALSE	TRUE	FALSE	FALSE	FALSE	TRUE
CIRIALPAPRGSGTASDDEFENLRIKGPNAV	1907	Huwe1	A2AFQ0;Q7TMY8	0.999831	0.997706	0.325015	-0.263023	0.425858	-0.259079	-0.100843	-0.00394394	0.0833897	TRUE	FALSE	FALSE	FALSE	FALSE	FALSE	TRUE
TSVRREESPMDVDQPSPSAQDTQSIVISDGT	3819	Huwe1	A2AFQ0;Q7TMY8	NA	0.770186	NA	-0.918333	NA	-0.914389	-0.100843	-0.00394394	-0.914389	TRUE	FALSE	FALSE	TRUE	FALSE	FALSE	FALSE
SEGSYAGVASPRDLQSPDFTAGFHSDKVEGK	1046	Ibtk	Q6ZPR6	0.999982	0.999965	0.423662	-0.28692	0.0415996	0.0468141	0.382062	-0.333734	0.0442068	TRUE	FALSE	FALSE	TRUE	FALSE	TRUE	FALSE
SPSPSTAAASGRIVSSPLQFCAATPKHALPV	1677	Ice1	E9Q286	0.875079	0.546478	-0.994507	0.342441	NA	NA	NA	NA	NA	FALSE	FALSE	TRUE	TRUE	FALSE	FALSE	FALSE
EVGPPLPPLLPPLIATPPRSSQTLSPLVPNS	1607	Ice1	E9Q286	1	1	-0.259905	0.214871	NA	NA	NA	NA	NA	FALSE	FALSE	TRUE	FALSE	FALSE	FALSE	TRUE
CFPKENDPENSLSTLSPKSKLGTSTFSDWKS	676	Ice1	E9Q286	0.974783	0.855823	-0.482745	0.291132	NA	NA	NA	NA	NA	FALSE	FALSE	TRUE	TRUE	FALSE	FALSE	FALSE
APSPAPSTGPELRRGSGPEIFTFDPLPERAV	31	Ier3	Q91VZ5;P46694	0.999877	0.999918	1.24814	0.557189	NA	NA	NA	NA	NA	FALSE	TRUE	FALSE	FALSE	FALSE	FALSE	TRUE
PSSDSSGHGEDQPQASPGPNKKSHTPKKNIS	37	Ifi202	Q9R002	0.991452	0.998894	0.0969772	-0.397847	0.0158671	-0.0242396	0.0811101	-0.373608	-0.00418626	FALSE	FALSE	TRUE	TRUE	FALSE	FALSE	FALSE
KQVVALKATKLFTYDSIKSKKMFHATVATDT	275	Ifi202	Q9R002	0.998486	0.999066	-0.0614306	-0.479593	-0.142541	-0.105985	0.0811101	-0.373608	-0.124263	FALSE	FALSE	TRUE	FALSE	FALSE	FALSE	TRUE
AGPSEDPTGPYERRKSVLEDSFPREDNSSMD	403	Ifnar2	O35664	1	1	-0.0606008	0.314407	NA	NA	NA	NA	NA	FALSE	FALSE	TRUE	FALSE	FALSE	FALSE	TRUE
EAGGSTSAMTPDSPPTPTQRRSFSLLSSNQS	373	Ifngr1	P15261	0.807342	NA	-0.32008	NA	NA	NA	NA	NA	NA	FALSE	FALSE	TRUE	FALSE	FALSE	FALSE	TRUE
QMDRAVMLYHKAGHFSKALELAFTTQQFAAL	1096	Ift140	E9PY46;E9Q682	1	NA	NA	NA	NA	NA	NA	0.111833	NA	FALSE	FALSE	TRUE	FALSE	FALSE	FALSE	TRUE
GEPVLRFWDLERGENYILSLQEKFGFEKGES	311	Ift140	E9PY46;E9Q682;E9Q925	1	NA	NA	NA	NA	NA	NA	0.111833	NA	FALSE	FALSE	TRUE	FALSE	FALSE	FALSE	TRUE
VLRFWDLERGENYILSLQEKFGFEKGESINC	314	Ift140	E9PY46;E9Q682;E9Q925	1	NA	NA	NA	NA	NA	NA	0.111833	NA	FALSE	FALSE	TRUE	FALSE	FALSE	FALSE	TRUE
NSQHFKALAEGKKVFTPPPNSASQAGDAETL	283	Ift46	Q9DB07	0.998586	0.999763	NA	NA	NA	NA	NA	NA	NA	TRUE	FALSE	FALSE	FALSE	FALSE	FALSE	TRUE
SYYLGLLRSKISELTTEINKLQKEIEMYNQE	110	Ift74	B1AWG1;Q8BKE9	0.998944	NA	NA	NA	NA	NA	NA	NA	NA	FALSE	FALSE	TRUE	FALSE	FALSE	FALSE	TRUE
KSYYLGLLRSKISELTTEINKLQKEIEMYNQ	109	Ift74	B1AWG1;Q8BKE9	0.999135	NA	NA	NA	NA	NA	NA	NA	NA	FALSE	FALSE	TRUE	FALSE	FALSE	FALSE	TRUE
SFKISYIPDEEVSSPSPPHRAREQGHGPGSS	164	Igf2bp2	Q5SF07;A6X8Z3	0.998337	0.998917	0.148881	-0.0764172	0.0138809	0.123716	0.135	-0.200134	0.0687986	FALSE	FALSE	TRUE	TRUE	FALSE	FALSE	FALSE
DYSFKISYIPDEEVSSPSPPHRAREQGHGPG	162	Igf2bp2	Q5SF07;A6X8Z3	0.979561	0.874637	0.325792	-0.0378582	0.190793	0.162275	0.135	-0.200134	0.176534	FALSE	FALSE	TRUE	TRUE	FALSE	FALSE	FALSE
KVAYIPDETAAQQNPSPQLRGRRGPGQRGSS	165	Igf2bp3	Q9CPN8	1	1	0.314051	-0.0334809	0.197171	0.0712009	0.11688	-0.104682	0.134186	FALSE	FALSE	TRUE	TRUE	FALSE	FALSE	FALSE
VKAEALSSLHGDDQDSEDEVLTVPEVKVHSG	2401	Igf2r	Q07113	1	1	-0.436375	0.379066	0.0327815	-0.165221	-0.469157	0.544288	-0.0662198	FALSE	FALSE	TRUE	FALSE	FALSE	FALSE	TRUE
FRPGQRKPTAPAKLVSFHDDSDEDLLHI___	2471	Igf2r	Q07113	0.999476	0.62449	NA	NA	NA	NA	-0.469157	0.544288	NA	FALSE	FALSE	TRUE	FALSE	FALSE	FALSE	TRUE
RKPTAPAKLVSFHDDSDEDLLHI________	2476	Igf2r	Q07113	1	1	NA	NA	NA	NA	-0.469157	0.544288	NA	FALSE	FALSE	TRUE	FALSE	FALSE	FALSE	TRUE
SGVSYKYSKVSKEEETDENETEWLMEEIQVP	2352	Igf2r	Q07113	0.928466	NA	NA	NA	NA	NA	-0.469157	0.544288	NA	FALSE	FALSE	TRUE	FALSE	FALSE	FALSE	TRUE
PASSGSVAPQPSSPPSPAQAEPEPRAEEPVT	800	Ighmbp2	D3Z5P5;A0A0B4J1E3;P40694	NA	0.970653	NA	-0.00679665	NA	NA	NA	NA	NA	FALSE	FALSE	TRUE	TRUE	FALSE	FALSE	FALSE
LLKIACSKVRGPVSGSPDSMNVSRLSHPGQL	672	Ikbkb	Q5D0E0;O88351	0.790036	0.967199	-0.668301	0.375846	NA	-0.686829	NA	1.06267	-0.686829	FALSE	FALSE	TRUE	TRUE	FALSE	FALSE	FALSE
PPPEEAEVFDKLSIISEESEGSKQSPEDNCA	301	Il10rb	Q8VHM7;Q61190	0.995764	0.994771	0.0566412	-0.247337	NA	NA	NA	NA	NA	FALSE	FALSE	TRUE	FALSE	FALSE	FALSE	TRUE
SPRWSSNDKQGLSYSSLKNV___________	566	Il1rap	Q61730	0.905524	0.592723	0.679342	-0.889557	0.0333879	-1.00059	0.645954	0.111031	-0.4836	FALSE	FALSE	TRUE	FALSE	FALSE	FALSE	TRUE
VPDPSKSHIAQWSPHTPPRHNFNSKDQMYSD	607	Il6st	V9GX00;Q00560	0.998744	0.999709	1.40916	1.8532	1.19259	1.50202	0.216568	0.351176	1.34731	FALSE	FALSE	TRUE	FALSE	FALSE	FALSE	TRUE
WPNVPDPSKSHIAQWSPHTPPRHNFNSKDQM	604	Il6st	V9GX00;Q00560	0.999954	0.978347	-0.209765	0.687509	-0.426334	0.336333	0.216568	0.351176	-0.0450005	FALSE	FALSE	TRUE	TRUE	FALSE	FALSE	FALSE
LLKDLRIRFPGFEPLTPWILDLLGHYAVMNN	241	Ilf2	Q9CXY6	NA	1	NA	NA	NA	NA	0.0692854	-0.0268516	NA	FALSE	FALSE	TRUE	FALSE	FALSE	FALSE	TRUE
WILDLLGHYAVMNNPTRQPLALNVAYRRCLQ	258	Ilf2	Q9CXY6	NA	1	NA	NA	NA	NA	0.0692854	-0.0268516	NA	FALSE	FALSE	TRUE	FALSE	FALSE	FALSE	TRUE
ELSEAENMDTPPDDESKEGAGEQKAEHMTRT	73	Ilf3	Q9Z1X4;Q45VK5	0.999988	NA	0.50365	NA	0.47596	NA	0.0276897	0.0858325	0.47596	FALSE	FALSE	TRUE	FALSE	FALSE	FALSE	TRUE
QEKGNSELSEAENMDTPPDDESKEGAGEQKA	67	Ilf3	Q9Z1X4;Q45VK5	1	0.999992	-0.330673	0.171847	-0.358363	0.0860148	0.0276897	0.0858325	-0.136174	FALSE	FALSE	TRUE	FALSE	FALSE	FALSE	TRUE
VSDWIDEQEKGNSELSEAENMDTPPDDESKE	60	Ilf3	Q9Z1X4;Q45VK5	0.999999	0.999999	0.224065	0.174406	0.196375	0.0885739	0.0276897	0.0858325	0.142474	FALSE	FALSE	TRUE	FALSE	FALSE	FALSE	TRUE
VLQDMGLPTGAEGRDSSKGEDSAEESDGKPA	476	Ilf3	Q9Z1X4;Q45VK5	0.93898	0.791384	-0.00748258	-0.249171	-0.0351722	-0.335003	0.0276897	0.0858325	-0.185088	FALSE	FALSE	TRUE	FALSE	FALSE	FALSE	TRUE
LPTGAEGRDSSKGEDSAEESDGKPAIVAPPP	482	Ilf3	Q9Z1X4;Q45VK5	0.997728	0.998768	-0.0848807	0.0698396	-0.11257	-0.0159929	0.0276897	0.0858325	-0.0642816	FALSE	FALSE	TRUE	FALSE	FALSE	FALSE	TRUE
CDFRLSYGRVLNRKSSIIIVNRNRDDLLLNS	369	Ilvbl	Q8BU33	0.986627	0.986901	-0.0718999	0.156655	-0.251627	0.188439	0.179727	-0.0317839	-0.0315938	FALSE	FALSE	TRUE	FALSE	FALSE	FALSE	TRUE
PDPDVKKKTEEVEVESEEDPILEHPPENPVK	137	Impact	O55091	1	1	0.375609	-0.354704	NA	NA	NA	NA	NA	TRUE	FALSE	FALSE	FALSE	FALSE	FALSE	TRUE
FFSDGIRLKKYRGMGSLDAMDKHLSSQNRYF	416	Impdh2	P24547;A0A0A6YY72	1	NA	0.439852	NA	0.058373	NA	0.381479	-0.305895	0.058373	FALSE	FALSE	TRUE	FALSE	FALSE	FALSE	TRUE
VSKLKIARASWGLQDSPGSTDSPWQERVLSP	245	Incenp	Q9WU62	0.999641	NA	-0.707525	NA	0.215662	NA	-0.923187	-0.948698	0.215662	TRUE	FALSE	FALSE	TRUE	FALSE	FALSE	FALSE
DSPGSTDSPWQERVLSPILLNNILPTTAKSP	259	Incenp	Q9WU62	1	1	0.609596	-0.403217	1.53278	0.54548	-0.923187	-0.948698	1.03913	TRUE	FALSE	FALSE	TRUE	FALSE	FALSE	FALSE
DPEALWGVHQTEADSTSEGPEDEAQRGQSTH	1173	Inf2	Q0GNC1	0.949461	0.892956	0.257511	-0.13005	0.0811135	0.240365	0.176397	-0.370415	0.160739	TRUE	FALSE	FALSE	FALSE	FALSE	FALSE	TRUE
DPEALWGVHQTEADSTSEGPEDEAQRGQSTH	1173	Inf2	Q0GNC1	0.949461	0.892956	0.257511	-0.13005	NA	NA	NA	NA	NA	TRUE	FALSE	FALSE	FALSE	FALSE	FALSE	TRUE
DLARFEADLKDRMDGSDFESTGARSLKKGRS	118	Ing5	Q9D8Y8	1	0.999976	0.0811864	0.20063	NA	0.325794	NA	-0.125164	0.325794	FALSE	TRUE	FALSE	FALSE	FALSE	FALSE	TRUE
EQYRAWLDEDSNLSPSPLRDLPGDLEGQEEE	149	Ino80b	Q99PT3	0.995964	NA	0.960384	NA	1.46607	NA	-0.505688	-0.00382822	1.46607	FALSE	FALSE	TRUE	TRUE	FALSE	FALSE	FALSE
RINLQLRLGGPEGPGSPLLAT__________	370	Ino80b	Q99PT3	1	1	NA	NA	NA	NA	-0.505688	-0.00382822	NA	FALSE	FALSE	TRUE	TRUE	FALSE	FALSE	FALSE
PLEQYRAWLDEDSNLSPSPLRDLPGDLEGQE	147	Ino80b	Q99PT3	0.977536	NA	NA	NA	NA	NA	-0.505688	-0.00382822	NA	FALSE	FALSE	TRUE	TRUE	FALSE	FALSE	FALSE
EEDSQTELLIAEEKLSPEQEGQLMPRPRYDE	334	Ints1	K3W4P2;Q6P4S8	1	NA	0.227304	NA	0.0855392	NA	0.141764	0.0978804	0.0855392	FALSE	FALSE	TRUE	TRUE	FALSE	FALSE	FALSE
SENQHQGAQDTSDLMSPSKRSSQKYIIEGLT	231	Ints10	Q8K2A7;E9Q361;E9Q360	0.77846	NA	-0.805953	NA	-0.939638	NA	0.133685	-0.171417	-0.939638	FALSE	FALSE	TRUE	TRUE	TRUE	TRUE	FALSE
RSMLREKFPEFCSSPSPPVEVKIEEPVSMEM	500	Ints3	Q7TPD0	0.988897	0.994079	-0.330788	0.260387	-0.424251	0.190273	0.0934634	0.0701145	-0.116989	FALSE	TRUE	FALSE	TRUE	FALSE	FALSE	FALSE
______________MSAAEEVDGLGVVRPHY	2	Iqgap1	Q9JKF1	NA	1	NA	-0.0917405	NA	0.429381	0.0835234	-0.521121	0.429381	TRUE	FALSE	FALSE	FALSE	FALSE	FALSE	TRUE
EQTLSKQTYHKETRNSWDSPAFSNDVIRKRH	496	Iqsec1	E9PUA3;A0A087WQ39;Q8R0S2	1	0.999976	0.250938	-0.433331	NA	-0.310306	NA	-0.123025	-0.310306	FALSE	FALSE	TRUE	FALSE	FALSE	FALSE	TRUE
RMSRRIVLSNMRMQFSFEGPEKVHSSYFEGK	165	Iqsec1	E9PUA3;A0A087WQ39;Q8R0S2	1	1	0.859221	0.0639171	NA	0.186942	NA	-0.123025	0.186942	FALSE	FALSE	TRUE	FALSE	FALSE	FALSE	TRUE
SPIAALKNVAEALGHSPKDPGGGGGSVRAGG	436	Irf2bp1	Q8R3Y8	1	1	0.243147	-0.510026	-0.166591	NA	0.409738	NA	-0.166591	FALSE	TRUE	FALSE	TRUE	FALSE	FALSE	FALSE
VAPGGPYSSETPGVPSPIAALKNVAEALGHS	421	Irf2bp1	Q8R3Y8	0.999824	NA	-0.247685	NA	-0.657423	NA	0.409738	NA	-0.657423	FALSE	TRUE	FALSE	TRUE	FALSE	FALSE	FALSE
NGFSKLEEPPELNRQSPNPRRAHAVPPTLVP	169	Irf2bp2	E9Q1P8	1	1	0.168398	0.428678	NA	0.40521	NA	0.0234683	0.40521	FALSE	FALSE	TRUE	TRUE	FALSE	FALSE	FALSE
GPPPPPPPLGPHSNRTTPPESAPQNGPSPMA	589	Irf2bpl	Q8K3X4	0.491969	0.800757	NA	0.0659858	NA	0.830896	0.270208	-0.76491	0.830896	FALSE	TRUE	FALSE	FALSE	FALSE	FALSE	TRUE
SSVHSTTASARRNSSSPVSPASVPGQRRLAS	638	Irf2bpl	Q8K3X4	0.499802	0.82964	NA	-0.552982	NA	0.211929	0.270208	-0.76491	0.211929	FALSE	TRUE	FALSE	TRUE	FALSE	FALSE	FALSE
PKPAPEEGPPELNRQSPNSSSAATSVASRRG	195	Irf2bpl	Q8K3X4	0.999973	0.999153	0.167458	-0.585345	-0.10275	0.179565	0.270208	-0.76491	0.0384078	FALSE	TRUE	FALSE	TRUE	FALSE	FALSE	FALSE
MAALMSVADTLGTAHSPKDGSSVHSTTASAR	618	Irf2bpl	Q8K3X4	0.983161	0.984384	0.288364	-0.590441	0.0181562	0.174469	0.270208	-0.76491	0.0963128	FALSE	TRUE	FALSE	TRUE	FALSE	FALSE	FALSE
PTGRGAASSLRKRKASPEPPDSAESALKLGE	526	Irf2bpl	Q8K3X4	1	1	0.291327	-0.617853	0.0211192	0.147057	0.270208	-0.76491	0.0840882	FALSE	TRUE	FALSE	TRUE	FALSE	FALSE	FALSE
TRKLFGHLERGVLLHSNRKGVFVKRLCQGRV	280	Irf8	P23611	1	1	0.111196	0.057277	NA	NA	NA	NA	NA	FALSE	TRUE	FALSE	FALSE	TRUE	FALSE	FALSE
VSPSFAHNSKRHNSASVENVSLRKSSEGSST	1165	Irs2	P81122	0.989697	NA	-0.31823	NA	-0.444937	NA	0.126707	0.47892	-0.444937	TRUE	FALSE	FALSE	FALSE	FALSE	FALSE	TRUE
VDGIPYFVDHNRRATTYIDPRTGKSALDNGP	466	Itch	Q8C863	1	1	NA	NA	NA	NA	NA	NA	NA	FALSE	FALSE	TRUE	FALSE	FALSE	FALSE	TRUE
TVDGIPYFVDHNRRATTYIDPRTGKSALDNG	465	Itch	Q8C863	1	1	NA	NA	NA	NA	NA	NA	NA	FALSE	FALSE	TRUE	FALSE	FALSE	FALSE	TRUE
VNRYYGNIRPSGRRESLTSFGNGPLSPGGPS	1755	Itpr1	P11881	0.998369	0.999284	-0.0388576	0.287472	-0.330979	0.157728	0.292122	0.129745	-0.0866259	FALSE	FALSE	TRUE	FALSE	FALSE	FALSE	TRUE
TLRRILLNRYFKGDHSISVNGPLSGAYAKTA	1709	Itpr2	Q9Z329	NA	0.999792	NA	-0.0729986	NA	-0.000576562	0.228334	-0.0724221	-0.000576562	TRUE	FALSE	FALSE	FALSE	FALSE	FALSE	TRUE
EILQFILSVRLDYRISYMLSIYKKEFGDNND	990	Itpr2	Q9Z329	0.953874	NA	NA	NA	NA	NA	0.228334	-0.0724221	NA	TRUE	FALSE	FALSE	FALSE	FALSE	FALSE	TRUE
MLQAYEEPGGKNVRRSIQGVGHMMSTMVLSR	916	Itpr3	P70227	NA	0.999999	NA	0.0384362	NA	0.00802947	0.177066	0.0304067	0.00802947	FALSE	FALSE	TRUE	FALSE	FALSE	FALSE	TRUE
EDREPADPATKGRVSSFSMPSSSRYLLGLGL	1832	Itpr3	P70227	0.999743	0.99935	0.267097	0.0827026	0.090031	0.0522959	0.177066	0.0304067	0.0711635	FALSE	FALSE	TRUE	FALSE	FALSE	FALSE	TRUE
GVGHMMSTMVLSRKQSVFGASSLPAGVGVPE	934	Itpr3	P70227	1	1	-0.122871	-0.129166	-0.299937	-0.159573	0.177066	0.0304067	-0.229755	FALSE	FALSE	TRUE	FALSE	FALSE	FALSE	TRUE
KRRQRLGFVDVQNCMSR______________	2669	Itpr3	P70227	1	NA	-0.183836	NA	-0.360902	NA	0.177066	0.0304067	-0.360902	FALSE	FALSE	TRUE	FALSE	FALSE	FALSE	TRUE
ISSSSVDQRLPEEPSSEDEQQPEKKLPVTFE	335	Itsn1	E9Q0N0;Q9Z0R4;E9Q3I8;E9Q3I9;E9Q3I4;E9Q3I5;Q6NZJ5;D3Z6P4	0.788205	0.766853	0.23528	-1.16618	NA	-0.696909	NA	-0.46927	-0.696909	FALSE	FALSE	TRUE	FALSE	FALSE	FALSE	TRUE
QRSAFTPATATGSSPSPVLGQGEKVEGLQAQ	902	Itsn1	E9Q0N0;Q9Z0R4;E9Q3I8;E9Q3I9;E9Q3I4;E9Q3I5;CON__ENSEMBL:ENSBTAP00000001528	0.997151	0.903648	-0.108223	-0.930958	NA	-0.461688	NA	-0.46927	-0.461688	FALSE	FALSE	TRUE	TRUE	FALSE	FALSE	FALSE
QQKSAFTRTVSPGSVSPIHGQGQAVENLKAQ	843	Itsn2	E9QNG1;Q9Z0R6	0.999782	0.990396	0.288523	0.0623981	0.463313	1.04058	-0.17479	-0.978179	0.751945	FALSE	FALSE	TRUE	TRUE	FALSE	FALSE	FALSE
PQSSPTSTPKLSKSLSFEMQPDELLEKPMSP	338	Ivns1abp	Q920Q8	0.999062	0.998666	0.280072	-0.362566	NA	NA	NA	NA	NA	FALSE	FALSE	TRUE	FALSE	FALSE	FALSE	TRUE
EGDEEKVAKRKAAVLSDSEDDAGNASAKKSR	343	Iws1	Q8C1D8	0.99845	0.997587	-0.19333	NA	-0.535361	NA	0.342031	0.0666748	-0.535361	FALSE	TRUE	FALSE	FALSE	FALSE	FALSE	TRUE
QASDSENEEPPKPRISDSESEELPKPRVSDS	183	Iws1	Q8C1D8	0.996776	0.996695	-0.0661236	0.090447	-0.408154	0.0237722	0.342031	0.0666748	-0.192191	FALSE	TRUE	FALSE	FALSE	FALSE	FALSE	TRUE
DPWRQEWEKGVQVPVSPGTIPQPVARVVSEE	90	Jade1	Q6ZPI0;A0A0A6YWV0;A0A0A6YWS2	0.965626	0.996906	-0.135929	-0.364106	-0.256301	0.0987666	0.120373	-0.462873	-0.0787674	FALSE	FALSE	TRUE	TRUE	FALSE	FALSE	FALSE
RADSENDGYAPDGEMSDSESEASEKKCIHAS	802	Jade1	Q6ZPI0	0.89578	NA	NA	NA	NA	NA	0.120373	-0.462873	NA	FALSE	FALSE	TRUE	FALSE	FALSE	FALSE	TRUE
EGAAQENGAPESSPQSPLEPYGSLEPNREEA	396	Jade1	Q6ZPI0;A0A0A6YXU2	NA	0.778121	NA	0.224411	NA	0.687284	0.120373	-0.462873	0.687284	FALSE	FALSE	TRUE	TRUE	FALSE	FALSE	FALSE
PKCNGSLVKVPITPASPVKSWGGFRIPKKGE	735	Jade1	Q6ZPI0	0.99996	0.999563	-0.302173	-0.474593	-0.422545	-0.0117196	0.120373	-0.462873	-0.217133	FALSE	FALSE	TRUE	TRUE	TRUE	FALSE	FALSE
PMASDLNVQVPGPTVSPKPLGRLRPPREMKV	740	Jade2	Q6ZQF7	0.984055	0.83966	-0.0795658	-0.130887	NA	-0.521224	NA	0.390338	-0.521224	FALSE	FALSE	TRUE	TRUE	FALSE	FALSE	FALSE
LLPPLKGPPTQMSPDSPTLGEGAHPDWPGGS	120	Jade2	Q6ZQF7;A2AA59	0.970973	0.896714	0.702961	-0.253601	NA	-0.643939	NA	0.390338	-0.643939	FALSE	FALSE	TRUE	TRUE	FALSE	FALSE	FALSE
QLSSPGSSSPGHSKRSPQMPEEPLDMNVKIY	578	Jade3	Q6IE82	1	1	0.0066807	-0.496	-0.233976	-0.079288	0.240657	-0.416712	-0.156632	FALSE	FALSE	TRUE	TRUE	FALSE	FALSE	FALSE
NLLVFRTNGISDVQISPTLQRHNNVNQMVFH	523	Jak2	G5E852;Q62120	0.804106	0.907987	0.321567	-0.232379	NA	NA	NA	NA	NA	FALSE	FALSE	TRUE	TRUE	FALSE	FALSE	FALSE
NSLSQMRCLSSKSADSVEEPDPLKVIKSSAW	1248	Jcad	Q5DTX6	0.99702	NA	NA	NA	NA	NA	0.112958	-0.452965	NA	FALSE	FALSE	TRUE	FALSE	FALSE	FALSE	TRUE
RTAQQPAGLALENVASPDRRLNDSQSWNEEP	888	Jcad	Q5DTX6	0.999985	0.99993	0.738409	0.696795	0.625451	1.14976	0.112958	-0.452965	0.887605	FALSE	FALSE	TRUE	TRUE	FALSE	FALSE	FALSE
GKRQYDDAPSVPRGPTPSPVNEQSSAFVHSS	484	Jcad	Q5DTX6	0.998955	0.993708	0.339692	0.185105	0.226734	0.63807	0.112958	-0.452965	0.432402	FALSE	FALSE	TRUE	FALSE	FALSE	FALSE	TRUE
NQKPSVPHLQGQTSLSPSRNSAFSRTSSAIN	756	Jcad	Q5DTX6	0.803193	0.852417	-0.228357	0.457647	-0.341315	0.910612	0.112958	-0.452965	0.284648	FALSE	FALSE	TRUE	TRUE	FALSE	FALSE	FALSE
NVLHHSNKTSVSLPESQQQNSPQKSQTNGNS	1964	Jmjd1c	A0A0A0MQ98;G3UZM1;Q69ZK6;G3UZX8	NA	0.772306	NA	-0.597867	NA	-0.889353	0.0209405	0.291486	-0.889353	FALSE	FALSE	TRUE	FALSE	FALSE	FALSE	TRUE
GSASTDSRLTPPESQSPLHWLADLAEQKSRE	1997	Jmjd1c	A0A0A0MQ98;G3UZM1;Q69ZK6;G3UZX8	0.82117	0.889006	0.475776	0.814509	0.454835	0.523024	0.0209405	0.291486	0.48893	FALSE	FALSE	TRUE	TRUE	FALSE	FALSE	FALSE
SNKTSVSLPESQQQNSPQKSQTNGNSSPGSA	1969	Jmjd1c	A0A0A0MQ98;G3UZM1;Q69ZK6;G3UZX8	0.856629	0.909708	-0.404358	NA	-0.425299	NA	0.0209405	0.291486	-0.425299	FALSE	FALSE	TRUE	TRUE	TRUE	FALSE	FALSE
QSASHSVTTFRSDCRSPTHLTVSSTNALRSM	1177	Jmjd1c	A0A0A0MQ98;G3UZM1;Q69ZK6	0.993461	0.988534	-0.359071	0.244522	-0.380012	-0.0469639	0.0209405	0.291486	-0.213488	FALSE	FALSE	TRUE	TRUE	FALSE	FALSE	FALSE
EPQTVPEMPGETPPLSPIDMESQERIKAERK	246	Jun	P05627	0.999467	0.994365	-0.25181	-0.0958204	-1.04304	0.420774	0.791233	-0.516594	-0.311135	FALSE	FALSE	TRUE	TRUE	FALSE	FALSE	FALSE
SLKPHLRAKNSDLLTSPDVGLLKLASPELER	63	Jun	P05627	0.99533	0.965376	1.34124	0.491597	0.550012	1.00819	0.791233	-0.516594	0.779101	FALSE	FALSE	TRUE	TRUE	FALSE	TRUE	FALSE
NQLSKKEASRRALMGSPQLVAAVVRTMQNTS	182	Jup	Q02257	1	NA	-0.759582	NA	NA	NA	NA	0.673376	NA	FALSE	FALSE	TRUE	TRUE	FALSE	FALSE	FALSE
FRISEDKNPDYRKRVSVELTNSLFKHDPAAW	665	Jup	Q02257	0.997992	0.999495	-0.923111	-0.739107	NA	-1.41248	NA	0.673376	-1.41248	FALSE	FALSE	TRUE	FALSE	FALSE	FALSE	TRUE
NQRNLQFVGVNGGYESPSEDSSTAENSEHES	503	Kank2	Q8BX02	0.801533	0.955447	0.496285	0.416948	0.448007	0.456703	0.0482779	-0.0397552	0.452355	TRUE	FALSE	FALSE	TRUE	FALSE	FALSE	FALSE
VNSMDQPALQGSSRLSPSTDSSSNLTNVKLE	249	Kansl1	A2A5Y4;Q80TG1	0.997943	0.999039	0.261137	-0.78267	NA	-1.6542	NA	0.871528	-1.6542	FALSE	FALSE	TRUE	TRUE	FALSE	FALSE	FALSE
SSHSLSEFSHGQSPRSPISPELHSAPLTPVA	985	Kansl1	A2A5Y4;Q80TG1	0.999437	0.990728	-0.353775	0.670478	NA	-0.20105	NA	0.871528	-0.20105	FALSE	FALSE	TRUE	TRUE	FALSE	FALSE	FALSE
TSGSKTGREAEVAPTSPPVVPLKSRHLAATV	1076	Kansl1	A2A5Y4;Q80TG1	0.662252	0.929664	-0.548634	-0.564499	NA	-1.43603	NA	0.871528	-1.43603	FALSE	FALSE	TRUE	TRUE	FALSE	FALSE	FALSE
TPQLGSANPSTPQPASPDVSSSHSLSEFSHG	965	Kansl1	A2A5Y4;Q80TG1	0.819949	NA	-0.705226	NA	NA	NA	NA	0.871528	NA	FALSE	FALSE	TRUE	TRUE	FALSE	FALSE	FALSE
ESCKCNGWKNPNPSPTPPRGDLQQIIVSLTE	23	Kat2b	E9Q1F7;Q9JHD1	NA	0.995822	NA	-0.330774	NA	NA	NA	NA	NA	FALSE	TRUE	FALSE	FALSE	FALSE	FALSE	TRUE
DGWESKQENEERLFGSQEIMTERDMELFRDI	472	Kat6a	G3X940;Q8BZ21	0.99951	0.589548	-1.40458	NA	-1.30306	NA	-0.101516	0.787934	-1.30306	FALSE	TRUE	FALSE	FALSE	FALSE	FALSE	TRUE
ESSEEEEEPESPRSNSPPILTKPTLKRKKPI	1001	Kat6a	G3X940;Q8BZ21	0.995559	0.986854	-0.198368	0.581303	-0.0968528	-0.206631	-0.101516	0.787934	-0.151742	FALSE	TRUE	FALSE	TRUE	FALSE	FALSE	FALSE
ECLRWTPVIVSNSVVSEDEDEEADEGEKEEP	786	Kat6a	G3X940;Q8BZ21	NA	0.998514	NA	1.02659	NA	0.238654	-0.101516	0.787934	0.238654	FALSE	TRUE	FALSE	FALSE	FALSE	FALSE	TRUE
DFSDRETKNTADHDESPPRTPTGNAPSSESD	126	Kat7	Q5SVQ0	0.972096	0.99995	NA	0.550507	NA	0.924731	-0.00417776	-0.374225	0.924731	FALSE	FALSE	TRUE	TRUE	FALSE	FALSE	FALSE
VSHDESIAKDMSLKDSGSDLSHRPKRRRFHE	164	Kat7	Q5SVQ0	NA	0.837376	NA	-0.721492	NA	-0.347267	-0.00417776	-0.374225	-0.347267	FALSE	FALSE	TRUE	FALSE	FALSE	FALSE	TRUE
RETKNTADHDESPPRTPTGNAPSSESDIDIS	130	Kat7	Q5SVQ0	0.987461	0.998372	NA	NA	NA	NA	-0.00417776	-0.374225	NA	FALSE	FALSE	TRUE	FALSE	FALSE	FALSE	TRUE
VTPKKYPLRQTRSSGSETEQVVDFSDRETKN	104	Kat7	Q5SVQ0	0.989719	NA	0.207644	NA	0.211822	NA	-0.00417776	-0.374225	0.211822	FALSE	FALSE	TRUE	FALSE	FALSE	FALSE	TRUE
YTLPRQATPGVPAQQSPSM____________	850	Kdm1a	Q6ZQ88;G8JL40;A3KG93	0.978044	NA	NA	NA	NA	NA	0.131629	-0.208428	NA	FALSE	TRUE	FALSE	TRUE	FALSE	FALSE	FALSE
LPPPPPQAPPEEENESEPEEPSGVEGAAFQS	167	Kdm1a	Q6ZQ88;G8JL40	0.999163	0.999994	-0.0894982	-0.325829	-0.221127	-0.117401	0.131629	-0.208428	-0.169264	FALSE	TRUE	FALSE	FALSE	FALSE	FALSE	TRUE
AKVEYREMDESLANLSEDEYYSEEERNAKAE	132	Kdm1a	Q6ZQ88;G8JL40;A3KG93	NA	0.999791	NA	-0.0577971	NA	0.150631	0.131629	-0.208428	0.150631	FALSE	TRUE	FALSE	FALSE	FALSE	FALSE	TRUE
AAGERTPRKKEPPRASPPGGLAEPPGSAGPQ	70	Kdm1a	Q6ZQ88;A3KG93	NA	0.892541	NA	0.531868	NA	0.740296	0.131629	-0.208428	0.740296	FALSE	TRUE	FALSE	TRUE	FALSE	FALSE	FALSE
QAKVLRPLRSCEEPLTPPPHSPTSMLQLIHD	713	Kdm2a	F6YRW4;P59997	0.984309	0.871199	NA	NA	NA	NA	-0.0563061	-0.108223	NA	FALSE	TRUE	FALSE	FALSE	FALSE	FALSE	TRUE
LGGEEEEEEEEEEDDSAEEGGAARLNGRGSW	868	Kdm2a	F6YRW4;P59997	1	NA	NA	NA	NA	NA	-0.0563061	-0.108223	NA	FALSE	TRUE	FALSE	FALSE	FALSE	FALSE	TRUE
MKPAPRLTPVRPAAASPIVSGARRRRVRCRK	558	Kdm2a	F6YRW4;P59997;H3BLD4	0.997841	0.99814	-0.653702	-0.602723	-0.597396	-0.4945	-0.0563061	-0.108223	-0.545948	FALSE	TRUE	FALSE	TRUE	FALSE	FALSE	FALSE
RPLRSCEEPLTPPPHSPTSMLQLIHDPVSPR	718	Kdm2a	F6YRW4;P59997	0.990024	0.974789	0.12466	0.491186	0.180966	0.599409	-0.0563061	-0.108223	0.390188	FALSE	TRUE	FALSE	TRUE	FALSE	FALSE	FALSE
RLRGTMRRRYEDDGISDDEIEGKRTFDLEEK	28	Kdm2a	F6YRW4;P59997;A0A087WP68	1	1	0.171027	-0.083875	0.227333	0.0243481	-0.0563061	-0.108223	0.125841	FALSE	TRUE	FALSE	FALSE	FALSE	FALSE	TRUE
STRGSHNGQVWDPQCSPKKDRQVHLTHFELE	444	Kdm2a	F6YRW4;P59997;A0A087WP68	NA	1	NA	-0.0379175	NA	0.0703056	-0.0563061	-0.108223	0.0703056	FALSE	TRUE	FALSE	TRUE	TRUE	FALSE	FALSE
KTESTLAHESQQPIKSEPESENDEPKRPLSH	893	Kdm2b	D3YVU7;D3YVU4;E9QL25;Q6P1G2	NA	0.978229	NA	0.344942	NA	NA	NA	NA	NA	FALSE	TRUE	FALSE	FALSE	FALSE	FALSE	TRUE
RRRSQPKKSKPEESRSPGEATAGVSTLDEAR	418	Kdm4b	B0V2M9;Q91VY5	1	1	0.421689	-1.62941	NA	-1.20842	NA	-0.420994	-1.20842	FALSE	TRUE	FALSE	TRUE	FALSE	FALSE	FALSE
LFPTEEVLRPPPQPKSPGPAMGPMAAEGGPP	510	Kdm4b	B0V2M9;Q91VY5	1	NA	0.686754	NA	NA	NA	NA	-0.420994	NA	FALSE	TRUE	FALSE	TRUE	FALSE	FALSE	FALSE
KEKVEAEVLSTDIQPSPERGTRMNIPPKRTR	204	Kdm5a	E9Q8F1;Q3UXZ9	1	0.999999	-0.295841	-0.170345	0.523174	-0.347051	-0.819014	0.176706	0.0880613	TRUE	FALSE	FALSE	TRUE	FALSE	FALSE	FALSE
IIEKEKEKDLDLEPLSDLEEGLEESRDTAMV	1111	Kdm5a	E9Q8F1;Q3UXZ9	0.999999	1	0.449001	-0.119495	1.26801	-0.2962	-0.819014	0.176706	0.485907	TRUE	FALSE	FALSE	FALSE	FALSE	FALSE	TRUE
SVASSPSSAISTATPSPKSTEQTTTNSVTSL	829	Kdm6a	O70546	NA	0.815353	NA	0.49968	NA	NA	NA	NA	NA	FALSE	TRUE	FALSE	TRUE	FALSE	FALSE	FALSE
LNPSLVSCQISNGSLSPERPIGETSFSMPLH	876	Kdm7a	Q3UWM4	0.982296	0.997775	0.256321	0.222928	NA	NA	NA	NA	NA	FALSE	TRUE	FALSE	TRUE	FALSE	FALSE	FALSE
SCSKDPSGAHPSVRLTPSRPSPLPHRPRGGG	33	Khdrbs1	Q60749	0.999738	0.998969	0.391777	0.714927	0.157295	0.405401	0.234482	0.309525	0.281348	FALSE	FALSE	TRUE	FALSE	FALSE	FALSE	TRUE
PSGAHPSVRLTPSRPSPLPHRPRGGGGGPRG	38	Khdrbs1	Q60749	0.9694	0.750793	0.470489	0.701416	0.236007	0.391891	0.234482	0.309525	0.313949	FALSE	FALSE	TRUE	TRUE	FALSE	FALSE	FALSE
RPRGGGGGPRGGARASPATQPPPLLPPSTPG	58	Khdrbs1	Q60749	0.79342	0.772722	0.526888	0.359296	0.292406	0.0497708	0.234482	0.309525	0.171089	FALSE	FALSE	TRUE	TRUE	FALSE	FALSE	FALSE
QINKIQQDSGCKVQISPDSGGLPERSVSLTG	182	Khsrp	Q3U0V1	0.999926	0.999973	0.194922	-0.598894	0.142566	-0.20361	0.0523563	-0.395283	-0.0305223	TRUE	FALSE	FALSE	TRUE	FALSE	FALSE	FALSE
TSASKAGMPGSSGLGSPLGRSRHSSSQSDLT	4124	Kiaa1109;4932438A13Rik	A2AAE1;A2AB97;F6YAT5;F6RPM4	0.993572	0.993393	0.883476	0.920674	NA	NA	NA	NA	NA	FALSE	TRUE	FALSE	TRUE	FALSE	TRUE	FALSE
CLLDFLEKALETIPITPIERNYTAVSSQDED	3996	Kiaa1109;4932438A13Rik	A2AAE1;A2AB97;F6YAT5;F6RPM4	0.998303	0.750089	-0.111699	0.324926	NA	NA	NA	NA	NA	FALSE	TRUE	FALSE	FALSE	FALSE	FALSE	TRUE
GPGTPDSIEGVSQHLSPESSRKAYCRTWDQP	4308	Kiaa1109;4932438A13Rik	A2AAE1;A2AB97;F6YAT5;F6RPM4	0.943677	0.838926	-0.210139	0.104739	NA	NA	NA	NA	NA	FALSE	TRUE	FALSE	TRUE	FALSE	FALSE	FALSE
IFSKGTKKLQLERPVSPEAQADLQRNLVAEL	909	Kiaa1522	A2A7S8	NA	1	NA	-0.296492	NA	NA	NA	NA	NA	FALSE	FALSE	TRUE	TRUE	FALSE	FALSE	FALSE
SAPQKPLRRALSGRASPVTAPSSGLHAAVRL	842	Kiaa1522	A2A7S8	0.998578	0.999527	0.73723	-0.0482929	NA	NA	NA	NA	NA	FALSE	FALSE	TRUE	TRUE	FALSE	FALSE	FALSE
GSGLRYQKLPSDEDESGTEESDNTPLLKDDK	1549	Kidins220	E9Q9B7	0.999553	0.971756	0.0975327	NA	0.391256	NA	-0.293724	-0.269408	0.391256	FALSE	FALSE	TRUE	FALSE	FALSE	FALSE	TRUE
TYRRRQMQRTITRQMSFDLTKLLVTEDWFSD	918	Kidins220	E9Q9B7	1	1	-0.111833	-0.331536	0.181891	-0.062128	-0.293724	-0.269408	0.0598815	FALSE	FALSE	TRUE	FALSE	FALSE	FALSE	TRUE
DKQCPTQKPEPNLPGSPSPSVQAKPGTGQHS	484	Kif18b	Q6PFD6	0.877638	0.748554	-0.834307	-1.42237	NA	NA	NA	NA	NA	FALSE	FALSE	TRUE	TRUE	FALSE	FALSE	FALSE
PSKPSFQEFVDWEKVSPELNSTDQPFLPSAP	741	Kif18b	Q6PFD6	0.994786	NA	-1.02899	NA	NA	NA	NA	NA	NA	FALSE	FALSE	TRUE	TRUE	FALSE	FALSE	FALSE
LKKPNRPFTVPEPPLSPHCLDDQRTPKGLTG	814	Kif18b	Q6PFD6	NA	0.999943	NA	-1.76346	NA	NA	NA	NA	NA	FALSE	FALSE	TRUE	TRUE	FALSE	FALSE	FALSE
NQSDFSSAAMTRSGLSLEELRIVEGQGQSSE	1057	Kif1b	Q60575	0.994831	0.998972	NA	-0.576497	NA	NA	NA	NA	NA	TRUE	FALSE	FALSE	FALSE	FALSE	FALSE	TRUE
SPQVGPGLEKEDKADSDLEDSPEDEADVSVY	542	Kif20a	P97329	1	1	-0.789688	-1.25474	0.0996303	-0.551564	-0.889318	-0.703173	-0.225967	FALSE	FALSE	TRUE	FALSE	FALSE	FALSE	TRUE
KREGTLQKFGDFLQHSPTILQSKAKKIIETM	1694	Kif20b	Q80WE4	0.956611	0.975668	-0.887603	-0.84996	-0.242363	-0.276708	-0.645241	-0.573252	-0.259535	FALSE	FALSE	TRUE	TRUE	FALSE	FALSE	FALSE
LAKCEKYMLTHQELASDGEIQTKVIKGDVYK	860	Kif23	E9Q5G3	1	1	0.688939	-0.730177	0.858735	-0.221096	-0.169797	-0.509081	0.31882	FALSE	FALSE	TRUE	FALSE	FALSE	FALSE	TRUE
SFQAKRYVFKSNDRNSMEIQCEVDALLERQK	160	Kif23	E9Q5G3	0.758031	0.787773	0.736797	-0.914385	0.906594	-0.405304	-0.169797	-0.509081	0.250645	FALSE	FALSE	TRUE	FALSE	FALSE	FALSE	TRUE
FNSIGSFQAKRYVFKSNDRNSMEIQCEVDAL	155	Kif23	E9Q5G3	0.617571	0.754172	0.613079	-1.19387	0.782875	-0.684785	-0.169797	-0.509081	0.0490453	FALSE	FALSE	TRUE	FALSE	FALSE	FALSE	TRUE
PSRERDREKIIPRSVSPSPLPLSSNNIAQIS	685	Kif23	E9Q5G3	0.977024	0.975329	-0.454702	-0.0975482	-0.284906	0.411533	-0.169797	-0.509081	0.0633135	FALSE	FALSE	TRUE	TRUE	FALSE	FALSE	FALSE
REPLTMHSDREDDTASISTATRVMKAIYSSF	592	Kirrel	Q80W68	0.722988	0.82269	-0.158725	0.0611541	-0.161931	-0.224426	0.00320634	0.28558	-0.193178	TRUE	FALSE	FALSE	FALSE	FALSE	FALSE	TRUE
DIKVETVNREPLTMHSDREDDTASISTATRV	584	Kirrel	Q80W68	0.795188	0.985182	-0.409798	0.0236102	-0.413005	-0.26197	0.00320634	0.28558	-0.337487	TRUE	FALSE	FALSE	FALSE	FALSE	FALSE	TRUE
GGPQEPPNSRMKRASSLNFLNKSVEEPVQPG	577	Klc2	D3YXZ3;Q91YS4;O88448	NA	0.999422	NA	-0.335171	NA	NA	NA	NA	NA	FALSE	FALSE	TRUE	FALSE	FALSE	FALSE	TRUE
GTEPRPSSSSMKRAASLNYLNQPNAAPLQVS	590	Klc4	Q9DBS5	1	NA	NA	NA	NA	NA	NA	NA	NA	TRUE	FALSE	FALSE	FALSE	FALSE	FALSE	TRUE
GGPVVATAASTAGGTSPVSSSSAASSPSSGR	103	Klf16	P58334	0.938612	0.487501	-0.052555	NA	NA	NA	NA	NA	NA	FALSE	TRUE	FALSE	TRUE	FALSE	FALSE	FALSE
GPAAGLDVRATRREATPPGTPGAPPPPATAP	51	Klf16	P58334	0.975958	0.815098	-0.0209111	0.400975	NA	NA	NA	NA	NA	FALSE	TRUE	FALSE	FALSE	FALSE	FALSE	TRUE
PSVIVQPGKRPLPVESPDTQRKRRIHRCDYD	249	Klf3	Q60980	0.999594	0.999915	0.130492	-0.574777	NA	NA	NA	NA	NA	FALSE	TRUE	FALSE	TRUE	FALSE	FALSE	FALSE
GSEYSSPSVISVSKGSPDGSHPVVVAPYSGG	251	Klf4	Q60793	0.942063	0.89328	-1.21891	0.674009	NA	1.31983	NA	-0.645819	1.31983	FALSE	FALSE	TRUE	TRUE	FALSE	FALSE	FALSE
RGLYDFYLPREELWIYNMETGRWKKINTEGD	71	Klhdc2	Q4G5Y1	NA	1	NA	NA	NA	NA	NA	NA	NA	FALSE	TRUE	FALSE	FALSE	FALSE	FALSE	TRUE
DFYLPREELWIYNMETGRWKKINTEGDVPPS	75	Klhdc2	Q4G5Y1	NA	1	NA	NA	NA	NA	NA	NA	NA	FALSE	TRUE	FALSE	FALSE	FALSE	FALSE	TRUE
AGSLASVERYCPRRDSWDFACPLKRRTWGHA	430	Klhl26	Q8BGY4;E9Q4C1	1	NA	-0.145351	NA	NA	NA	NA	NA	NA	FALSE	FALSE	TRUE	FALSE	FALSE	FALSE	TRUE
SCKDSQSTAAILSPPSPDRPHSQTSGSCYYH	2123	Kmt2a	P55200	0.970415	0.833709	-0.324695	-0.340276	-0.435954	-0.275283	0.111259	-0.0649929	-0.355619	FALSE	FALSE	TRUE	TRUE	FALSE	FALSE	FALSE
KIIPAPKPKGPGEPDSPTPLHPPTPPILSTD	1839	Kmt2a	P55200	0.993689	0.98378	0.193486	0.0724489	0.0822275	0.137442	0.111259	-0.0649929	0.109835	FALSE	FALSE	TRUE	TRUE	FALSE	FALSE	FALSE
QASEEIQALPEERSNTPEVHTPLPISQSPEN	504	Kmt2a	P55200;D3Z5H5	NA	0.915972	NA	0.181166	NA	0.246159	0.111259	-0.0649929	0.246159	FALSE	FALSE	TRUE	FALSE	FALSE	FALSE	TRUE
PTQRSPGCRPLPSAGSPTPTTHEIVTVGDPL	2168	Kmt2a	P55200	0.760117	0.693589	-0.0623981	-0.95506	-0.173657	-0.890067	0.111259	-0.0649929	-0.531862	FALSE	FALSE	TRUE	TRUE	FALSE	FALSE	FALSE
GGGGSGEDEQFLGFGSDEEVRVRSPTRSPSV	151	Kmt2a	P55200	0.999725	0.999953	-0.29007	-0.0799507	-0.401329	-0.0149577	0.111259	-0.0649929	-0.208143	FALSE	FALSE	TRUE	FALSE	FALSE	FALSE	TRUE
INSTVEHDDNRTIAHSPSSFIDASCKDSQST	2100	Kmt2a	P55200	0.998415	0.997713	0.066382	-0.289898	-0.0448767	-0.224905	0.111259	-0.0649929	-0.134891	FALSE	FALSE	TRUE	TRUE	FALSE	FALSE	FALSE
GENQSKNTQKESGPGSPAHIESVCPAEPVSA	2542	Kmt2a	P55200	0.820022	0.719077	0.0265577	-0.390472	-0.084701	-0.325479	0.111259	-0.0649929	-0.20509	FALSE	FALSE	TRUE	TRUE	FALSE	FALSE	FALSE
PLSPPPYPAPEKQEESPPLVPATCSRKRGRP	467	Kmt2b	F8WJ40;O08550	NA	1	NA	-0.254255	NA	-0.284944	0.0399332	0.0306892	-0.284944	FALSE	TRUE	FALSE	TRUE	FALSE	FALSE	FALSE
GVLDLNNPGEQPEEESPGRPQDRCPLLPLAE	2355	Kmt2b	F8WJ40;O08550;F6W623	1	NA	0.0319019	NA	-0.0080313	NA	0.0399332	0.0306892	-0.0080313	FALSE	TRUE	FALSE	TRUE	FALSE	FALSE	FALSE
PDLSLVKEEPPEPVPSPIIPILPSISGKNSE	4028	Kmt2c	F8WI37;Q8BRH4;G3UWZ3;G3UY45	0.999934	0.999804	0.060939	0.658646	NA	NA	NA	NA	NA	FALSE	FALSE	TRUE	TRUE	FALSE	FALSE	FALSE
PPSSPQEPKRPSQLPSPSAQLTPTHPGTPKP	4382	Kmt2d	A0A0A0MQ73;Q6PDK2	0.974079	0.94826	0.187001	0.433173	0.0654201	0.0235921	0.121581	0.409581	0.0445061	FALSE	FALSE	TRUE	TRUE	FALSE	TRUE	FALSE
WLTETGMAVLRNLTMSPLHKRRQRRGRLGLP	1562	Kmt2d	A0A0A0MQ73;Q6PDK2	0.999906	0.999929	-0.109026	-0.287519	-0.230607	-0.6971	0.121581	0.409581	-0.463853	FALSE	FALSE	TRUE	TRUE	FALSE	FALSE	FALSE
GTGQMSGSLAGELKGSPVLLDPEELTPVTPM	1107	Kmt2d	A0A0A0MQ73;Q6PDK2	0.999957	0.996251	0.409278	1.15698	0.287698	0.747398	0.121581	0.409581	0.517548	FALSE	FALSE	TRUE	TRUE	FALSE	FALSE	FALSE
TTTRPGTGQPGEFHTTPPGTPRHQPSTPDPF	2186	Kmt2d	A0A0A0MQ73;Q6PDK2	NA	0.779362	NA	0.57599	NA	0.166409	0.121581	0.409581	0.166409	FALSE	FALSE	TRUE	FALSE	FALSE	FALSE	TRUE
PQLGSGRWEQDNRALSPVIPIIPRTGIPVFP	4789	Kmt2d	A0A0A0MQ73;Q6PDK2	1	1	-0.0325241	0.421264	-0.154105	0.0116827	0.121581	0.409581	-0.071211	FALSE	FALSE	TRUE	TRUE	FALSE	FALSE	FALSE
PKPQGPALELPPGRVSPAAAQLADTFFGKGL	4410	Kmt2d	A0A0A0MQ73;Q6PDK2	1	1	0.125242	0.206268	0.00366168	-0.203313	0.121581	0.409581	-0.0998256	FALSE	FALSE	TRUE	TRUE	FALSE	FALSE	FALSE
DAAEVKSLDLLAALPTPPHNQTEDVRMESDE	4733	Kmt2d	A0A0A0MQ73;Q6PDK2	0.993754	0.945804	-0.0255958	0.930775	-0.147177	0.521194	0.121581	0.409581	0.187009	FALSE	FALSE	TRUE	FALSE	FALSE	FALSE	TRUE
FKAPLTPRASQVEPQSPGLGLRAQEPPPAQA	2299	Kmt2d	A0A0A0MQ73;Q6PDK2	1	1	0.0453272	0.0691522	-0.0762535	-0.340429	0.121581	0.409581	-0.208341	FALSE	FALSE	TRUE	TRUE	FALSE	FALSE	FALSE
PEELRLCPQPEEPYLSPQPEEPRLCPQPEEL	727	Kmt2d	A0A0A0MQ73;Q6PDK2	0.999823	0.999837	0.00972763	0.454281	-0.111853	0.0447002	0.121581	0.409581	-0.0335764	FALSE	FALSE	TRUE	TRUE	FALSE	FALSE	FALSE
GVEQMECEIKLEGPASPDVELGKEETEESKK	1627	Kmt2d	A0A0A0MQ73;Q6PDK2	1	1	0.0632132	0.449535	-0.0583675	0.0399539	0.121581	0.409581	-0.00920677	FALSE	FALSE	TRUE	TRUE	FALSE	FALSE	FALSE
LPEVKPKVEEGGRHPSPCQFTINTPKVEPAP	3122	Kmt2d	A0A0A0MQ73;Q6PDK2	0.985521	0.993768	0.159347	-0.17612	0.0377668	-0.585701	0.121581	0.409581	-0.273967	FALSE	FALSE	TRUE	TRUE	FALSE	FALSE	FALSE
KKSVKSEALEFVPIDSPKAPGKKKVKSKKKV	314	Knop1	E9QKQ3;Q9Z2Q2	1	1	-0.632827	-0.511115	-0.547674	-1.31368	-0.0851527	0.802565	-0.930677	FALSE	FALSE	TRUE	TRUE	FALSE	FALSE	FALSE
TQYSVLNSNDYFIDASPPRATSPSNNVDEVQ	103	Knop1	E9QKQ3;Q9Z2Q2;K4DI66;F6ZLH4;H7BX94;D3Z5V3	1	1	-0.440102	0.307195	-0.354949	-0.49537	-0.0851527	0.802565	-0.42516	FALSE	FALSE	TRUE	TRUE	FALSE	FALSE	FALSE
NSNDYFIDASPPRATSPSNNVDEVQIPEISL	109	Knop1	E9QKQ3;Q9Z2Q2;K4DI66;F6ZLH4;H7BX94;D3Z5V3	0.994984	0.995849	0.0134362	0.213876	0.0985888	-0.588689	-0.0851527	0.802565	-0.24505	FALSE	FALSE	TRUE	TRUE	FALSE	FALSE	FALSE
ENGVKEDPWQEEKEESDTDLEVVLEKKGNMD	366	Knop1	E9QKQ3;Q9Z2Q2;K4DI66	0.996726	0.985694	0.0677876	0.308361	0.15294	-0.494205	-0.0851527	0.802565	-0.170632	FALSE	FALSE	TRUE	FALSE	FALSE	FALSE	TRUE
MLKRRNVSSFPDDATSPLQENRNNQGTVNWS	62	Kpna2	P52293;A2A600;A2A601;A6PW68;F2Z431;A2A602	0.951623	NA	0.0878407	NA	0.446349	NA	-0.358509	-0.330411	0.446349	FALSE	FALSE	TRUE	TRUE	FALSE	FALSE	FALSE
LLKKRNVPQEESLEDSDVDADFKAQNVTLEA	60	Kpna3	O35344	1	1	0.148881	0.0302654	-0.000271946	0.240278	0.149153	-0.210012	0.120003	FALSE	FALSE	TRUE	FALSE	FALSE	FALSE	TRUE
__________METMASPGKDNYRMKSYKNNA	6	Kpna6	O35345	NA	0.998654	NA	NA	NA	NA	0.0192142	-0.000750397	NA	FALSE	FALSE	TRUE	TRUE	TRUE	FALSE	FALSE
KVILEKGGKYVDEDNSDGETVDHRLQETSTK	142	Kri1	V9GXJ9;F6WIU1;Q8VDQ9	0.998682	0.999293	0.249599	0.115965	NA	NA	NA	NA	NA	FALSE	FALSE	TRUE	FALSE	FALSE	FALSE	TRUE
KVILEKGGKYVDEDNSDGETVDHRLQETSTK	142	Kri1	V9GXJ9;F6WIU1;Q8VDQ9	0.998682	0.999293	0.249599	0.115965	0.135986	0.0685666	0.113614	0.0473988	0.102276	FALSE	FALSE	TRUE	FALSE	FALSE	FALSE	TRUE
MEMSTEATGKSQSKASPQVQLFTPNGADQKT	495	Kri1	V9GXJ9;F6WIU1	1	1	-0.105678	-0.278496	NA	NA	NA	NA	NA	FALSE	FALSE	TRUE	TRUE	FALSE	FALSE	FALSE
MEMSTEATGKSQSKASPQVQLFTPNGADQKT	495	Kri1	V9GXJ9;F6WIU1	1	1	-0.105678	-0.278496	-0.219292	-0.325895	0.113614	0.0473988	-0.272593	FALSE	FALSE	TRUE	TRUE	FALSE	FALSE	FALSE
GKSQAAGAVEEQRATSPVANGGVLAAVSKEL	157	Kti12	Q9D1R2	0.995998	0.954232	0.634218	0.0977456	NA	NA	NA	NA	NA	FALSE	FALSE	TRUE	TRUE	FALSE	FALSE	FALSE
KKNKKKEIQNGTLRESDSEHVPRDFKLSDAS	75	Ktn1	A0A087WQQ5;A0A087WS29;F8VQC7;A0A087WP14;A0A087WPX0;A0A087WRS1;A0A087WP85;Q61595;A0A087WPW5;A0A087WQ25;A0A087WP48;A0A087WQD0;A0A087WR91;A0A087WPY8	0.999992	1	0.115738	-0.199554	-0.0957432	0.0191791	0.211481	-0.218733	-0.0382821	FALSE	FALSE	TRUE	FALSE	FALSE	FALSE	TRUE
KKNKKKEIQNGTLRESDSEHVPRDFKLSDAS	75	Ktn1	A0A087WQQ5;A0A087WS29;F8VQC7;A0A087WP14;A0A087WPX0;A0A087WRS1;A0A087WP85;Q61595;A0A087WPW5;A0A087WQ25;A0A087WP48;A0A087WQD0;A0A087WR91;A0A087WPY8	0.999992	1	0.115738	-0.199554	NA	NA	NA	NA	NA	FALSE	FALSE	TRUE	FALSE	FALSE	FALSE	TRUE
LKAAGDTVVIENSDISPEMESPEKETMSVSL	1290	Ktn1	F8VQC7;A0A087WP14;A0A087WPX0;A0A087WRS1;A0A087WP85;Q61595;A0A087WPW5;A0A087WQ25;A0A087WP48;A0A087WQD0	0.994777	NA	0.14725	NA	-0.0642313	NA	0.211481	-0.218733	-0.0642313	FALSE	FALSE	TRUE	TRUE	FALSE	FALSE	FALSE
LKAAGDTVVIENSDISPEMESPEKETMSVSL	1290	Ktn1	F8VQC7;A0A087WP14;A0A087WPX0;A0A087WRS1;A0A087WP85;Q61595;A0A087WPW5;A0A087WQ25;A0A087WP48;A0A087WQD0	0.994777	NA	0.14725	NA	NA	NA	NA	NA	NA	FALSE	FALSE	TRUE	TRUE	FALSE	FALSE	FALSE
DTVVIENSDISPEMESPEKETMSVSLNQTVT	1295	Ktn1	F8VQC7;A0A087WP14;A0A087WPX0;A0A087WRS1;A0A087WP85;Q61595;A0A087WPW5;A0A087WQ25;A0A087WP48;A0A087WQD0	0.91838	0.984765	0.402245	-0.956376	0.190763	-0.737643	0.211481	-0.218733	-0.27344	FALSE	FALSE	TRUE	TRUE	TRUE	FALSE	FALSE
DTVVIENSDISPEMESPEKETMSVSLNQTVT	1295	Ktn1	F8VQC7;A0A087WP14;A0A087WPX0;A0A087WRS1;A0A087WP85;Q61595;A0A087WPW5;A0A087WQ25;A0A087WP48;A0A087WQD0	0.91838	0.984765	0.402245	-0.956376	NA	NA	NA	NA	NA	FALSE	FALSE	TRUE	TRUE	TRUE	FALSE	FALSE
SEAENEDREAGELPTSPLHLFSSANNRSLDG	67	L3mbtl2	P59178;Q80XB1;G3UY70	0.891826	0.877081	0.165224	0.208143	NA	NA	NA	NA	NA	FALSE	TRUE	FALSE	TRUE	FALSE	FALSE	FALSE
VKEEHQDISSLDRSPSPQLPLPIESIKQERN	687	L3mbtl2	P59178	0.990489	0.991607	-0.118094	0.65471	NA	NA	NA	NA	NA	FALSE	TRUE	FALSE	TRUE	FALSE	FALSE	FALSE
LSKERIFPDRLSGDTSPPTTPSFPRSKRMDT	605	L3mbtl3	Q8BLB7	0.999732	0.996011	-0.0114956	-0.217877	NA	-0.114637	NA	-0.10324	-0.114637	FALSE	TRUE	FALSE	TRUE	FALSE	FALSE	FALSE
HSLPSARTDEQALLSSILAKTASNIIDVSAA	56	Lamtor1	Q9CQ22;A0A0A6YX02	0.687745	0.960016	0.554464	-1.23793	0.557346	-1.22679	-0.00288251	-0.0111372	-0.334724	FALSE	FALSE	TRUE	FALSE	FALSE	FALSE	TRUE
DQDREERKLLLDPSSTPTKALNGAEPNYHSL	28	Lamtor1	Q9CQ22;A0A0A6YX02	0.897287	0.905322	0.377613	0.290778	0.380496	0.301915	-0.00288251	-0.0111372	0.341206	FALSE	FALSE	TRUE	FALSE	FALSE	FALSE	TRUE
VEPAWHDQDETSSVKSDGAGGARASFRGRGR	302	Larp1	Z4YJT3;Q6ZQ58	NA	0.983245	NA	-0.00975668	NA	0.147643	0.106467	-0.157399	0.147643	FALSE	FALSE	TRUE	FALSE	FALSE	FALSE	TRUE
EPSTIARSLPTTVPESPNYRNARTPRTPRTP	751	Larp1	Z4YJT3;Q6ZQ58	0.999982	0.99977	0.218279	0.354226	0.111812	0.511626	0.106467	-0.157399	0.311719	FALSE	FALSE	TRUE	TRUE	FALSE	FALSE	FALSE
RPACARPGRDGAERESPRPPAAAEAPAGSDG	68	Larp1	Z4YJT3;Q6ZQ58	0.999958	NA	-0.338795	NA	-0.445262	NA	0.106467	-0.157399	-0.445262	FALSE	FALSE	TRUE	TRUE	FALSE	FALSE	FALSE
ETKVEPAWHDQDETSSVKSDGAGGARASFRG	299	Larp1	Z4YJT3;Q6ZQ58	0.825397	0.333333	0.0154471	NA	-0.0910198	NA	0.106467	-0.157399	-0.0910198	FALSE	FALSE	TRUE	FALSE	FALSE	FALSE	TRUE
TLDAKMPRKRKTRHSSNPPLESHVGWVMDSR	801	Larp1	Z4YJT3;Q6ZQ58	0.999504	0.999921	-0.23634	-0.305022	-0.342806	-0.147623	0.106467	-0.157399	-0.245215	FALSE	FALSE	TRUE	FALSE	FALSE	FALSE	TRUE
EEVSNLKTLPKGLSASLPDLDSESWIEVKKR	525	Larp1	Z4YJT3;Q6ZQ58	0.948273	0.976655	-0.090447	-0.254461	-0.196914	-0.0970622	0.106467	-0.157399	-0.146988	FALSE	FALSE	TRUE	FALSE	FALSE	FALSE	TRUE
ANKLFGAPEPSTIARSLPTTVPESPNYRNAR	743	Larp1	Z4YJT3;Q6ZQ58	0.994731	0.990045	-1.57846	-0.722991	-1.68492	-0.565592	0.106467	-0.157399	-1.12526	FALSE	FALSE	TRUE	FALSE	FALSE	FALSE	TRUE
EIDDRDVNKILIVTQTPPYMRRHPGGDRTGN	626	Larp1	Z4YJT3;Q6ZQ58	1	1	0.118414	0.19497	0.0119468	0.352369	0.106467	-0.157399	0.182158	FALSE	FALSE	TRUE	FALSE	FALSE	FALSE	TRUE
RESPRPPAAAEAPAGSDGEDGGRRDFVEAPP	81	Larp1	Z4YJT3;Q6ZQ58	1	1	0.127447	-0.141064	0.0209801	0.0163351	0.106467	-0.157399	0.0186576	FALSE	FALSE	TRUE	FALSE	FALSE	FALSE	TRUE
QSSSRPATGISQPPTTPTGQATREDAKWTSQ	1048	Larp1	Z4YJT3;Q6ZQ58	0.99148	0.973133	1.49533	1.52135	1.38886	1.67875	0.106467	-0.157399	1.53381	FALSE	FALSE	TRUE	FALSE	FALSE	FALSE	TRUE
GVTRRNGKEQYVPPRSPK_____________	716	Larp4	E9Q066;G3X9Q6;Q8BWW4	1	1	-0.0549179	0.0657102	-0.23795	0.185471	0.183032	-0.119761	-0.0262392	FALSE	FALSE	TRUE	TRUE	FALSE	FALSE	FALSE
KLSYAEVCQKPPKEPSPVLVQPLRELRSNAV	625	Larp4	E9Q066;G3X9Q6;Q8BWW4	1	1	0.374673	0.203138	0.191642	0.3229	0.183032	-0.119761	0.257271	FALSE	FALSE	TRUE	TRUE	FALSE	FALSE	FALSE
TELSEDMCKEYEVMYSPSCETTRNTADVEES	68	Larp4	E9Q066;G3X9Q6;Q8BWW4	0.766516	0.984356	1.64084	1.63222	1.45781	1.75198	0.183032	-0.119761	1.60489	FALSE	FALSE	TRUE	TRUE	FALSE	FALSE	FALSE
PVLVQPLRELRSNAVSPTRNEENGAPEKPVE	641	Larp4	E9Q066;G3X9Q6;Q8BWW4	0.999034	0.994069	0.0499796	-0.152211	-0.133052	-0.0324503	0.183032	-0.119761	-0.0827512	FALSE	FALSE	TRUE	TRUE	FALSE	FALSE	FALSE
AVPKDTLNPVAVPVSSPTATKPSPANTASPC	578	Larp4	E9Q066;G3X9Q6;Q8BWW4	0.931209	0.86724	0.968887	0.98324	0.785855	1.103	0.183032	-0.119761	0.944428	FALSE	FALSE	TRUE	TRUE	FALSE	FALSE	FALSE
PKDTLNPVAVPVSSPTATKPSPANTASPCTS	580	Larp4	E9Q066;G3X9Q6;Q8BWW4	0.859186	NA	1.02706	NA	0.844026	NA	0.183032	-0.119761	0.844026	FALSE	FALSE	TRUE	FALSE	FALSE	FALSE	TRUE
GFINGFTSPTFKPATSPLTSLRQYPPRSRNP	400	Larp4b	Q6A0A2	NA	0.962356	NA	1.99765	NA	2.18671	0.288505	-0.189055	2.18671	FALSE	FALSE	TRUE	TRUE	FALSE	FALSE	FALSE
FTSSQTQSPTPPKPPSPSFELGLSNFPPLPG	526	Larp4b	Q6A0A2	0.952177	0.93543	0.332971	0.217355	0.0444657	0.40641	0.288505	-0.189055	0.225438	FALSE	FALSE	TRUE	TRUE	FALSE	FALSE	FALSE
VPAPCAVSAAFERSPSPVHLPEDPKVAEKQR	603	Larp4b	Q6A0A2	0.999993	0.999989	0.0617217	-0.247269	-0.226783	-0.0582134	0.288505	-0.189055	-0.142498	FALSE	FALSE	TRUE	TRUE	FALSE	FALSE	FALSE
SSSGVCKATKRPRTASEGSEAETPEAPKQPA	253	Larp7	Q05CL8	0.998603	NA	0.173124	NA	0.152959	NA	0.0201649	-0.180054	0.152959	FALSE	FALSE	TRUE	FALSE	FALSE	FALSE	TRUE
RLLYGMALVRFVNLISERKTKCSNLPLKYLA	112	Las1l	A2BE28	NA	0.999626	NA	NA	NA	NA	0.103426	0.305212	NA	FALSE	FALSE	TRUE	FALSE	TRUE	FALSE	FALSE
DSGDSGDKEKKQITTSPITVRKNKKDEERRE	612	Lats1	Q8BYR2	0.994526	0.980211	0.80773	0.225645	NA	NA	NA	NA	NA	TRUE	FALSE	FALSE	TRUE	FALSE	FALSE	FALSE
TKEQHTIWPTPRQENSPNLDVYNVIRKQSEA	286	Layn	Q8C351	1	0.999999	0.135301	0.127633	NA	NA	NA	NA	NA	FALSE	FALSE	TRUE	TRUE	FALSE	FALSE	FALSE
ENSPNLDVYNVIRKQSEADLAEPRPDLKNIS	299	Layn	Q8C351	1	NA	0.708939	NA	NA	NA	NA	NA	NA	FALSE	FALSE	TRUE	FALSE	FALSE	FALSE	TRUE
STKNQSLPKASPVTTSPTAATTQNPVLSKLL	42	Lcor	Q6ZPI3	0.975928	0.840582	-0.517427	-0.324654	NA	NA	NA	NA	NA	FALSE	TRUE	FALSE	TRUE	FALSE	FALSE	FALSE
GEDMLVWRWTKPSSFSDSER___________	507	Lemd2	Q6DVA0	0.983138	0.843758	-0.0880059	0.192068	-0.0550587	0.416453	-0.0329472	-0.224385	0.180697	FALSE	TRUE	FALSE	FALSE	FALSE	FALSE	TRUE
SRLLPYSSCREHYSDSEEEEEEGEEDGDVAP	260	Lemd3	E9QP59;D3YU56;Q9WU40	0.834871	0.782795	NA	NA	NA	NA	0.103844	0.228234	NA	FALSE	FALSE	TRUE	FALSE	FALSE	FALSE	TRUE
PAAGSKVLLGFSSDESDVEASPREQAGGGGA	140	Lemd3	E9QP59;D3YU56;Q9WU40	0.999944	0.999843	-0.0908534	-0.63931	-0.194698	-0.867544	0.103844	0.228234	-0.531121	FALSE	FALSE	TRUE	FALSE	FALSE	FALSE	TRUE
RLKRKNAIPSDSEADSDTEVPKDNNGTMDLF	301	Leo1	Q5XJE5	0.835046	0.705778	0.28279	NA	0.39195	NA	-0.10916	0.289598	0.39195	FALSE	TRUE	FALSE	FALSE	FALSE	FALSE	TRUE
______MADMEDLFGSEAESEAERKDSESES	10	Leo1	Q5XJE5	0.999998	0.993244	-0.267596	NA	-0.158436	NA	-0.10916	0.289598	-0.158436	FALSE	TRUE	FALSE	FALSE	FALSE	FALSE	TRUE
DEDRAQISDDDRQQLSEEEKGNSDDEHPVAS	206	Leo1	Q5XJE5	1	NA	NA	NA	NA	NA	-0.10916	0.289598	NA	FALSE	TRUE	FALSE	FALSE	FALSE	FALSE	TRUE
EEKMQNTDDEDRAQISDDDRQQLSEEEKGNS	198	Leo1	Q5XJE5	1	NA	NA	NA	NA	NA	-0.10916	0.289598	NA	FALSE	TRUE	FALSE	FALSE	FALSE	FALSE	TRUE
EDDDKANKKHKKYVISDEEEEEDD_______	659	Leo1	Q5XJE5	1	0.999976	0.155839	0.339137	0.264999	0.049539	-0.10916	0.289598	0.157269	FALSE	TRUE	FALSE	FALSE	FALSE	FALSE	TRUE
__MADMEDLFGSEAESEAERKDSESESDSDS	14	Leo1	Q5XJE5	0.999997	0.999088	0.240929	NA	0.350089	NA	-0.10916	0.289598	0.350089	FALSE	TRUE	FALSE	FALSE	FALSE	FALSE	TRUE
QVLSCEGEDEDEAPGTPKVQKPVSDSEQSSP	93	Lig1	Q3U4X8;P37913;D3YUW4;E9PV36;V9GWZ4	NA	1	NA	-0.142369	NA	0.441807	0.474933	-0.584176	0.441807	FALSE	FALSE	TRUE	FALSE	FALSE	FALSE	TRUE
KVALKERNQVVPESDSPVKRTGRKVAQVLSC	67	Lig1	Q3U4X8;P37913;D3YUW4;E9PV36;V9GWZ4	0.99035	0.701783	-0.542506	-1.10945	-1.01744	-0.525276	0.474933	-0.584176	-0.771357	FALSE	FALSE	TRUE	TRUE	TRUE	FALSE	FALSE
KAAVQAKLTTTGQVTSPVKGASFITSTNPRK	211	Lig3	Q3UC82;Q80ZH7;K4DI59;P97386;B1AT03;Q3TJN5	0.973134	0.975637	-0.931229	-0.607617	-0.818863	-0.504718	-0.112367	-0.102899	-0.66179	FALSE	FALSE	TRUE	TRUE	TRUE	FALSE	FALSE
SGFSAKPNNSEQAPSSPAPGTSLSASKCDPK	243	Lig3	Q3UC82;Q80ZH7;K4DI59;P97386;B1AT03;Q3TJN5	0.915468	0.991893	-0.455018	-0.552199	-0.342652	-0.4493	-0.112367	-0.102899	-0.395976	FALSE	FALSE	TRUE	TRUE	FALSE	FALSE	FALSE
KSLWTQSRNAGGRRLSENNCSLDDWEIGAGH	225	Lima1	Q9ERG0	1	1	-0.0564448	0.248778	-0.0485317	0.21569	-0.00791308	0.0330882	0.0835789	TRUE	FALSE	FALSE	FALSE	FALSE	FALSE	TRUE
VDTTAAKEFTTQNQKSQDVGFWEGEVVRELS	720	Lima1	Q9ERG0	1	NA	-1.43194	NA	-1.42403	NA	-0.00791308	0.0330882	-1.42403	TRUE	FALSE	FALSE	FALSE	FALSE	FALSE	TRUE
LGRPAQPPNAGESPHSPGVEDAPIAKVGVLA	488	Lima1	Q9ERG0	0.999989	0.999996	-0.158208	0.196103	-0.150295	0.163015	-0.00791308	0.0330882	0.00636028	TRUE	FALSE	FALSE	TRUE	FALSE	FALSE	FALSE
SQDVGFWEGEVVRELSVEEQIKRNRYYDEDE	735	Lima1	Q9ERG0	1	1	0.0778935	-0.182409	0.0858066	-0.215498	-0.00791308	0.0330882	-0.0648455	TRUE	FALSE	FALSE	FALSE	FALSE	FALSE	TRUE
QSRNAGGRRLSENNCSLDDWEIGAGHLSSSA	230	Lima1	Q9ERG0	0.999989	0.997195	0.151506	0.252537	0.159419	0.219449	-0.00791308	0.0330882	0.189434	TRUE	FALSE	FALSE	FALSE	FALSE	FALSE	TRUE
QVKSEAQQPMHPKPLSPDARTSSLPESSPSK	360	Lima1	Q9ERG0	1	1	0.236418	0.806943	0.244332	0.773854	-0.00791308	0.0330882	0.509093	TRUE	FALSE	FALSE	TRUE	FALSE	FALSE	FALSE
IKSPKASSPSLRKGWSESEQSEEFGGGIATM	615	Lima1	Q9ERG0	0.999994	0.999814	-0.209391	-1.22327	-0.201478	-1.25636	-0.00791308	0.0330882	-0.728919	TRUE	FALSE	FALSE	FALSE	FALSE	FALSE	TRUE
PSWSTDSSLEPVLPGSPTPSRVRLPCQTLAP	413	Limd1	Q9QXD8	NA	0.769636	NA	0.260026	NA	0.662404	NA	-0.402378	0.662404	FALSE	FALSE	TRUE	TRUE	FALSE	FALSE	FALSE
LFCHSCHVKRLEKGPSPAPLHQHHF______	659	Limd1	Q9QXD8	1	1	NA	NA	NA	NA	NA	-0.402378	NA	FALSE	FALSE	TRUE	TRUE	FALSE	FALSE	FALSE
DLEASLLSFEKLDRASPDLWPEQLPGVAEFA	28	Lin52	Q8CD94	1	1	-0.321235	-0.25877	NA	NA	NA	NA	NA	FALSE	FALSE	TRUE	TRUE	FALSE	FALSE	FALSE
FGDNLVTRSYLLGNSSPRSQSSQNCSIM___	653	Lmna	P48678	0.658174	0.885874	0.165095	0.152768	0.420172	0.0756613	-0.255078	0.0771062	0.247917	FALSE	FALSE	TRUE	TRUE	FALSE	FALSE	FALSE
YSAKLDNARQSAERNSNLVGAAHEELQQSRI	282	Lmna	P48678	0.999999	NA	-0.344828	NA	-0.0897508	NA	-0.255078	0.0771062	-0.0897508	FALSE	FALSE	TRUE	FALSE	FALSE	FALSE	TRUE
NTWGCGSSLRTALINSTGEEVAMRKLVRSLT	533	Lmna	P48678	NA	0.779023	NA	0.0100637	NA	-0.0670426	-0.255078	0.0771062	-0.0670426	FALSE	FALSE	TRUE	FALSE	FALSE	FALSE	TRUE
RRATRSGAQASSTPLSPTRITRLQEKEDLQE	22	Lmna	P48678;D3YUF7	0.875233	0.908771	-0.761626	-0.322018	-0.506548	-0.399125	-0.255078	0.0771062	-0.452836	FALSE	FALSE	TRUE	TRUE	FALSE	FALSE	FALSE
RKLLEGEEERLRLSPSPTSQRSRGRASSHSS	392	Lmna	P48678	0.99268	0.982641	-0.888695	-0.392497	-0.633617	-0.469603	-0.255078	0.0771062	-0.55161	FALSE	FALSE	TRUE	TRUE	FALSE	FALSE	FALSE
LDSVAKERARLQLELSKVREEFKELKARNTK	107	Lmna	P48678;D3YUF7	NA	1	NA	0.121281	NA	0.0441745	-0.255078	0.0771062	0.0441745	FALSE	FALSE	TRUE	FALSE	FALSE	FALSE	TRUE
EDGEELLHHHRGSHCSGSGDPAEYNLRSRTV	573	Lmna	P48678	0.999327	0.845191	-0.712288	0.474462	-0.45721	0.397356	-0.255078	0.0771062	-0.0299271	FALSE	FALSE	TRUE	FALSE	FALSE	FALSE	TRUE
AYRKLLEGEEERLRLSPSPTSQRSRGRASSH	390	Lmna	P48678	0.999984	0.999995	-0.295135	0.0196308	-0.0400576	-0.0574755	-0.255078	0.0771062	-0.0487665	FALSE	FALSE	TRUE	TRUE	FALSE	FALSE	FALSE
TVTRSFRSVGGSGGGSFGDNLVTRSYLLGNS	637	Lmna	P48678	0.999938	0.999961	-0.266157	-0.514779	-0.0110792	-0.591886	-0.255078	0.0771062	-0.301482	FALSE	FALSE	TRUE	FALSE	FALSE	FALSE	TRUE
ASSVTVTRSFRSVGGSGGGSFGDNLVTRSYL	633	Lmna	P48678	1	1	-0.616452	-0.0777717	-0.361374	-0.154878	-0.255078	0.0771062	-0.258126	FALSE	FALSE	TRUE	FALSE	FALSE	FALSE	TRUE
EEVDEEGKFVRLRNKSNEDQSMGNWQIRRQN	458	Lmna	P48678	1	1	-0.243669	0.258097	0.0114086	0.180991	-0.255078	0.0771062	0.0961996	FALSE	FALSE	TRUE	FALSE	FALSE	FALSE	TRUE
INSTGEEVAMRKLVRSLTMVEDNEDDDEDGE	546	Lmna	P48678	0.677991	0.78848	NA	-0.17891	NA	-0.256017	-0.255078	0.0771062	-0.256017	FALSE	FALSE	TRUE	FALSE	FALSE	FALSE	TRUE
LQTLKEELDFQKNIYSEELRETKRRHETRLV	212	Lmna	P48678	0.997664	0.999984	-0.486457	-0.136617	-0.231379	-0.213723	-0.255078	0.0771062	-0.222551	FALSE	FALSE	TRUE	FALSE	FALSE	FALSE	TRUE
EGKFVRLRNKSNEDQSMGNWQIRRQNGDDPL	463	Lmna	P48678	1	1	-0.153546	0.474358	0.101532	0.397252	-0.255078	0.0771062	0.249392	FALSE	FALSE	TRUE	FALSE	FALSE	FALSE	TRUE
QQRAGSRASAPATPLSPTRLSRLQEKEELRE	24	Lmnb1	P14733	0.816548	0.696325	-0.45249	-0.490476	-0.389539	-0.387128	-0.0629506	-0.103348	-0.388334	FALSE	TRUE	FALSE	TRUE	FALSE	FALSE	FALSE
PVQQQRAGSRASAPATPLSPTRLSRLQEKEE	21	Lmnb1	P14733	0.998858	0.999653	-1.51314	-0.879648	-1.45019	-0.7763	-0.0629506	-0.103348	-1.11324	FALSE	TRUE	FALSE	FALSE	FALSE	FALSE	TRUE
NSKDAALATALGDKKSLEGDLEDLKDQIAQL	159	Lmnb1	P14733	NA	1	NA	-0.00824689	NA	0.0951015	-0.0629506	-0.103348	0.0951015	FALSE	TRUE	FALSE	FALSE	FALSE	FALSE	TRUE
IKRQVLEGEDIAYKFTPKYVLRAGQTVTVWA	494	Lmnb2	P21619	0.998362	0.998788	0.0432593	-0.677887	0.142757	-0.561242	-0.0994972	-0.116645	-0.209243	FALSE	TRUE	FALSE	FALSE	FALSE	FALSE	TRUE
RGEFPAPPGSHRREDSFESLDSLGSRSLTSC	72	Lmo7	F6VG99;E9PYF4;F6TFN2	1	0.985484	0.107803	-0.0915406	-0.153541	-0.142982	0.261345	0.0514417	-0.148262	FALSE	FALSE	TRUE	FALSE	FALSE	FALSE	TRUE
MSGLDSVSDSGEGRGSPLREVSRSLDQFSDM	898	Lmo7	F6VG99;E9PYF4;F6TFN2;E9PYI7	0.996265	0.998192	-0.0926134	-0.520666	-0.353958	-0.572108	0.261345	0.0514417	-0.463033	FALSE	FALSE	TRUE	TRUE	FALSE	FALSE	FALSE
EASSTEDSRATSIPGSPFNLFSDLDKADDLP	615	Lmtk2	Q3TYD6	0.999261	0.999972	1.05092	NA	NA	NA	NA	NA	NA	TRUE	FALSE	FALSE	TRUE	FALSE	FALSE	FALSE
QTELKNAGFTSALLESPQRGSESSELEFLEN	742	Lmtk2	Q3TYD6	1	1	0.592201	0.8292	NA	NA	NA	NA	NA	TRUE	FALSE	FALSE	TRUE	FALSE	TRUE	FALSE
PARKTRPQAPRLPEFSFEKRQAVEGSSSTGP	316	Lnp	Q7TQ95;A2ASL8	1	1	0.607814	-0.270173	0.505241	-0.293358	0.102574	0.0231844	0.105942	FALSE	FALSE	TRUE	FALSE	TRUE	FALSE	FALSE
PGQEIRQRTAAQRNLSPAPASSSQGPPPQGP	177	Lnp	Q7TQ95;A2ASL8;A2ASM0	0.902939	0.977582	0.363438	-0.19075	0.260864	-0.213935	0.102574	0.0231844	0.0234649	FALSE	FALSE	TRUE	TRUE	FALSE	FALSE	FALSE
ETSTNEAKSPVLRADSVPNLEPSEESLVTK_	411	Lnp	Q7TQ95	1	1	0.210897	-0.273587	0.108323	-0.296772	0.102574	0.0231844	-0.0942243	FALSE	FALSE	TRUE	FALSE	FALSE	FALSE	TRUE
RSASSLNHTILAGVHSNDHSVV_________	358	Lpar1	P61793	0.99994	NA	NA	NA	NA	NA	NA	NA	NA	TRUE	FALSE	FALSE	FALSE	FALSE	FALSE	TRUE
NENPNGPTEGSDRSASSLNHTILAGVHSNDH	346	Lpar1	P61793	0.754173	0.377919	NA	NA	NA	NA	NA	NA	NA	TRUE	FALSE	FALSE	FALSE	FALSE	FALSE	TRUE
ENPNGPTEGSDRSASSLNHTILAGVHSNDHS	347	Lpar1	P61793	0.957215	0.838881	NA	NA	NA	NA	NA	NA	NA	TRUE	FALSE	FALSE	FALSE	FALSE	FALSE	TRUE
AGRHLHMCYQISRGNSDGYIIPINKEGCIPE	1458	Lphn2	Q8JZZ7	1	1	-0.608242	2.03228	-0.0425469	0.61825	-0.565695	1.41403	0.287852	FALSE	FALSE	TRUE	FALSE	FALSE	FALSE	TRUE
ETEEEYEKLPAYLATSPIPTEDQFFKHIETP	144	Lpin2	D6RH34;E9PWN0;Q99PI5	0.686937	0.998503	-0.0451634	0.733701	NA	NA	NA	NA	NA	FALSE	FALSE	TRUE	TRUE	FALSE	FALSE	FALSE
LDSGFNSVDSGDKRWSGNEPTDEFSDLPLRV	324	Lrch3	E9QAU9;Q8BVU0;B2RXP1;E9Q892;B7ZWM8	0.999913	0.999986	0.196426	-0.317678	-0.123772	-0.250783	0.320198	-0.0668957	-0.187277	FALSE	FALSE	TRUE	FALSE	FALSE	FALSE	TRUE
LFRAAVRAEANKGRASPLLLSSAPATDPTDA	625	Lrch3	E9QAU9;Q8BVU0;B2RXP1;E9Q892;B7ZWM8;F6YZL6;F6Y466;F6TPH7	0.999994	0.998052	0.646428	0.629939	0.32623	0.696835	0.320198	-0.0668957	0.511533	FALSE	FALSE	TRUE	TRUE	FALSE	FALSE	FALSE
QFMAYIEQRRISHEVSPVKPIAVREFQKTED	419	Lrch3	E9QAU9;Q8BVU0;B2RXP1;B7ZWM8;F6YZL6;F6TPH7	1	0.999985	-0.0382957	0.840846	-0.358494	0.907742	0.320198	-0.0668957	0.274624	FALSE	FALSE	TRUE	TRUE	TRUE	FALSE	FALSE
GAALGDLVPSRPPSFSPCPAEDLFPGRRYDG	281	Lrch4	Q921G6;H3BLL3;H3BIX9	NA	0.783553	NA	0.139993	NA	0.293632	-0.0363275	-0.153639	0.293632	TRUE	FALSE	FALSE	TRUE	FALSE	FALSE	FALSE
AAGGEEAAASVSLPGSPGLPGSRSAERALEE	25	Lrch4	Q921G6;H3BLL3;H3BLB4;H3BJU9	0.982728	NA	0.898162	NA	0.934489	NA	-0.0363275	-0.153639	0.934489	TRUE	FALSE	FALSE	TRUE	FALSE	FALSE	FALSE
RRGAALGDLVPSRPPSFSPCPAEDLFPGRRY	279	Lrch4	Q921G6;H3BLL3;H3BIX9	0.775216	0.553568	NA	0.0494914	NA	0.20313	-0.0363275	-0.153639	0.20313	TRUE	FALSE	FALSE	FALSE	FALSE	FALSE	TRUE
LDSGFHSVDSGSKRWSGNESTDDFSELSFRI	313	Lrch4	Q921G6;H3BLL3;H3BIX9	0.964499	0.643178	0.45421	-0.287043	0.490537	-0.133404	-0.0363275	-0.153639	0.178566	TRUE	FALSE	FALSE	FALSE	FALSE	FALSE	TRUE
YDTNKKQINVARLDGSFKNAVVQGLEQPHGL	1693	Lrp1	Q91ZX7	1	NA	0.100051	NA	0.487193	NA	-0.387142	0.0450235	0.487193	FALSE	FALSE	TRUE	FALSE	FALSE	FALSE	TRUE
ECSSVHTAATPERRGSLPDTGWKHERKLSSE	1887	Lrp4	Q8VI56	0.999939	0.99988	-0.263395	0.281194	NA	NA	NA	NA	NA	FALSE	FALSE	TRUE	FALSE	FALSE	FALSE	TRUE
TVEDLTEVERLEDLDTCMMTPKSKRKSIHSR	912	Lrrc16a	D3Z030;Q6EDY6	NA	0.779439	NA	NA	NA	NA	NA	NA	NA	FALSE	FALSE	TRUE	FALSE	FALSE	FALSE	TRUE
KFTLLKSLSLNNNKLTVLPDELCNLKKLETL	75	Lrrc57	A2AKH7;Q8JZX5;Q9D1G5	1	1	0.0277338	-0.0197553	0.186588	-0.0497382	-0.158854	0.0299829	0.0684248	FALSE	FALSE	TRUE	FALSE	FALSE	FALSE	TRUE
SEEKDNRKNNMNRSGTIQSGPEGNLVRSQSL	198	Lrrc8c	Q8R502	0.85199	NA	-0.451119	NA	-0.543628	NA	0.0925094	0.262193	-0.543628	TRUE	FALSE	FALSE	FALSE	FALSE	FALSE	TRUE
AATLASLGGTSSRRGSGDTSISMDTEASIRE	88	Lrrfip1	G5E8E1;E9Q9T1;A0A087WPK3;A0A087WSF5;A0A087WNU6;Q3UZ39	NA	0.999329	NA	-0.0974093	NA	-0.154825	-0.505789	0.0574156	-0.154825	FALSE	FALSE	TRUE	FALSE	FALSE	FALSE	TRUE
AATLASLGGTSSRRGSGDTSISMDTEASIRE	88	Lrrfip1	G5E8E1;E9Q9T1;A0A087WPK3;A0A087WSF5;A0A087WNU6;Q3UZ39	NA	0.999329	NA	-0.0974093	NA	1.48887	NA	-1.58628	1.48887	FALSE	FALSE	TRUE	FALSE	FALSE	FALSE	TRUE
GEKAENQRPAEDSALSPGPLAGAKCEQQVQS	302	Lrrfip1	Q3UZ39	NA	0.999444	NA	-2.16598	NA	-2.2234	-0.505789	0.0574156	-2.2234	FALSE	FALSE	TRUE	TRUE	FALSE	FALSE	FALSE
GEKAENQRPAEDSALSPGPLAGAKCEQQVQS	302	Lrrfip1	Q3UZ39	NA	0.999444	NA	-2.16598	NA	-0.579709	NA	-1.58628	-0.579709	FALSE	FALSE	TRUE	TRUE	FALSE	FALSE	FALSE
ASATTPLSGNSSRRGSGDTSSLIDPDTSLSE	111	Lrrfip2	E9QN52;Q91WK0	0.999992	0.999895	-0.157561	-0.188184	-0.339496	0.259105	0.181935	-0.447288	-0.0401956	FALSE	FALSE	TRUE	FALSE	FALSE	FALSE	TRUE
PSKRVRALPPAQAEGSPMGADGGQAALHLEP	259	LRWD1	Q8BUI3	NA	0.999859	NA	NA	NA	NA	0.440166	0.0216219	NA	FALSE	FALSE	TRUE	TRUE	FALSE	FALSE	FALSE
LQYVSEVEIINDRTETPPPLASLNVSKLASK	75	Lsm12	Q9D0R8	0.999837	0.999987	0.313979	-0.0765237	NA	0.0772438	NA	-0.153767	0.0772438	FALSE	FALSE	TRUE	FALSE	FALSE	FALSE	TRUE
LAQGRSSPQLDPLRKSPTMEQAVQTASAHLP	192	Lsm14a	Q8K2F8	0.990461	0.984486	-0.0391384	-0.066231	-0.142859	0.102459	0.10372	-0.16869	-0.0201998	TRUE	FALSE	FALSE	TRUE	FALSE	FALSE	FALSE
QDTRSVKPQLAQGRSSPQLDPLRKSPTMEQA	183	Lsm14a	Q8K2F8	0.980458	0.836956	-0.107152	-0.184015	-0.210873	-0.0153246	0.10372	-0.16869	-0.113099	TRUE	FALSE	FALSE	TRUE	FALSE	FALSE	FALSE
QGRSSPQLDPLRKSPTMEQAVQTASAHLPAP	194	Lsm14a	Q8K2F8	NA	0.845447	NA	-0.0851141	NA	0.0835762	0.10372	-0.16869	0.0835762	TRUE	FALSE	FALSE	FALSE	FALSE	FALSE	TRUE
TASAHLPAPAPVGRRSPVPARPLPPTSQKAI	216	Lsm14a	Q8K2F8	0.999999	0.999999	0.0981658	-0.0843338	-0.00555464	0.0843564	0.10372	-0.16869	0.0394009	TRUE	FALSE	FALSE	TRUE	FALSE	FALSE	FALSE
LRCRVIKSSGREKPDSDDDLDIESFVTAKLV	660	Luzp1	Q8R4U7	1	1	-0.507921	0.687867	-0.751274	0.906549	0.243352	-0.218682	0.0776377	FALSE	TRUE	FALSE	FALSE	FALSE	FALSE	TRUE
WFLLQRSHIRWTGFSSVRYEHGTNEDEVMLP	1704	Ly75	Q60767;A2AW86	0.816473	0.858546	0.514779	-1.1321	0.637121	-0.693503	-0.122341	-0.438601	-0.0281912	FALSE	FALSE	TRUE	FALSE	FALSE	FALSE	TRUE
NIVPQRMAAQMVRSRSLPAFPTYLPLIRAQK	2098	Lyst	G5E8Q0;P97412	1	1	0.28193	-0.965221	NA	NA	NA	NA	NA	FALSE	FALSE	TRUE	FALSE	FALSE	FALSE	TRUE
YSVRDARKTQLSTSDSEGNSDEKSTVVSKHR	168	Lyst	G5E8Q0;P97412	0.906065	NA	NA	NA	NA	NA	NA	NA	NA	FALSE	FALSE	TRUE	FALSE	FALSE	FALSE	TRUE
GKLRDREAELQQLRDSMDESEATVCQAFGAR	347	Lzts2	Q91YU6	0.999738	0.999961	-1.22299	-0.391872	-0.716997	-0.123681	-0.505993	-0.268191	-0.420339	TRUE	FALSE	FALSE	FALSE	FALSE	FALSE	TRUE
KQLAAVRIPADGKDQSLTSPLLTK_______	340	m06	lcl|GU305914.1_prot_ADD10384.1_6	0.999972	0.980081	1.51924	2.27903	2.20567	2.08003	-0.686433	0.198997	2.14285	FALSE	FALSE	TRUE	FALSE	FALSE	FALSE	TRUE
AAVRIPADGKDQSLTSPLLTK__________	343	m06	lcl|GU305914.1_prot_ADD10384.1_6	0.951663	0.966003	1.54882	1.89422	2.23525	1.69522	-0.686433	0.198997	1.96524	FALSE	FALSE	TRUE	TRUE	FALSE	TRUE	FALSE
GSGNGGGEKYRRRLTSDDEDDFYDLSYVDRG	645	M105	lcl|GU305914.1_prot_ADD10473.1_95	0.84321	0.818822	-0.405012	-0.245489	NA	NA	NA	NA	NA	FALSE	FALSE	TRUE	FALSE	FALSE	FALSE	TRUE
EKNKKTSTPASTRASSPQPGAAPAAPANTEP	300	M116	lcl|GU305914.1_prot_ADD10479.1_101	0.999198	0.972359	-1.05179	-0.46895	-0.0103364	0.206838	-1.04145	-0.675788	0.0982508	FALSE	FALSE	TRUE	TRUE	FALSE	FALSE	FALSE
PVADSELIILKRKELSPVPQPTDARPAKVPK	334	m117	lcl|GU305914.1_prot_ADD10480.1_102	1	1	-0.396817	0.730401	NA	-0.0692667	NA	0.799668	-0.0692667	FALSE	FALSE	TRUE	TRUE	FALSE	FALSE	FALSE
LTSYQLYTICDHAPQTPEEKKKNKKSNDHGD	92	m119.2	lcl|GU305914.1_prot_ADD10483.1_105	1	0.999979	0.103906	0.706729	NA	NA	NA	NA	NA	FALSE	FALSE	TRUE	FALSE	FALSE	FALSE	TRUE
KKKNKKSNDHGDGTESAEDDFMYIPTK____	111	m119.2	lcl|GU305914.1_prot_ADD10483.1_105	0.999669	0.999991	-0.0330882	0.191563	NA	NA	NA	NA	NA	FALSE	FALSE	TRUE	FALSE	FALSE	FALSE	TRUE
DRTAGGRESCGAMAESDLFIDRAALDGTGRS	87	m139	lcl|GU305914.1_prot_ADD10505.1_127	1	1	0.229941	1.35575	-0.0160955	0.175283	0.246036	1.18047	0.0795938	FALSE	FALSE	TRUE	FALSE	FALSE	FALSE	TRUE
QTRPYRYPRVCDASLSCSDRDFYRRYVRAMD	574	m139	lcl|GU305914.1_prot_ADD10505.1_127	0.493349	0.835977	NA	0.640806	NA	-0.53966	0.246036	1.18047	-0.53966	FALSE	FALSE	TRUE	FALSE	FALSE	FALSE	TRUE
RSPVYPPRSFINDQFSFGLPLDSTDRTAGGR	63	m139	lcl|GU305914.1_prot_ADD10505.1_127	1	1	0.313011	1.8193	0.0669749	0.638834	0.246036	1.18047	0.352905	FALSE	FALSE	TRUE	FALSE	FALSE	FALSE	TRUE
PHRDEDRPPIATSLASQEIARRDLEDWYRWR	488	m139	lcl|GU305914.1_prot_ADD10505.1_127	NA	0.993757	NA	1.00928	NA	-0.171191	0.246036	1.18047	-0.171191	FALSE	FALSE	TRUE	FALSE	FALSE	FALSE	TRUE
SGQTRPYRYPRVCDASLSCSDRDFYRRYVRA	572	m139	lcl|GU305914.1_prot_ADD10505.1_127	0.437316	0.995011	NA	1.7334	NA	0.552932	0.246036	1.18047	0.552932	FALSE	FALSE	TRUE	FALSE	FALSE	FALSE	TRUE
GLPLDSTDRTAGGRESCGAMAESDLFIDRAA	80	m139	lcl|GU305914.1_prot_ADD10505.1_127	1	1	0.278199	1.42309	0.0321625	0.242628	0.246036	1.18047	0.137395	FALSE	FALSE	TRUE	FALSE	FALSE	FALSE	TRUE
THPAKGIPVSIVTAESYHPRGDPEEAFESLS	542	m139	lcl|GU305914.1_prot_ADD10505.1_127	0.685904	0.993357	1.00448	1.31701	0.758443	0.136548	0.246036	1.18047	0.447496	FALSE	FALSE	TRUE	FALSE	FALSE	FALSE	TRUE
PLCPHRDEDRPPIATSLASQEIARRDLEDWY	485	m139	lcl|GU305914.1_prot_ADD10505.1_127	0.805228	0.637105	-0.951364	0.900876	-1.1974	-0.27959	0.246036	1.18047	-0.738495	FALSE	FALSE	TRUE	FALSE	FALSE	FALSE	TRUE
ERSLPPIRSPVYPPRSFINDQFSFGLPLDST	56	m139	lcl|GU305914.1_prot_ADD10505.1_127	1	1	0.255288	1.75365	0.00925165	0.573181	0.246036	1.18047	0.291216	FALSE	FALSE	TRUE	FALSE	FALSE	FALSE	TRUE
AESYHPRGDPEEAFESLSGQTRPYRYPRVCD	555	m139	lcl|GU305914.1_prot_ADD10505.1_127	0.999939	0.999081	-1.03717	1.02977	-1.28321	-0.150695	0.246036	1.18047	-0.716951	FALSE	FALSE	TRUE	FALSE	FALSE	FALSE	TRUE
AVEKYEKKKLAQRLYSLTMRDFKSFHLALSF	165	m139	lcl|GU305914.1_prot_ADD10505.1_127	0.999909	0.999947	0.655876	1.23793	0.40984	0.0574646	0.246036	1.18047	0.233652	FALSE	FALSE	TRUE	FALSE	FALSE	FALSE	TRUE
EAKRQLTHPAKGIPVSIVTAESYHPRGDPEE	536	m139	lcl|GU305914.1_prot_ADD10505.1_127	0.999836	0.999961	0.592049	2.12482	0.346013	0.944358	0.246036	1.18047	0.645186	FALSE	FALSE	TRUE	FALSE	FALSE	FALSE	TRUE
CMDQKFGEYGGVDERSLPPIRSPVYPPRSFI	43	m139	lcl|GU305914.1_prot_ADD10505.1_127	0.999987	0.999995	NA	NA	NA	NA	0.246036	1.18047	NA	FALSE	FALSE	TRUE	FALSE	FALSE	FALSE	TRUE
GEYGGVDERSLPPIRSPVYPPRSFINDQFSF	49	m139	lcl|GU305914.1_prot_ADD10505.1_127	1	1	0.263144	1.3425	0.0171079	0.162032	0.246036	1.18047	0.0895698	FALSE	FALSE	TRUE	TRUE	FALSE	FALSE	FALSE
RPYRYPRVCDASLSCSDRDFYRRYVRAMDMF	576	m139	lcl|GU305914.1_prot_ADD10505.1_127	0.973633	0.983108	-0.251204	0.419862	-0.49724	-0.760604	0.246036	1.18047	-0.628922	FALSE	FALSE	TRUE	FALSE	FALSE	FALSE	TRUE
RSFINDQFSFGLPLDSTDRTAGGRESCGAMA	70	m139	lcl|GU305914.1_prot_ADD10505.1_127	0.91374	0.736867	1.13432	2.15934	0.888283	0.978872	0.246036	1.18047	0.933577	FALSE	FALSE	TRUE	FALSE	FALSE	FALSE	TRUE
EDDDNRGFDGHAMDITGPDDGSRSCTWWPES	416	m140	lcl|GU305914.1_prot_ADD10506.1_128	0.999999	1	0.103999	0.185867	-0.27609	-1.08502	0.380089	1.27089	-0.680556	FALSE	FALSE	TRUE	FALSE	FALSE	FALSE	TRUE
EVATRRLLERQESHYSLSFPLRLCRP_____	474	m140	lcl|GU305914.1_prot_ADD10506.1_128	0.999811	0.999494	-0.0706641	1.42578	-0.450753	0.154894	0.380089	1.27089	-0.14793	FALSE	FALSE	TRUE	FALSE	FALSE	FALSE	TRUE
TFQEVATRRLLERQESHYSLSFPLRLCRP__	471	m140	lcl|GU305914.1_prot_ADD10506.1_128	0.999714	0.999962	0.516759	1.23297	0.13667	-0.03792	0.380089	1.27089	0.0493751	FALSE	FALSE	TRUE	FALSE	FALSE	FALSE	TRUE
DGHAMDITGPDDGSRSCTWWPESVLTTRPDR	424	m140	lcl|GU305914.1_prot_ADD10506.1_128	0.980845	0.952477	0.41702	1.7554	0.0369308	0.484513	0.380089	1.27089	0.260722	FALSE	FALSE	TRUE	FALSE	FALSE	FALSE	TRUE
GFDGHAMDITGPDDGSRSCTWWPESVLTTRP	422	m140	lcl|GU305914.1_prot_ADD10506.1_128	0.999998	0.999995	0.245164	1.57584	-0.134926	0.304957	0.380089	1.27089	0.0850158	FALSE	FALSE	TRUE	FALSE	FALSE	FALSE	TRUE
QEVATRRLLERQESHYSLSFPLRLCRP____	473	m140	lcl|GU305914.1_prot_ADD10506.1_128	NA	0.924188	NA	1.21562	NA	-0.0552712	0.380089	1.27089	-0.0552712	FALSE	FALSE	TRUE	FALSE	FALSE	FALSE	TRUE
RLESAIAKVKLTAAATASDVESSGGRYGEGP	439	m141	lcl|GU305914.1_prot_ADD10507.1_129	0.978472	NA	0.811852	NA	0.481278	NA	0.330574	1.25671	0.481278	FALSE	FALSE	TRUE	FALSE	FALSE	FALSE	TRUE
ESAIAKVKLTAAATASDVESSGGRYGEGPYV	441	m141	lcl|GU305914.1_prot_ADD10507.1_129	0.999985	0.997719	0.214994	1.0857	-0.11558	-0.171012	0.330574	1.25671	-0.143296	FALSE	FALSE	TRUE	FALSE	FALSE	FALSE	TRUE
AKVKLTAAATASDVESSGGRYGEGPYVYKLS	445	m141	lcl|GU305914.1_prot_ADD10507.1_129	0.79503	0.923499	0.561601	1.49221	0.231027	0.235503	0.330574	1.25671	0.233265	FALSE	FALSE	TRUE	FALSE	FALSE	FALSE	TRUE
KVKLTAAATASDVESSGGRYGEGPYVYKLSP	446	m141	lcl|GU305914.1_prot_ADD10507.1_129	0.764677	0.499812	0.809499	NA	0.478925	NA	0.330574	1.25671	0.478925	FALSE	FALSE	TRUE	FALSE	FALSE	FALSE	TRUE
AEHYAWLVQSTVKVHSCRPWDLDDPNVAPRA	392	m141	lcl|GU305914.1_prot_ADD10507.1_129	1	1	1.41854	2.74255	1.08797	1.48584	0.330574	1.25671	1.2869	FALSE	FALSE	TRUE	FALSE	FALSE	FALSE	TRUE
QKFKYIEENCRDRFDSPTDDEDYVPADCMAE	363	m141	lcl|GU305914.1_prot_ADD10507.1_129	0.993962	0.971211	0.279757	0.890952	-0.0508175	-0.365756	0.330574	1.25671	-0.208287	FALSE	FALSE	TRUE	TRUE	FALSE	FALSE	FALSE
__________MERPVTANAISAYKRVIDAFS	6	m141	lcl|GU305914.1_prot_ADD10507.1_129	0.998544	NA	NA	NA	NA	NA	0.330574	1.25671	NA	FALSE	FALSE	TRUE	FALSE	FALSE	FALSE	TRUE
PQDWYVVCGSGKSCWSVLTDRANALLCCEEA	65	m141	lcl|GU305914.1_prot_ADD10507.1_129	0.99886	0.998448	0.478185	0.634129	0.147611	-0.62258	0.330574	1.25671	-0.237484	FALSE	FALSE	TRUE	FALSE	FALSE	FALSE	TRUE
DDPNVAPRALVTNADTGDPMKTYWDRLESAI	414	m141	lcl|GU305914.1_prot_ADD10507.1_129	NA	0.999814	NA	NA	NA	NA	0.330574	1.25671	NA	FALSE	FALSE	TRUE	FALSE	FALSE	FALSE	TRUE
RIGLLTVEFIYRVPLSIPLKKDPVWDAIGLC	152	m143	lcl|GU305914.1_prot_ADD10509.1_131	1	1	-0.117429	-0.936552	0.17653	-0.466163	-0.293959	-0.470389	-0.144817	FALSE	FALSE	TRUE	FALSE	FALSE	FALSE	TRUE
HECLRERQYRYTTDDSPPPAPPSTPNSTGSS	503	m143	lcl|GU305914.1_prot_ADD10509.1_131	0.960575	0.936359	-0.518837	-1.0255	-0.224878	-0.555111	-0.293959	-0.470389	-0.389995	FALSE	FALSE	TRUE	TRUE	FALSE	FALSE	FALSE
PPPPSPEAGRYDTDQSPAAVARRRAHAASSQ	446	m143	lcl|GU305914.1_prot_ADD10509.1_131	NA	0.999886	NA	-0.634778	NA	-0.164389	-0.293959	-0.470389	-0.164389	FALSE	FALSE	TRUE	TRUE	FALSE	FALSE	FALSE
KADIVPRFKEKPPPPSPEAGRYDTDQSPAAV	435	m143	lcl|GU305914.1_prot_ADD10509.1_131	1	1	1.04109	0.685447	1.33505	1.15584	-0.293959	-0.470389	1.24544	FALSE	FALSE	TRUE	TRUE	FALSE	FALSE	FALSE
SPPPAPPSTPNSTGSSPSPRPIPAPRRRRPP	518	m143	lcl|GU305914.1_prot_ADD10509.1_131	0.756588	0.540833	-1.1586	-0.787767	-0.864637	-0.317378	-0.293959	-0.470389	-0.591007	FALSE	FALSE	TRUE	TRUE	FALSE	FALSE	FALSE
SGELDIEKARAKNRLSTVVSWYKTIEA____	476	m145	lcl|GU305914.1_prot_ADD10511.1_133	0.941783	0.985399	-0.155879	-1.02509	NA	NA	NA	NA	NA	FALSE	FALSE	TRUE	FALSE	FALSE	FALSE	TRUE
GKKGGPAYEILVNEETA______________	381	m166	lcl|GU305914.1_prot_ADD10532.1_154	1	1	2.55241	2.03678	1.55843	0.626498	0.993982	1.41029	1.09246	FALSE	FALSE	TRUE	FALSE	FALSE	FALSE	TRUE
RPIGATPSDASSRETTPERRGRKSRLVDSRE	642	m18	lcl|GU305914.1_prot_ADD10396.1_18	0.973576	NA	NA	NA	NA	NA	-0.0677764	0.262193	NA	FALSE	FALSE	TRUE	FALSE	FALSE	FALSE	TRUE
SRVAREAAKRPLLPPSPLRPSTPQQQLVNPN	920	m18	lcl|GU305914.1_prot_ADD10396.1_18	0.999996	0.999988	-0.0378742	-0.125132	0.0299022	-0.387325	-0.0677764	0.262193	-0.178711	FALSE	FALSE	TRUE	TRUE	FALSE	FALSE	FALSE
ASPARVGFRPIGATPSDASSRETTPERRGRK	634	m18	lcl|GU305914.1_prot_ADD10396.1_18	0.821688	0.851281	-0.20364	0.240986	-0.135863	-0.0212067	-0.0677764	0.262193	-0.078535	FALSE	FALSE	TRUE	FALSE	FALSE	FALSE	TRUE
TPAGNVPILPRPERETETPPERPPRCSVRPP	266	m18	lcl|GU305914.1_prot_ADD10396.1_18	0.921457	NA	0.238766	NA	0.306542	NA	-0.0677764	0.262193	0.306542	FALSE	FALSE	TRUE	FALSE	FALSE	FALSE	TRUE
KHKTRSPSKGNERAKSPAAMTAEDEPKDTRG	877	m18	lcl|GU305914.1_prot_ADD10396.1_18	1	1	-0.0475384	0.0404015	0.020238	-0.221791	-0.0677764	0.262193	-0.100777	FALSE	FALSE	TRUE	TRUE	FALSE	FALSE	FALSE
EAAKRPLLPPSPLRPSTPQQQLVNPNNSLSR	925	m18	lcl|GU305914.1_prot_ADD10396.1_18	0.627412	0.78062	0.0181766	0.0299829	0.0859529	-0.23221	-0.0677764	0.262193	-0.0731284	FALSE	FALSE	TRUE	FALSE	FALSE	FALSE	TRUE
AGNVPILPRPERETETPPERPPRCSVRPPGR	268	m18	lcl|GU305914.1_prot_ADD10396.1_18	0.999177	0.998741	0.218733	0.238298	0.286509	-0.0238949	-0.0677764	0.262193	0.131307	FALSE	FALSE	TRUE	FALSE	FALSE	FALSE	TRUE
TCDPIVPAPISRRRQSLDGRPSAATFPESSA	755	m18	lcl|GU305914.1_prot_ADD10396.1_18	1	1	-0.42825	-0.0302214	-0.360473	-0.292414	-0.0677764	0.262193	-0.326444	FALSE	FALSE	TRUE	FALSE	FALSE	FALSE	TRUE
GGGGEDGSCDNLFLGSPISSDAKTNVSFSSS	457	m18	lcl|GU305914.1_prot_ADD10396.1_18	0.967748	0.972845	-0.357946	-0.00233906	-0.29017	-0.264532	-0.0677764	0.262193	-0.277351	FALSE	FALSE	TRUE	TRUE	FALSE	TRUE	FALSE
AAKRPLLPPSPLRPSTPQQQLVNPNNSLSRH	926	m18	lcl|GU305914.1_prot_ADD10396.1_18	0.521928	0.861877	0.356901	-0.0531943	0.424678	-0.315387	-0.0677764	0.262193	0.0546453	FALSE	FALSE	TRUE	FALSE	FALSE	FALSE	TRUE
AATAGAASRNDSGSVSPVTLFDEDGYAIIPD	230	M25	lcl|GU305914.1_prot_ADD10404.1_26	0.999962	0.999268	-0.504468	-0.124881	0.0639535	0.553238	-0.568421	-0.678118	0.308596	FALSE	FALSE	TRUE	TRUE	FALSE	FALSE	FALSE
SSTPHRTQPLPVPPSSPRITRELGFLPGVVS	491	M25	lcl|GU305914.1_prot_ADD10404.1_26	0.808086	0.795395	-0.593784	-0.428974	-0.0253627	0.249144	-0.568421	-0.678118	0.111891	FALSE	FALSE	TRUE	TRUE	FALSE	FALSE	FALSE
QQQQSRRSSTPPPSSSPPPPAAGGPKYSKRT	915	M25	lcl|GU305914.1_prot_ADD10404.1_26	0.999843	0.993282	0.410601	-3.48578	0.979022	-2.80766	-0.568421	-0.678118	-0.914319	FALSE	FALSE	TRUE	TRUE	FALSE	FALSE	FALSE
ETLRRRLEGLLPQQTSPSPPMCLRVLGRLNI	610	M25	lcl|GU305914.1_prot_ADD10404.1_26	0.999725	0.996508	-1.04628	-0.726806	-0.47786	-0.0486883	-0.568421	-0.678118	-0.263274	FALSE	FALSE	TRUE	TRUE	FALSE	FALSE	FALSE
DDYRVLCSEVANEITSPREDGQGLSALCRRS	778	M25	lcl|GU305914.1_prot_ADD10404.1_26	0.800307	0.825161	-1.50345	-0.354686	-0.935029	0.323432	-0.568421	-0.678118	-0.305798	FALSE	FALSE	TRUE	TRUE	FALSE	FALSE	FALSE
DGDYDSHYGVMTVAPSPPKLPRKSRPSTKKS	278	M25	lcl|GU305914.1_prot_ADD10404.1_26	1	1	-0.596172	-0.291415	-0.0277505	0.386703	-0.568421	-0.678118	0.179476	FALSE	FALSE	TRUE	TRUE	TRUE	FALSE	FALSE
LRRRLEGLLPQQTSPSPPMCLRVLGRLNITA	612	M25	lcl|GU305914.1_prot_ADD10404.1_26	0.996454	0.996937	-0.695014	-0.772949	-0.126593	-0.0948309	-0.568421	-0.678118	-0.110712	FALSE	FALSE	TRUE	TRUE	FALSE	FALSE	FALSE
SRHVVVDDDDDGDYDSHYGVMTVAPSPPKLP	268	M25	lcl|GU305914.1_prot_ADD10404.1_26	0.912373	NA	-0.0769695	NA	0.491452	NA	-0.568421	-0.678118	0.491452	FALSE	FALSE	TRUE	FALSE	FALSE	FALSE	TRUE
RSAATAGAASRNDSGSVSPVTLFDEDGYAII	228	M25	lcl|GU305914.1_prot_ADD10404.1_26	0.7598	0.638999	NA	NA	NA	NA	-0.568421	-0.678118	NA	FALSE	FALSE	TRUE	FALSE	FALSE	FALSE	TRUE
PPPPVQATVSRPLPRTPNANDDDDDDDNDEP	373	M25	lcl|GU305914.1_prot_ADD10404.1_26	1	0.999997	NA	-0.508711	NA	0.169407	-0.568421	-0.678118	0.169407	FALSE	FALSE	TRUE	FALSE	FALSE	FALSE	TRUE
ERDEEDMSRDGPRRHSQDDDFTYADPADVRL	185	M25	lcl|GU305914.1_prot_ADD10404.1_26	1	1	-0.787265	-0.224503	-0.218844	0.453615	-0.568421	-0.678118	0.117386	FALSE	FALSE	TRUE	FALSE	FALSE	FALSE	TRUE
KTQCAQLFRSKNLLFSPPRFTREGAKTLYMR	668	M25	lcl|GU305914.1_prot_ADD10404.1_26	1	1	-1.45133	-1.83764	-0.882909	-1.15952	-0.568421	-0.678118	-1.02121	FALSE	FALSE	TRUE	TRUE	FALSE	TRUE	FALSE
YLIKCAAMEEAGFEGYSLESAARSLANPDIF	829	M25	lcl|GU305914.1_prot_ADD10404.1_26	0.980515	0.977874	-0.0221902	0.557582	0.546231	1.2357	-0.568421	-0.678118	0.890965	FALSE	FALSE	TRUE	FALSE	FALSE	FALSE	TRUE
SRDGPRRHSQDDDFTYADPADVRLRAMMGNR	192	M25	lcl|GU305914.1_prot_ADD10404.1_26	0.998629	0.998733	1.62549	0.556993	2.19391	1.23511	-0.568421	-0.678118	1.71451	FALSE	FALSE	TRUE	FALSE	FALSE	FALSE	TRUE
SRMIVPQQQQSRRSSTPPPSSSPPPPAAGGP	909	M25	lcl|GU305914.1_prot_ADD10404.1_26	0.963084	0.977035	-0.0347792	-3.08351	0.533642	-2.40539	-0.568421	-0.678118	-0.935874	FALSE	FALSE	TRUE	FALSE	FALSE	FALSE	TRUE
PAVLFPVPARPFRPRTPVREPPLTRTMNRRS	75	M25	lcl|GU305914.1_prot_ADD10404.1_26	0.999973	NA	-0.684101	NA	-0.115679	NA	-0.568421	-0.678118	-0.115679	FALSE	FALSE	TRUE	FALSE	FALSE	FALSE	TRUE
____MSLEAVGMRIISDDDLDEVFLRDDEQG	12	M28	lcl|GU305914.1_prot_ADD10411.1_33	1	1	0.0321379	NA	-0.370317	NA	0.402455	-0.367266	-0.370317	FALSE	FALSE	TRUE	FALSE	FALSE	FALSE	TRUE
______________MSLEAVGMRIISDDDLD	2	M28	lcl|GU305914.1_prot_ADD10411.1_33	1	1	-0.142217	-0.279844	-0.544672	0.0874223	0.402455	-0.367266	-0.228625	FALSE	FALSE	TRUE	FALSE	FALSE	FALSE	TRUE
TTTTPEKSASFGGLKSPRSAPASVIRSSPPQ	157	m30	lcl|GU305914.1_prot_ADD10414.1_36;lcl|GU305914.1_prot_ADD10415.1_37	1	0.999997	-0.325617	0.29772	-0.100218	0.0604007	-0.225398	0.237319	-0.0199088	FALSE	FALSE	TRUE	TRUE	FALSE	TRUE	FALSE
SSHKNAETPRERRSVSAIKEPAPAPQIRSCS	87	m30	lcl|GU305914.1_prot_ADD10414.1_36	0.957878	0.999608	0.307769	0.496513	0.533168	0.259195	-0.225398	0.237319	0.396181	FALSE	FALSE	TRUE	FALSE	TRUE	FALSE	FALSE
FISGVPGEYRFHTGLTVWRPQSPIRLSLISP	650	m30	lcl|GU305914.1_prot_ADD10414.1_36;lcl|GU305914.1_prot_ADD10415.1_37	NA	0.787975	NA	0.360083	NA	0.122764	-0.225398	0.237319	0.122764	FALSE	FALSE	TRUE	FALSE	FALSE	FALSE	TRUE
GEYRFHTGLTVWRPQSPIRLSLISPTPSLHI	656	m30	lcl|GU305914.1_prot_ADD10414.1_36;lcl|GU305914.1_prot_ADD10415.1_37	0.999267	0.992042	0.0797372	0.345737	0.305136	0.108418	-0.225398	0.237319	0.206777	FALSE	FALSE	TRUE	TRUE	FALSE	FALSE	FALSE
______MEAPETERASPPSSRRPDADNISRL	10	m30	lcl|GU305914.1_prot_ADD10414.1_36	0.999994	1	-0.0691522	0.31904	0.156246	0.0817208	-0.225398	0.237319	0.118983	FALSE	FALSE	TRUE	TRUE	FALSE	FALSE	FALSE
RSVSRDHHRDKSRSVSVPKPYKDRYRPPESR	52	m30	lcl|GU305914.1_prot_ADD10414.1_36	0.999987	0.999977	0.282035	-0.018878	0.507434	-0.256197	-0.225398	0.237319	0.125618	FALSE	FALSE	TRUE	FALSE	TRUE	FALSE	FALSE
TPEKSASFGGLKSPRSAPASVIRSSPPQRKN	160	m30	lcl|GU305914.1_prot_ADD10414.1_36;lcl|GU305914.1_prot_ADD10415.1_37	0.998706	NA	-1.35089	NA	-1.12549	NA	-0.225398	0.237319	-1.12549	FALSE	FALSE	TRUE	FALSE	FALSE	FALSE	TRUE
SRSHTGSPTLSDRGNTPPLPPPPPLRHRPPP	723	M34	lcl|GU305914.1_prot_ADD10417.1_39	1	1	-0.0968016	0.284633	0.13819	0.0191957	-0.234992	0.265437	0.0786929	FALSE	FALSE	TRUE	FALSE	FALSE	FALSE	TRUE
EETAKSTPTFDSDPFSPGRGGVVGGEEEEEE	652	M34	lcl|GU305914.1_prot_ADD10417.1_39	0.999996	0.999679	-0.21176	0.366924	0.0232319	0.101487	-0.234992	0.265437	0.0623593	FALSE	FALSE	TRUE	TRUE	FALSE	FALSE	FALSE
MVVDQSGFPSFSPPKTPIIREDILDEYIFYP	566	M34	lcl|GU305914.1_prot_ADD10417.1_39	0.966452	0.775967	NA	NA	NA	NA	-0.234992	0.265437	NA	FALSE	FALSE	TRUE	FALSE	FALSE	FALSE	TRUE
GSPPKNFISVHVGRSTPPGAAAAAAAAQKHS	832	M34	lcl|GU305914.1_prot_ADD10417.1_39	0.795624	0.804793	-0.202136	0.471864	0.0328562	0.206427	-0.234992	0.265437	0.119642	FALSE	FALSE	TRUE	FALSE	FALSE	FALSE	TRUE
RSSRTPPFAEAAEETSDLEEEDGEETAKSTP	629	M34	lcl|GU305914.1_prot_ADD10417.1_39	0.997855	0.996867	-0.746657	-0.0788836	-0.511665	-0.344321	-0.234992	0.265437	-0.427993	FALSE	FALSE	TRUE	FALSE	FALSE	FALSE	TRUE
EEDGEETAKSTPTFDSDPFSPGRGGVVGGEE	648	M34	lcl|GU305914.1_prot_ADD10417.1_39	0.994673	0.999701	-0.275245	0.41045	-0.0402537	0.145013	-0.234992	0.265437	0.0523795	FALSE	FALSE	TRUE	FALSE	FALSE	FALSE	TRUE
YPRPGTLSDVSSDTDSPRHHRDTDSDTGRSS	595	M34	lcl|GU305914.1_prot_ADD10417.1_39	0.762602	0.71739	-0.806283	-0.15404	-0.571291	-0.419477	-0.234992	0.265437	-0.495384	FALSE	FALSE	TRUE	TRUE	FALSE	FALSE	FALSE
GDEAMVVDQSGFPSFSPPKTPIIREDILDEY	562	M34	lcl|GU305914.1_prot_ADD10417.1_39	0.979119	0.960738	-0.193709	0.355242	0.0412831	0.0898049	-0.234992	0.265437	0.065544	FALSE	FALSE	TRUE	TRUE	TRUE	FALSE	FALSE
DENDDNAFNSVRFAVSPPRDHTEPPCIDLTL	378	M38	lcl|GU305914.1_prot_ADD10420.1_42	1	1	-0.562084	0.409147	0.0219167	0.0749215	-0.584	0.334225	0.0484191	FALSE	FALSE	TRUE	TRUE	FALSE	FALSE	FALSE
SQSIQSTPCIDLAAASPPIARRAIEGPPMPM	295	M38	lcl|GU305914.1_prot_ADD10420.1_42	1	1	-1.07519	0.180403	-0.49119	-0.153823	-0.584	0.334225	-0.322506	FALSE	FALSE	TRUE	TRUE	FALSE	FALSE	FALSE
GPVDEEDENDDNAFNSVRFAVSPPRDHTEPP	372	M38	lcl|GU305914.1_prot_ADD10420.1_42	1	NA	-0.488926	NA	0.0950741	NA	-0.584	0.334225	0.0950741	FALSE	FALSE	TRUE	FALSE	FALSE	FALSE	TRUE
RVPVNPVPGGGGVPSSPVPVDLSVRGPAPGV	337	M38	lcl|GU305914.1_prot_ADD10420.1_42	0.996413	0.941191	-1.10017	0.263155	-0.51617	-0.0710704	-0.584	0.334225	-0.29362	FALSE	FALSE	TRUE	TRUE	FALSE	FALSE	FALSE
RAIEGPPMPMTVTLISSPPMFRVPVNPVPGG	316	M38	lcl|GU305914.1_prot_ADD10420.1_42	0.83679	0.92359	-1.40141	0.0740944	-0.817412	-0.260131	-0.584	0.334225	-0.538771	FALSE	FALSE	TRUE	FALSE	FALSE	FALSE	TRUE
FRVPVNPVPGGGGVPSSPVPVDLSVRGPAPG	336	M38	lcl|GU305914.1_prot_ADD10420.1_42	0.626936	0.907397	-1.24263	0.201132	-0.658633	-0.133093	-0.584	0.334225	-0.395863	FALSE	FALSE	TRUE	FALSE	FALSE	FALSE	TRUE
AIEGPPMPMTVTLISSPPMFRVPVNPVPGGG	317	M38	lcl|GU305914.1_prot_ADD10420.1_42	0.99195	0.975493	-1.10212	0.318693	-0.51812	-0.0155322	-0.584	0.334225	-0.266826	FALSE	FALSE	TRUE	TRUE	FALSE	FALSE	FALSE
ALLASAFPFLRKKWYSDEALSPTVQVVCTDL	128	m39	lcl|GU305914.1_prot_ADD10421.1_43	1	0.999557	0.330175	0.133827	NA	NA	NA	NA	NA	FALSE	FALSE	TRUE	FALSE	FALSE	FALSE	TRUE
GLFTMPYRELGGSTPSLGDNVSSEGVIFVGD	60	m41	lcl|GU305914.1_prot_ADD10423.1_45	0.990203	0.983869	0.0268222	0.29537	0.145713	-0.37547	-0.118891	0.67084	-0.114878	FALSE	FALSE	TRUE	FALSE	FALSE	FALSE	TRUE
YRELGGSTPSLGDNVSSEGVIFVGDHARLEL	66	m41	lcl|GU305914.1_prot_ADD10423.1_45	0.976779	0.978691	-0.169027	0.427606	-0.0501358	-0.243234	-0.118891	0.67084	-0.146685	FALSE	FALSE	TRUE	FALSE	FALSE	FALSE	TRUE
ADRARTASERLRRTLSLERMDKEFQWTAITV	121	m42	lcl|GU305914.1_prot_ADD10424.1_46	0.778994	0.802569	-0.136323	0.344715	-0.0362869	0.0411387	-0.100036	0.303576	0.00242588	FALSE	FALSE	TRUE	FALSE	FALSE	FALSE	TRUE
GRAVVRFSAPRGRDWSPSDDLTALIDKLTPR	87	M43	lcl|GU305914.1_prot_ADD10425.1_47	0.999969	0.999729	-0.357496	-0.169177	0.00987536	-0.176229	-0.367371	0.00705194	-0.0831767	FALSE	FALSE	TRUE	TRUE	FALSE	FALSE	FALSE
HTTSNKRKSTDRLTFTLDRHSLIGAPPTLPD	221	M43	lcl|GU305914.1_prot_ADD10425.1_47	0.999954	0.99997	-0.253747	0.00690837	0.113624	-0.000143573	-0.367371	0.00705194	0.0567401	FALSE	FALSE	TRUE	FALSE	FALSE	FALSE	TRUE
RLADARFRPQPRIIRTLDTRSEARGRAVVRF	63	M43	lcl|GU305914.1_prot_ADD10425.1_47	1	1	-0.443501	0.119024	-0.0761295	0.111972	-0.367371	0.00705194	0.0179213	FALSE	FALSE	TRUE	FALSE	FALSE	FALSE	TRUE
RMPVANSNNYQNSSSSAGDDFAACVDQVIDN	298	M44	lcl|GU305914.1_prot_ADD10426.1_48	0.1994	0.757213	NA	-2.52957	NA	-2.00248	-0.827087	-0.527096	-2.00248	FALSE	FALSE	TRUE	FALSE	FALSE	FALSE	TRUE
GDDFAACVDQVIDNCTKKHERVSRKAGGGGG	315	M44	lcl|GU305914.1_prot_ADD10426.1_48	0.999993	0.627788	NA	NA	NA	NA	-0.827087	-0.527096	NA	FALSE	FALSE	TRUE	FALSE	FALSE	FALSE	TRUE
GGYFNDTKEESDSEDSVTFEYTPNTKKQKCA	395	M44	lcl|GU305914.1_prot_ADD10426.1_48	NA	0.999904	NA	-1.28884	NA	-0.761744	-0.827087	-0.527096	-0.761744	FALSE	FALSE	TRUE	FALSE	FALSE	FALSE	TRUE
GGSDRGGYFNDTKEESDSEDSVTFEYTPNTK	390	M44	lcl|GU305914.1_prot_ADD10426.1_48	0.999975	0.997896	-0.641546	-0.321982	0.185541	0.205114	-0.827087	-0.527096	0.195328	FALSE	FALSE	TRUE	FALSE	FALSE	FALSE	TRUE
LRIAGLPVRDEMRPPTPTMTVIPVSRPFRAG	355	m45.1	lcl|GU305914.1_prot_ADD10427.1_49	0.999832	0.999919	0.34408	0.801821	-0.0762567	0.194147	0.420337	0.607674	0.0589453	FALSE	FALSE	TRUE	FALSE	FALSE	FALSE	TRUE
HRPSHVSVGTQATPSTPIPIPAPRCSTGQQQ	244	m45.1	lcl|GU305914.1_prot_ADD10427.1_49	0.941644	0.956529	2.7817	3.47897	2.36137	2.8713	0.420337	0.607674	2.61633	FALSE	FALSE	TRUE	FALSE	FALSE	FALSE	TRUE
PRRDNVFLEQTPLMMTPTKDQMLDECVRSVK	1028	m45.1	lcl|GU305914.1_prot_ADD10427.1_49	0.998895	0.99846	3.34385	3.34795	2.92351	2.74028	0.420337	0.607674	2.83189	FALSE	FALSE	TRUE	FALSE	FALSE	FALSE	TRUE
GRDSGRDALFDDAVESVRCYCHGILGNSRFC	385	m45.1	lcl|GU305914.1_prot_ADD10427.1_49	1	1	3.13657	3.51715	2.71623	2.90948	0.420337	0.607674	2.81285	FALSE	FALSE	TRUE	FALSE	FALSE	FALSE	TRUE
AATTPAATAVENRRPSPSPSTASTAPCDEGS	209	m45.1	lcl|GU305914.1_prot_ADD10427.1_49	0.994223	0.996445	-0.215119	0.582556	-0.635457	-0.0251176	0.420337	0.607674	-0.330287	FALSE	FALSE	TRUE	TRUE	FALSE	FALSE	FALSE
ATSGAGSAAATPAATTPAATAVENRRPSPSP	197	m45.1	lcl|GU305914.1_prot_ADD10427.1_49	0.765005	0.825965	2.88779	3.96864	2.46746	3.36097	0.420337	0.607674	2.91421	FALSE	FALSE	TRUE	FALSE	FALSE	FALSE	TRUE
TTPAATAVENRRPSPSPSTASTAPCDEGSSP	211	m45.1	lcl|GU305914.1_prot_ADD10427.1_49	0.754996	0.770745	NA	1.09356	NA	0.485887	0.420337	0.607674	0.485887	FALSE	FALSE	TRUE	TRUE	FALSE	FALSE	FALSE
DIYARRMTSVPTDCGSLICRRARCLAAAPPR	179	M50	lcl|GU305914.1_prot_ADD10432.1_54	NA	0.995667	NA	NA	NA	NA	NA	NA	NA	FALSE	FALSE	TRUE	FALSE	FALSE	FALSE	TRUE
KGNDTSGYQRLPAEDSDFEY___________	931	M55	lcl|GU305914.1_prot_ADD10436.1_58	1	1	NA	NA	NA	NA	-0.619836	-1.84171	NA	FALSE	FALSE	TRUE	FALSE	FALSE	FALSE	TRUE
ESSKTAAMPPPPSPCSPSPASRERRPSKSPS	623	M69	lcl|GU305914.1_prot_ADD10440.1_62	0.817026	0.850212	0.249325	0.208143	0.563615	0.124078	-0.31429	0.0840643	0.343847	FALSE	FALSE	TRUE	TRUE	FALSE	FALSE	FALSE
EAQRESNGHHSSKSPSTVSSTTVHGQNGARG	572	M69	lcl|GU305914.1_prot_ADD10440.1_62	0.834074	NA	-0.402395	NA	-0.0881043	NA	-0.31429	0.0840643	-0.0881043	FALSE	FALSE	TRUE	FALSE	FALSE	FALSE	TRUE
TAGDEDEGVRSPGECSVATRRGSSADESSDS	675	M69	lcl|GU305914.1_prot_ADD10440.1_62	0.960907	NA	NA	NA	NA	NA	-0.31429	0.0840643	NA	FALSE	FALSE	TRUE	FALSE	FALSE	FALSE	TRUE
TPNIPRLAYRRSATTSPEVEPAPPSRMTSSS	478	M69	lcl|GU305914.1_prot_ADD10440.1_62	0.948292	0.963939	-0.180275	0.0607392	0.134015	-0.0233251	-0.31429	0.0840643	0.0553451	FALSE	FALSE	TRUE	TRUE	FALSE	FALSE	FALSE
KRNAHLMPPPLSSPSSPPPQYDKNIAALTHL	75	M69	lcl|GU305914.1_prot_ADD10440.1_62	0.997288	0.981104	-0.388245	0.733528	-0.0739542	0.649464	-0.31429	0.0840643	0.287755	FALSE	FALSE	TRUE	TRUE	FALSE	FALSE	FALSE
PCSPSPASRERRPSKSPSSSPRPHDPPSGEP	636	M69	lcl|GU305914.1_prot_ADD10440.1_62	0.817203	NA	NA	NA	NA	NA	-0.31429	0.0840643	NA	FALSE	FALSE	TRUE	TRUE	FALSE	FALSE	FALSE
EKELATAGDEDEGVRSPGECSVATRRGSSAD	670	M69	lcl|GU305914.1_prot_ADD10440.1_62	1	0.999999	-0.51924	0.151339	-0.204949	0.067275	-0.31429	0.0840643	-0.0688372	FALSE	FALSE	TRUE	TRUE	FALSE	FALSE	FALSE
RILDHEPGDAEEEEESDTDFYDETDQPLNKR	801	M69	lcl|GU305914.1_prot_ADD10440.1_62	0.999821	0.882242	-0.166972	0.119555	0.147318	0.0354911	-0.31429	0.0840643	0.0914046	FALSE	FALSE	TRUE	FALSE	FALSE	FALSE	TRUE
PAAYRGVGDDQLGEESEERDDHLLPM_____	268	M6pr	P24668	1	1	0.189812	0.732226	0.249859	0.517355	-0.0600474	0.214871	0.383607	TRUE	FALSE	FALSE	FALSE	FALSE	FALSE	TRUE
EGGASSDYEEERAVGSDEEEDDDDVENLQAF	837	M70	lcl|GU305914.1_prot_ADD10442.1_64	1	1	0.078457	0.217107	-0.0204502	0.118418	0.0989072	0.098689	0.0489837	FALSE	FALSE	TRUE	FALSE	FALSE	FALSE	TRUE
RMLDFALCRRTIRDGSEYIVLRADEDVDMAE	56	M71	lcl|GU305914.1_prot_ADD10443.1_65	0.999998	0.999935	-1.65951	0.0905825	-0.765453	0.320642	-0.894061	-0.230059	-0.222406	FALSE	FALSE	TRUE	FALSE	FALSE	FALSE	TRUE
PAAMKALEGAAYDNKSFSPDEDDDDKIPTVC	382	M78	lcl|GU305914.1_prot_ADD10450.1_72	0.999675	0.996489	1.43055	0.995882	0.990969	0.49804	0.439579	0.497842	0.744505	FALSE	FALSE	TRUE	FALSE	FALSE	FALSE	TRUE
AGELHASVDGSDDRRSLCADLPSCIYPVGTT	316	M78	lcl|GU305914.1_prot_ADD10450.1_72	1	1	2.24653	2.01214	1.80695	1.5143	0.439579	0.497842	1.66063	FALSE	FALSE	TRUE	FALSE	FALSE	FALSE	TRUE
DDKIPTVCEKTGPPPSLTEIAMTPVVDSQQK	405	M78	lcl|GU305914.1_prot_ADD10450.1_72	0.999928	0.999953	1.38406	2.07909	0.944478	1.58125	0.439579	0.497842	1.26286	FALSE	FALSE	TRUE	FALSE	FALSE	FALSE	TRUE
FLKGAKTMLRLCRRVSPFGIQKDALKSPAAM	355	M78	lcl|GU305914.1_prot_ADD10450.1_72	1	1	2.53458	1.96425	2.095	1.46641	0.439579	0.497842	1.7807	FALSE	FALSE	TRUE	TRUE	FALSE	FALSE	FALSE
RRRRGAAPDDDGGDLSLPGERGYPKRTAGDH	536	M80	lcl|GU305914.1_prot_ADD10452.1_74	1	1	0.675097	-3.56675	2.29854	-1.86061	-1.62345	-1.70614	0.218964	FALSE	FALSE	TRUE	FALSE	FALSE	FALSE	TRUE
SNILALQAQRTKHYQSPPQLQLQPAPPAVFF	559	M84	lcl|GU305914.1_prot_ADD10455.1_77	1	1	-0.914718	-0.0329938	-1.04007	-0.855438	0.125353	0.822445	-0.947754	FALSE	FALSE	TRUE	TRUE	FALSE	FALSE	FALSE
TLWPRKPIFTEEYYDSPPGSIKKPYAVVNPG	298	m90	lcl|GU305914.1_prot_ADD10459.1_81	0.999989	0.999974	0.10656	0.292782	NA	NA	NA	NA	NA	FALSE	FALSE	TRUE	TRUE	FALSE	FALSE	FALSE
VSIGDSVSVARCPLCSLGISTTYLSRGCCRG	138	M97	lcl|GU305914.1_prot_ADD10466.1_88	0.998967	0.999892	0.464584	0.686702	NA	0.749282	NA	-0.0625803	0.749282	FALSE	FALSE	TRUE	FALSE	FALSE	FALSE	TRUE
QAESNKAFLAELEQNSPKIQKVKEALAGLLK	4477	Macf1	E9QA63;B1ARU4;E9PVY8;Q9QXZ0;A0A0A0MQA6;E9QNP1;F7ACR9;F6Q750	1	1	0.190849	0.558757	0.00875055	0.548121	0.182098	0.0106366	0.278436	FALSE	FALSE	TRUE	TRUE	FALSE	FALSE	FALSE
QAESNKAFLAELEQNSPKIQKVKEALAGLLK	4477	Macf1	E9QA63;B1ARU4;E9PVY8;Q9QXZ0;A0A0A0MQA6;E9QNP1;F7ACR9;F6Q750	1	1	0.190849	0.558757	0.179508	0.843602	0.0113408	-0.284845	0.511555	FALSE	FALSE	TRUE	TRUE	FALSE	FALSE	FALSE
QAESNKAFLAELEQNSPKIQKVKEALAGLLK	4477	Macf1	E9QA63;B1ARU4;E9PVY8;Q9QXZ0;A0A0A0MQA6;E9QNP1;F7ACR9;F6Q750	1	1	0.190849	0.558757	NA	0.314723	NA	0.244035	0.314723	FALSE	FALSE	TRUE	TRUE	FALSE	FALSE	FALSE
LGVTRLLDAEDVDVPSPDEKSVITYVSSIYD	280	Macf1	E9QA63;B1ARU4;E9PVY8;Q9QXZ0;A0A0A0MQA6;E9QNP1;F6SHS0;F6XCT0;F7ACR9	1	NA	NA	NA	NA	NA	0.182098	0.0106366	NA	FALSE	FALSE	TRUE	TRUE	FALSE	FALSE	FALSE
LGVTRLLDAEDVDVPSPDEKSVITYVSSIYD	280	Macf1	E9QA63;B1ARU4;E9PVY8;Q9QXZ0;A0A0A0MQA6;E9QNP1;F6SHS0;F6XCT0;F7ACR9	1	NA	NA	NA	NA	NA	0.0113408	-0.284845	NA	FALSE	FALSE	TRUE	TRUE	FALSE	FALSE	FALSE
LGVTRLLDAEDVDVPSPDEKSVITYVSSIYD	280	Macf1	E9QA63;B1ARU4;E9PVY8;Q9QXZ0;A0A0A0MQA6;E9QNP1;F6SHS0;F6XCT0;F7ACR9	1	NA	NA	NA	NA	NA	NA	0.244035	NA	FALSE	FALSE	TRUE	TRUE	FALSE	FALSE	FALSE
GSSPEALNSLLKRQGSFSEDVISHKGDLRFV	3883	Macf1	E9QA63;B1ARU4;E9PVY8;Q9QXZ0;A0A0A0MQA6;E9QNP1;F6SHS0;F6XCT0;F7ACR9;F6Q750	0.999866	0.993201	-0.11023	-0.261535	-0.292328	-0.272171	0.182098	0.0106366	-0.28225	FALSE	FALSE	TRUE	FALSE	FALSE	FALSE	TRUE
GSSPEALNSLLKRQGSFSEDVISHKGDLRFV	3883	Macf1	E9QA63;B1ARU4;E9PVY8;Q9QXZ0;A0A0A0MQA6;E9QNP1;F6SHS0;F6XCT0;F7ACR9;F6Q750	0.999866	0.993201	-0.11023	-0.261535	-0.12157	0.0233099	0.0113408	-0.284845	-0.0491302	FALSE	FALSE	TRUE	FALSE	FALSE	FALSE	TRUE
GSSPEALNSLLKRQGSFSEDVISHKGDLRFV	3883	Macf1	E9QA63;B1ARU4;E9PVY8;Q9QXZ0;A0A0A0MQA6;E9QNP1;F6SHS0;F6XCT0;F7ACR9;F6Q750	0.999866	0.993201	-0.11023	-0.261535	NA	-0.505569	NA	0.244035	-0.505569	FALSE	FALSE	TRUE	FALSE	FALSE	FALSE	TRUE
KQPDVDRVTKTYKRKSVEPTHAPFMEKSRSG	6901	Macf1	E9QA63;B1ARU4;E9PVY8;Q9QXZ0;A0A0A0MQA6;E9QNP1;F7ACR9;F6Q750	0.999901	0.996012	0.303543	-0.327855	0.121445	-0.338492	0.182098	0.0106366	-0.108524	FALSE	FALSE	TRUE	FALSE	FALSE	FALSE	TRUE
KQPDVDRVTKTYKRKSVEPTHAPFMEKSRSG	6901	Macf1	E9QA63;B1ARU4;E9PVY8;Q9QXZ0;A0A0A0MQA6;E9QNP1;F7ACR9;F6Q750	0.999901	0.996012	0.303543	-0.327855	0.292202	-0.0430107	0.0113408	-0.284845	0.124596	FALSE	FALSE	TRUE	FALSE	FALSE	FALSE	TRUE
KQPDVDRVTKTYKRKSVEPTHAPFMEKSRSG	6901	Macf1	E9QA63;B1ARU4;E9PVY8;Q9QXZ0;A0A0A0MQA6;E9QNP1;F7ACR9;F6Q750	0.999901	0.996012	0.303543	-0.327855	NA	-0.57189	NA	0.244035	-0.57189	FALSE	FALSE	TRUE	FALSE	FALSE	FALSE	TRUE
EEHHGPPSGTNSARQSPALQHRPMGQAQANH	954	Magi3	G5E8T6;Q9EQJ9	NA	1	NA	0.046002	NA	-0.322934	NA	0.368936	-0.322934	FALSE	FALSE	TRUE	TRUE	FALSE	FALSE	FALSE
ICELYAKVLGSQEALSPVHYEEKNWCEEQYS	388	Maoa	Q64133	1	1	0.333425	0.215741	0.561043	0.141646	-0.227618	0.0740944	0.351345	FALSE	FALSE	TRUE	TRUE	FALSE	FALSE	FALSE
VTKAPSLDSSLPQLPSPSSPGAPLLSNLPRP	2447	Map1a	A2ARP8;Q9QYR6	0.733859	0.955198	0.565759	0.740366	NA	0.647347	NA	0.0930192	0.647347	FALSE	FALSE	TRUE	TRUE	FALSE	TRUE	FALSE
PEMTGQRVPSAPGQESPVPDTKSTPPTRNEP	2027	Map1a	A2ARP8;Q9QYR6	0.999981	0.999991	0.875592	-0.0632132	NA	-0.156232	NA	0.0930192	-0.156232	FALSE	FALSE	TRUE	TRUE	FALSE	FALSE	FALSE
KYWKEQDVVQGWRETSPTRGEPVPAWEGKSP	1872	Map1a	A2ARP8;Q9QYR6	0.819087	0.836004	-0.192068	0.27274	NA	0.179721	NA	0.0930192	0.179721	FALSE	FALSE	TRUE	TRUE	FALSE	FALSE	FALSE
SPSKETSLDISSKQLSPESLGTLQFGELSLG	1443	Map1a	A2ARP8;Q9QYR6	NA	1	NA	-0.0583678	NA	-0.151387	NA	0.0930192	-0.151387	FALSE	FALSE	TRUE	TRUE	FALSE	FALSE	FALSE
VIEKAELEEMEEVHPSDEEEEETKAESFYQK	905	Map1a	A2ARP8;Q9QYR6	1	1	0.0969309	0.296663	NA	0.203644	NA	0.0930192	0.203644	FALSE	FALSE	TRUE	FALSE	FALSE	FALSE	TRUE
SPVKKGDGKSKPLAASPKPGALKESSDKVSR	2267	Map1b	P14873	1	1	0.942917	0.625645	0.604685	0.908241	0.338232	-0.282597	0.756463	TRUE	FALSE	FALSE	TRUE	FALSE	FALSE	FALSE
QSALALDERKLGGDVSPTQIDVSQFGSFKED	1497	Map1b	P14873	0.999996	0.999971	0.0554564	-0.182328	-0.282776	0.100269	0.338232	-0.282597	-0.0912534	TRUE	FALSE	FALSE	TRUE	FALSE	FALSE	FALSE
TSAAKETAAAHQASSSPPIDAATAEPYGFRS	1815	Map1b	P14873	0.705106	0.817295	-0.309642	0.333424	-0.647874	0.61602	0.338232	-0.282597	-0.0159268	TRUE	FALSE	FALSE	TRUE	FALSE	FALSE	FALSE
DIEKFEDEGAGFEESSETGDYEEKAETEEAE	934	Map1b	P14873	0.943285	0.904821	NA	NA	NA	NA	0.338232	-0.282597	NA	TRUE	FALSE	FALSE	FALSE	FALSE	FALSE	TRUE
SLASEKVQSLEGEKLSPKSDISPLTPRESSP	1775	Map1b	P14873	1	0.999998	0.688427	-0.583247	0.350195	-0.30065	0.338232	-0.282597	0.0247725	TRUE	FALSE	FALSE	TRUE	FALSE	FALSE	FALSE
VSPGVTQAVVEEHCASPEEKTLEVVSPSQSV	1307	Map1b	P14873	0.997282	0.914751	0.499076	-0.642189	0.160843	-0.359592	0.338232	-0.282597	-0.0993745	TRUE	FALSE	FALSE	TRUE	FALSE	FALSE	FALSE
RLSPAKSPSLSPSPPSPIEKTPLGERSVNFS	1260	Map1b	P14873	0.998573	0.999408	-0.399663	-0.863021	-0.737895	-0.580425	0.338232	-0.282597	-0.65916	TRUE	FALSE	FALSE	TRUE	FALSE	FALSE	FALSE
ESESYSYETSTKTTRSPDTSAYCYETMEKIT	2030	Map1b	P14873	1	0.999991	0.617875	0.267356	0.279643	0.549953	0.338232	-0.282597	0.414798	TRUE	FALSE	FALSE	TRUE	FALSE	FALSE	FALSE
GDFNYAYQKPENAAGSPDEEDYDYESQEKTI	1877	Map1b	P14873	0.998886	1	NA	-0.536085	NA	-0.253488	0.338232	-0.282597	-0.253488	TRUE	FALSE	FALSE	TRUE	FALSE	FALSE	FALSE
PNEIKVSAEGEARSVSPGVTQAVVEEHCASP	1293	Map1b	P14873	0.996113	NA	-0.0947766	NA	-0.433009	NA	0.338232	-0.282597	-0.433009	TRUE	FALSE	FALSE	TRUE	FALSE	FALSE	FALSE
DVGGYYYEKTERTIKSPCDSGYSYETIEKTI	1911	Map1b	P14873	0.999998	0.999998	0.000331858	-0.00348109	-0.3379	0.279116	0.338232	-0.282597	-0.0293924	TRUE	FALSE	FALSE	TRUE	FALSE	FALSE	FALSE
KEECPRPMSISPPDFSPKTAKSRTPVQDHRS	1621	Map1b	P14873	0.999522	NA	0.0630173	NA	-0.275215	NA	0.338232	-0.282597	-0.275215	TRUE	FALSE	FALSE	TRUE	FALSE	FALSE	FALSE
SAKAEADVHLKEKRESVVSGDDRAEEDMDDV	989	Map1b	P14873	0.982402	0.968359	0.55241	-0.384904	0.214178	-0.102307	0.338232	-0.282597	0.0559354	TRUE	FALSE	FALSE	FALSE	FALSE	FALSE	TRUE
EEDMDDVLEKGEAEQSEEEGEEEDKAEDARE	1013	Map1b	P14873	1	1	-0.188401	-0.212367	-0.526633	0.0702297	0.338232	-0.282597	-0.228202	TRUE	FALSE	FALSE	FALSE	FALSE	FALSE	TRUE
FEFSEAKDENERASLSPMDEPVPDSESPVEK	1373	Map1b	P14873	0.997697	0.998263	0.274407	-1.30847	-0.063825	-1.02587	0.338232	-0.282597	-0.544847	TRUE	FALSE	FALSE	TRUE	FALSE	FALSE	FALSE
KVLSPLRSPPLLGSESPYEDFLSADSKVLGR	1403	Map1b	P14873	0.963556	NA	NA	NA	NA	NA	0.338232	-0.282597	NA	TRUE	FALSE	FALSE	TRUE	FALSE	FALSE	FALSE
PRDVMSDETNNEETESPSQEFVNITKYESSL	1151	Map1b	P14873	NA	0.798284	NA	-0.779274	NA	-0.496677	0.338232	-0.282597	-0.496677	TRUE	FALSE	FALSE	TRUE	FALSE	FALSE	FALSE
PDSESPVEKVLSPLRSPPLLGSESPYEDFLS	1395	Map1b	P14873	1	1	0.357585	-0.484913	0.0193528	-0.202317	0.338232	-0.282597	-0.091482	TRUE	FALSE	FALSE	TRUE	FALSE	TRUE	FALSE
PFEGKNGKQGFPDRESPVSDLTSTGLYQDKQ	1438	Map1b	P14873	0.999999	0.999999	0.0772084	-0.232854	-0.261024	0.0497429	0.338232	-0.282597	-0.10564	TRUE	FALSE	FALSE	TRUE	FALSE	FALSE	FALSE
AEADVHLKEKRESVVSGDDRAEEDMDDVLEK	992	Map1b	P14873	0.999945	0.999974	0.123607	-0.41999	-0.214625	-0.137393	0.338232	-0.282597	-0.176009	TRUE	FALSE	FALSE	FALSE	FALSE	FALSE	TRUE
LSPKSDISPLTPRESSPLYSPGFSDSTSAAK	1789	Map1b	P14873	0.963265	0.94815	0.353284	-0.333025	0.0150522	-0.0504287	0.338232	-0.282597	-0.0176882	TRUE	FALSE	FALSE	TRUE	FALSE	FALSE	FALSE
SGPVKELEAERSLMSSPEDLTKDFEELKAEE	829	Map1b	P14873	NA	0.875197	NA	-0.187066	NA	0.0955302	0.338232	-0.282597	0.0955302	TRUE	FALSE	FALSE	TRUE	FALSE	FALSE	FALSE
RASLSPMDEPVPDSESPVEKVLSPLRSPPLL	1384	Map1b	P14873	0.915019	0.912003	0.31865	-0.578866	-0.0195825	-0.296269	0.338232	-0.282597	-0.157926	TRUE	FALSE	FALSE	TRUE	FALSE	FALSE	FALSE
QESPEHSLAMDFSRQSPDHPTLGASVLHITE	1662	Map1b	P14873	0.825843	0.398148	0.434266	NA	0.0960342	NA	0.338232	-0.282597	0.0960342	TRUE	FALSE	FALSE	TRUE	FALSE	FALSE	FALSE
SSVESLPPTSEGKRMSADMSEIEARIVATAG	389	Map3k7	A2AP93;A2AP92;Q923A8;Q62073	0.999544	NA	-0.596076	NA	NA	NA	NA	NA	NA	FALSE	FALSE	TRUE	FALSE	FALSE	FALSE	TRUE
ARIVATAGNGQPRRRSIQDLTVTGTEPGQVS	412	Map3k7	A2AP93;A2AP92;Q923A8;Q62073	NA	0.999998	NA	-0.00119793	NA	NA	NA	NA	NA	FALSE	FALSE	TRUE	FALSE	FALSE	FALSE	TRUE
SQKLNFKEKAQAKVGSLDNVGHLPAGGAVKT	1008	Map4	A0A0B4J1M9;A0A0B4J1F2;P27546;E9PZ43	1	1	0.0669864	-0.937906	-0.157719	-0.379092	0.224705	-0.558814	-0.268405	TRUE	FALSE	FALSE	FALSE	FALSE	FALSE	TRUE
LANGDHGMEGNNTAGSPTDFLEERVDYPDYQ	99	Map4	A0A0B4J1M9;A0A0B4J1F2;P27546	0.991925	0.921973	-0.14952	0.430071	-0.374225	0.988885	0.224705	-0.558814	0.30733	TRUE	FALSE	FALSE	TRUE	FALSE	FALSE	FALSE
VTPLSEEEVTSVKDMSPSAETEAPLAKNADL	517	Map4	A0A0B4J1M9;A0A0B4J1F2;P27546	0.999891	0.999983	0.129466	-0.650272	-0.0952394	-0.0914584	0.224705	-0.558814	-0.0933489	TRUE	FALSE	FALSE	TRUE	FALSE	FALSE	FALSE
LKPGPKTTPTVSKATSPSTLVSTGPSSRSPA	785	Map4	A0A0B4J1M9;A0A0B4J1F2;P27546;E9PZ43	0.971765	0.98869	0.645616	-0.669924	0.420911	-0.11111	0.224705	-0.558814	0.154901	TRUE	FALSE	FALSE	TRUE	FALSE	FALSE	FALSE
KALETMAEQTTDVVHSPSTDTTPGPDTEAAL	254	Map4	A0A0B4J1M9;A0A0B4J1F2;P27546	NA	0.762559	NA	0.540821	NA	1.09963	0.224705	-0.558814	1.09963	TRUE	FALSE	FALSE	TRUE	FALSE	FALSE	FALSE
LPETKVAEFNNVTPLSEEEVTSVKDMSPSAE	506	Map4	A0A0B4J1M9;A0A0B4J1F2;P27546	0.782111	0.998024	0.426218	-0.275577	0.201513	0.283237	0.224705	-0.558814	0.242375	TRUE	FALSE	FALSE	FALSE	FALSE	FALSE	TRUE
[truncated: 2,469 more rows]
