# Supplementary material for: Cross-regulation of viral kinases with cyclin A secures shutoff of host DNA synthesis
Source: Nat Commun. 2020 Sep 24;11:4845. doi: 10.1038/s41467-020-18542-1 (PMC7518283; doi:10.1038/s41467-020-18542-1)
Supplement: Supplementary file 10 — Source Data [file 41467_2020_18542_MOESM10_ESM.xlsx]

## Sheet: Fig. 1e
Fig. 1e

## Sheet: Fig. 2b
Fig. 2b

## Sheet: Fig. 2e
Fig. 2e
										Empty vector							M97-WT							M97-R45A/L47A							M97-L47A/F49A
										frame	nuclear	cytosolic	pred. cytosolic	predominantly nuclear	evenly distributed		frame	nuclear	cytosolic	pred. cytosolic	predominantly nuclear	evenly distributed		frame	nuclear	cytosolic	pred. cytosolic	predominantly nuclear	evenly distributed		frame	nuclear	cytosolic	pred. cytosolic	predominantly nuclear	evenly distributed
	EV [%]	M97_WT [%]	M97RXL [%]	M97LXF [%]	U69_WT [%]	U69 RXL [%]	U69 LXF [%]			1	0	59	0	0	0		1	32	0	0	0	0		1	0	32	2	0	0		1	59	14	0	1	0
										2	0	58	0	0	0		2	15	0	0	0	0		2	0	18	4	0	0		2	70	2	3	1	1
nuclear	0	98.9757	0	82.6667	85.3659	4.45486	90.1235			3	0	66	0	0	0		3	25	0	0	0	0		3	0	42	0	0	0		3	75	0	0	5	0
predominantly nuclear	0	1.02433	0	10.8485	12.8603	25.3224	7.9561			4	0	27	0	0	0		4	15	0	0	0	0		4	0	38	1	0	0		4	59	0	0	0	0
evenly distributed	0	0	0	0.484848	1.55211	37.3974	0.411523			5	0	58	0	0	0		5	12	0	0	0	0		5	0	26	7	0	0		5	54	5	0	0	3
pred. cytosolic	0	0	4.36713	1.63636	0.22173	13.4818	0.548697			6	0	13	0	0	0		6	24	0	0	0	0		6	0	62	2	0	0		6	37	5	0	0	0
cytosolic	100	0	95.6329	4.36364	0	19.3435	0.960219			7	0	34	0	0	0		7	30	0	0	0	0		7	0	33	3	0	0		7	47	2	0	0	0
										8	0	24	0	0	0		8	19	0	0	0	0		8	0	23	4	0	0		8	59	3	0	0	0
										9	0	17	0	0	0		9	19	0	0	0	0		9	0	50	4	0	0		9	29	2	0	9	0
										10	0	27	0	0	0		10	21	0	0	2	0		10	0	42	2	0	0		10	40	1	0	0	0
										11	0	41	0	0	0		11	17	0	0	0	0		11	0	30	5	0	0		11	32	0	0	4	0
										12	0	20	0	0	0		12	9	0	0	1	0		12	0	44	0	0	0		12	49	3	0	8	0
										13	0	48	0	0	0		13	36	0	0	0	0		13	0	38	0	0	0		13	49	0	0	11	0
										14	0	59	0	0	0		14	11	0	0	2	0		14	0	63	3	0	0		14	67	3	0	11	0
										15	0	68	0	0	0		15	16	0	0	0	0		15	0	44	1	0	0		15	48	0	0	4	0
										16	0	63	0	0	0		16	13	0	0	1	0		16	0	32	0	0	0		16	66	1	3	18	0
										17	0	51	0	0	0		17	26	0	0	0	0		17	0	27	0	0	0		17	28	1	0	6	0
										18	0	41	0	0	0		18	27	0	0	0	0		18	0	45	0	0	0		18	56	0	0	5	0
										19	0	45	0	0	0		19	17	0	0	0	0		19	0	42	3	0	0		19	69	0	3	18	0
										20	0	32	0	0	0		20	25	0	0	0	0		20	0	35	1	0	0		20	32	2	0	3	0
										21	0	27	0	0	0		21	62	0	0	0	0		21	0	25	1	0	0		21	29	1	4	20	0
										22	0	47	0	0	0		22	31	0	0	1	0		22	0	32	2	0	0		22	22	0	1	1	0
										23	0	19	0	0	0		23	47	0	0	1	0		23	0	26	2	0	0		23	59	20	0	6	1
										24	0	48	0	0	0		24	33	0	0	0	0		24	0	44	3	0	0		24	28	1	1	11	1
										25	0	23	0	0	0		25	35	0	0	0	0		25	0	56	6	0	0		25	19	2	2	5	2
										26	0	19	0	0	0		26	32	0	0	0	0		26	0	69	1	0	0		26	12	0	2	0	0
										27	0	50	0	0	0		27	29	0	0	0	0		27	0	77	2	0	0		27	32	0	2	5	0
										28	0	40	0	0	0		28	34	0	0	0	0		28	0	49	0	0	0		28	52	0	1	12	0
										29	0	34	0	0	0		29	34	0	0	0	0		29	0	76	0	0	0		29	40	1	1	6	0
										30	0	34	0	0	0		30	27	0	0	0	0		30	0	72	1	0	0		30	37	3	4	9	0
										31	0	43	0	0	0
										32	0	26	0	0	0	# cells	781						# cells	1352						# cells	1641
										# cells	1261						U69-WT							U69-R37A/L39A							U69-L39A/F40A
																	frame	nuclear	cytosolic	pred. cytosolic	predominantly nuclear	evenly distributed		frame	nuclear	cytosolic	pred. cytosolic	predominantly nuclear	evenly distributed		frame	nuclear	cytosolic	pred. cytosolic	predominantly nuclear	evenly distributed
																	1	5	0	0	1	0		1	0	0	6	11	5		1	17	0	0	3	1
																	2	7	0	0	2	0		2	1	4	1	3	15		2	9	1	0	0	0
																	3	7	0	0	4	0		3	0	0	0	6	12		3	11	0	0	0	0
																	4	14	0	0	0	0		4	2	0	2	6	9		4	7	0	0	0	0
																	5	13	0	0	0	0		5	0	9	2	2	7		5	16	0	0	0	0
																	6	6	0	1	1	0		6	0	8	2	6	5		6	10	0	0	0	0
																	7	13	0	0	0	0		7	1	1	3	1	11		7	14	0	0	1	0
																	8	6	0	0	3	2		8	3	3	0	2	8		8	17	0	0	5	0
																	9	4	0	0	2	0		9	3	1	0	2	11		9	15	0	0	0	0
																	10	9	0	0	2	1		10	0	1	0	4	10		10	9	1	0	3	0
																	11	7	0	0	1	0		11	0	1	0	4	8		11	6	0	0	2	0
																	12	5	0	0	1	0		12	0	0	4	5	11		12	22	0	0	0	0
																	13	7	0	0	1	0		13	0	3	6	3	9		13	21	0	1	0	0
																	14	5	0	0	0	1		14	0	9	0	6	0		14	27	0	1	0	0
																	15	15	0	0	3	0		15	0	3	0	0	10		15	10	0	0	0	0
																	16	9	0	0	1	0		16	1	11	0	7	6		16	15	0	0	2	0
																	17	6	0	0	0	0		17	0	6	1	10	4		17	14	0	0	0	0
																	18	3	0	0	4	0		18	1	6	8	1	10		18	18	0	0	2	0
																	19	7	0	0	0	0		19	0	1	0	3	6		19	5	0	0	0	0
																	20	6	0	0	0	0		20	0	4	2	4	2		20	26	0	0	1	0
																	21	8	0	0	1	0		21	0	0	4	1	7		21	14	0	1	0	0
																	22	7	0	0	0	0		22	0	0	11	6	4		22	5	0	0	0	0
																	23	9	0	0	0	0		23	2	10	2	3	7		23	19	0	0	0	0
																	24	8	0	0	0	0		24	0	3	1	6	5		24	8	0	0	1	0
																	25	5	0	0	0	0		25	2	2	0	2	15		25	11	0	0	0	0
																	26	7	0	0	1	0		26	0	2	0	3	13		26	9	0	0	0	0
																	27	12	0	0	0	0		27	0	7	6	0	8		27	24	0	0	1	0
																	28	6	0	0	1	0		28	3	4	2	4	3		28	6	0	0	5	0
																	29	8	0	0	0	0		29	3	4	3	13	15		29	5	0	0	0	0
																	30	5	0	0	2	0		30	1	4	5	5	5		30	9	0	0	0	0
																	31	7	0	0	0	0		31	3	11	4	6	6		31	8	0	0	0	0
																	32	6	0	0	0	0		32	0	5	2	22	13		32	11	0	0	1	0
																	33	7	0	0	0	0		33	0	5	10	9	12		33	15	0	0	0	0
																	34	11	0	0	0	0		34	5	4	10	15	13		34	9	1	0	6	0
																	35	14	0	0	0	0		35	5	6	7	8	4		35	9	0	0	0	0
																	36	7	0	0	0	0		36	1	6	5	4	6		36	21	0	0	2	2
																	37	2	0	0	4	0		37	0	3	3	3	6		37	16	0	0	4	0
																	38	10	0	0	1	0		38	1	8	1	10	9		38	7	0	0	0	0
																	39	10	0	0	1	0		39	0	10	2	10	9		39	9	1	0	1	0
																	40	12	0	0	5	1									40	10	0	0	0	0
																	41	15	0	0	3	0									41	9	0	0	0	0
																	42	8	0	0	0	0		# cells	853						42	16	0	0	2	0
																	43	9	0	0	0	0									43	18	0	0	5	0
																	44	10	0	0	0	1									44	16	0	0	3	0
																	45	9	0	0	5	0									45	15	2	0	2	0
																	46	6	0	0	5	1									46	13	1	0	2	0
																	47	13	0	0	3	0									47	12	0	0	2	0
																															48	11	0	0	0	0
																															49	23	0	1	2	0
																# cells	451														50	10	0	0	0	0
																															# cells	729

## Sheet: Fig. 3b
Fig. 3b

## Sheet: Fig. 3c
Fig. 3c

## Sheet: Fig. 3d
Fig. 3d

## Sheet: Fig. 3e
Fig. 3d

## Sheet: Fig. 3f
Fig. 3f

## Sheet: Fig. 4b
Fig. 4b
	WT 8 hpi [%]	WT 24 hpi [%]	WT 48 hpi [%]	L47A/F49A 8 hpi [%]	L47A/F49A 24 hpi [%]	L47A/F49A 48 hpi [%]	R45A/L47A 8 hpi [%]	R45A/L47A 24 hpi [%]	R45A/L47A 48 hpi [%]
nuclear	75.2066	28.2051	34.8485	100	97.4895	100	0	0	0
evenly distributed	6.19835	11.9658	0	0	2.51046	0	0	0	0
cytosolic	18.595	59.8291	65.1515	0	0	0	100	100	100
		WT 8 h
		frame	1	2	3	4	5	6	7	8	9	10	11	12	13	14	15
		nuclear	13	10	13	13	10	5	18	17	12	19	15	6	14	10	7
		evenly distributed	2	5	2	0	4	0	0	2	0	0	0	0	0	0	0
		cytosolic	2	2	1	0	3	2	0	1	0	0	1	0	1	12	20
																	242
		WT 24 h
		frame	1	2	3	4	5	6	7	8	9	10	11	12	13	14	15
		nuclear	0	0	0	0	8	0	0	3	2	1	2	2	8	3	4
		evenly distributed	0	0	0	0	2	0	0	2	0	2	6	0	0	1	1
		cytosolic	0	0	0	0	12	0	0	7	11	5	11	2	6	9	7
																	117
		WT 48 h
		frame	1	2	3	4	5	7	8	9	10	11	12	13	14	15	16	17	18
		nuclear	0	0	0	0	2	2	3	3	4	4	4	7	6	6	4	1	0
		evenly distributed	0	0	0	0	0	0	0	0	0	0	0	0	0	0	0	0	0
		cytosolic	0	0	0	0	5	12	11	4	4	8	5	5	5	7	8	12	0
																	132
		R45A / L47A 8 h
		frame	1	2	3	4	5	6	7	8	9	10	11	12	13	14	15
		nuclear	0	0	0	0	0	0	0	0	0	0	0	0	0	0	0
		evenly distributed	0	0	0	0	0	0	0	0	0	0	0	0	0	0	0
		cytosolic	14	14	17	13	26	12	19	20	21	18	17	14	12	16	21
																	254
		R45A / L47A 24 h
		frame	1	2	3	4	5	6	7	8	9	10	11	12	13	14	15	16
		nuclear	0	0	0	0	0	0	0	0	0	0	0	0	0	0	0	0
		evenly distributed	0	0	0	0	0	0	0	0	0	0	0	0	0	0	0	0
		cytosolic	20	17	15	17	18	14	19	10	17	11	15	16	11	19	18	0
																	237
		R45A / L47A 48 h
		frame	1	2	3	4	5	6	7	8	9	10	12	13	14	15	16	17
		nuclear	0	0	0	0	0	0	0	0	0	0	0	0	0	0	0	0
		evenly distributed	0	0	0	0	0	0	0	0	0	0	0	0	0	0	0	0
		cytosolic	0	11	17	17	13	17	15	19	10	18	14	10	11	12	13	12
																	209
		L47A / F49A 8 h
		frame	1	2	3	4	5	6	7	8	9	10	11	12	13	14	15	16	17
		nuclear	0	20	24	20	18	20	24	21	13	15	23	20	17	16	13	16	20
		evenly distributed	0	0	0	0	0	0	0	0	0	0	0	0	0	0	0	0	0
		cytosolic	0	0	0	0	0	0	0	0	0	0	0	0	0	0	0	0	0
																	300
		L47A / F49A 24 h
		frame	1	2	3	4	5	6	7	8	9	10	11	14	15	17	18	19	20
		nuclear	16	15	10	24	20	0	12	20	18	13	18	0	0	18	16	19	14
		evenly distributed	0	0	1	0	3	0	2	0	0	0	0	0	0	0	0	0	0
		cytosolic	0	0	0	0	0	0	0	0	0	0	0	0	0	0	0	0	0
																	239
		L47A / F49A 48 h
		frame	1	2	3	4	5	6	7	8	9	10	12	13	14	15	16	17	18
		nuclear	0	0	0	17	15	8	9	15	19	14	15	10	13	11	11	17	10
		evenly distributed	0	0	0	0	0	0	0	0	0	0	0	0	0	0	0	0	0
		cytosolic	0	0	0	0	0	0	0	0	0	0	0	0	0	0	0	0	0
																	184

## Sheet: Fig. 5a
Fig. 5a

[truncated: 9 more sheets: Fig. 5e, Fig. 5f, Suppl. Fig. 1a, Suppl. Fig. 1b, Suppl. Fig. 3c, Suppl. Fig. 3d, Suppl. Fig. 3e, Suppl. Fig. 3f, Suppl. Fig. 10b]
